# Supplementary material for: Dysregulated miRNAs as Biomarkers and Therapeutical Targets in Neurodegenerative Diseases
Source: J Pers Med. 2022 May 10;12(5):770. doi: 10.3390/jpm12050770 (PMC9143965; doi:10.3390/jpm12050770)
Supplement: Supplementary file 1 [file jpm-12-00770-s001.zip]

Archive with 1 entries (1 files):
- jpm-1713123-supplementary.xlsx
