# Supplementary material for: Dysregulated miRNAs as Biomarkers and Therapeutical Targets in Neurodegenerative Diseases
Source: J Pers Med. 2022 May 10;12(5):770. doi: 10.3390/jpm12050770 (PMC9143965; doi:10.3390/jpm12050770)
Supplement: Supplementary file 1 [file jpm-12-00770-s001.zip › jpm-1713123-supplementary.xlsx]

## Sheet: Table_S1
Table S1: GOs enrichment for dysregulated miRNAs in AD human nervous tissues and circultaing fluids
Category	Subcategory	Enrichment	P-value	Q-value	Occurrence	miRNAs/precursors
Annotations derived over miRTarBase (Gene Ontology)	cell adhesion GO0007155	over-represented	3.81e-5	5.80e-4	23	hsa-miR-7-5p; hsa-miR-9-5p; hsa-miR-16-5p; hsa-miR-29a-5p; hsa-miR-29a-3p; hsa-miR-32-5p; hsa-miR-32-3p; hsa-miR-34a-5p; hsa-miR-34a-3p; hsa-miR-34c-5p; hsa-miR-34c-3p; hsa-miR-101-3p; hsa-miR-124-3p; hsa-miR-125b-5p; hsa-miR-128-3p; hsa-miR-132-5p; hsa-miR-132-3p; hsa-miR-135a-5p; hsa-miR-146a-5p; hsa-miR-146a-3p; hsa-miR-195-5p; hsa-miR-195-3p; hsa-miR-218-5p
Annotations derived over miRTarBase (Gene Ontology)	apoptotic process GO0006915	over-represented	3.25e-4	0.0025003	23	hsa-miR-7-5p; hsa-miR-9-5p; hsa-miR-16-5p; hsa-miR-29a-5p; hsa-miR-29a-3p; hsa-miR-32-5p; hsa-miR-32-3p; hsa-miR-34a-5p; hsa-miR-34a-3p; hsa-miR-34c-5p; hsa-miR-34c-3p; hsa-miR-101-3p; hsa-miR-124-3p; hsa-miR-125b-5p; hsa-miR-128-3p; hsa-miR-132-5p; hsa-miR-132-3p; hsa-miR-135a-5p; hsa-miR-146a-5p; hsa-miR-146a-3p; hsa-miR-195-5p; hsa-miR-195-3p; hsa-miR-218-5p
Annotations derived over miRTarBase (Gene Ontology)	intracellular protein transport GO0006886	over-represented	0.0014858	0.0072841	23	hsa-miR-7-5p; hsa-miR-9-5p; hsa-miR-16-5p; hsa-miR-29a-5p; hsa-miR-29a-3p; hsa-miR-32-5p; hsa-miR-32-3p; hsa-miR-34a-5p; hsa-miR-34a-3p; hsa-miR-34c-5p; hsa-miR-34c-3p; hsa-miR-101-3p; hsa-miR-124-3p; hsa-miR-125b-5p; hsa-miR-128-3p; hsa-miR-132-5p; hsa-miR-132-3p; hsa-miR-135a-5p; hsa-miR-146a-5p; hsa-miR-146a-3p; hsa-miR-195-5p; hsa-miR-195-3p; hsa-miR-218-5p
Annotations derived over miRTarBase (Gene Ontology)	transcription regulatory region DNA binding GO0044212	over-represented	0.0017767	0.0082335	23	hsa-miR-7-5p; hsa-miR-9-5p; hsa-miR-16-5p; hsa-miR-29a-5p; hsa-miR-29a-3p; hsa-miR-32-5p; hsa-miR-32-3p; hsa-miR-34a-5p; hsa-miR-34a-3p; hsa-miR-34c-5p; hsa-miR-34c-3p; hsa-miR-101-3p; hsa-miR-124-3p; hsa-miR-125b-5p; hsa-miR-128-3p; hsa-miR-132-5p; hsa-miR-132-3p; hsa-miR-135a-5p; hsa-miR-146a-5p; hsa-miR-146a-3p; hsa-miR-195-5p; hsa-miR-195-3p; hsa-miR-218-5p
Annotations derived over miRTarBase (Gene Ontology)	transcription by RNA polymerase II GO0006366	over-represented	0.0025598	0.0107492	23	hsa-miR-7-5p; hsa-miR-9-5p; hsa-miR-16-5p; hsa-miR-29a-5p; hsa-miR-29a-3p; hsa-miR-32-5p; hsa-miR-32-3p; hsa-miR-34a-5p; hsa-miR-34a-3p; hsa-miR-34c-5p; hsa-miR-34c-3p; hsa-miR-101-3p; hsa-miR-124-3p; hsa-miR-125b-5p; hsa-miR-128-3p; hsa-miR-132-5p; hsa-miR-132-3p; hsa-miR-135a-5p; hsa-miR-146a-5p; hsa-miR-146a-3p; hsa-miR-195-5p; hsa-miR-195-3p; hsa-miR-218-5p
Annotations derived over miRTarBase (Gene Ontology)	protein heterodimerization activity GO0046982	over-represented	0.0045069	0.016255	23	hsa-miR-7-5p; hsa-miR-9-5p; hsa-miR-16-5p; hsa-miR-29a-5p; hsa-miR-29a-3p; hsa-miR-32-5p; hsa-miR-32-3p; hsa-miR-34a-5p; hsa-miR-34a-3p; hsa-miR-34c-5p; hsa-miR-34c-3p; hsa-miR-101-3p; hsa-miR-124-3p; hsa-miR-125b-5p; hsa-miR-128-3p; hsa-miR-132-5p; hsa-miR-132-3p; hsa-miR-135a-5p; hsa-miR-146a-5p; hsa-miR-146a-3p; hsa-miR-195-5p; hsa-miR-195-3p; hsa-miR-218-5p
Annotations derived over miRTarBase (Gene Ontology)	positive regulation of gene expression GO0010628	over-represented	0.0045585	0.0163371	23	hsa-miR-7-5p; hsa-miR-9-5p; hsa-miR-16-5p; hsa-miR-29a-5p; hsa-miR-29a-3p; hsa-miR-32-5p; hsa-miR-32-3p; hsa-miR-34a-5p; hsa-miR-34a-3p; hsa-miR-34c-5p; hsa-miR-34c-3p; hsa-miR-101-3p; hsa-miR-124-3p; hsa-miR-125b-5p; hsa-miR-128-3p; hsa-miR-132-5p; hsa-miR-132-3p; hsa-miR-135a-5p; hsa-miR-146a-5p; hsa-miR-146a-3p; hsa-miR-195-5p; hsa-miR-195-3p; hsa-miR-218-5p
Annotations derived over miRTarBase (Gene Ontology)	Golgi membrane GO0000139	over-represented	0.0069233	0.0225373	23	hsa-miR-7-5p; hsa-miR-9-5p; hsa-miR-16-5p; hsa-miR-29a-5p; hsa-miR-29a-3p; hsa-miR-32-5p; hsa-miR-32-3p; hsa-miR-34a-5p; hsa-miR-34a-3p; hsa-miR-34c-5p; hsa-miR-34c-3p; hsa-miR-101-3p; hsa-miR-124-3p; hsa-miR-125b-5p; hsa-miR-128-3p; hsa-miR-132-5p; hsa-miR-132-3p; hsa-miR-135a-5p; hsa-miR-146a-5p; hsa-miR-146a-3p; hsa-miR-195-5p; hsa-miR-195-3p; hsa-miR-218-5p
Annotations derived over miRTarBase (Gene Ontology)	ubiquitin protein ligase binding GO0031625	over-represented	0.014017	0.0371648	23	hsa-miR-7-5p; hsa-miR-9-5p; hsa-miR-16-5p; hsa-miR-29a-5p; hsa-miR-29a-3p; hsa-miR-32-5p; hsa-miR-32-3p; hsa-miR-34a-5p; hsa-miR-34a-3p; hsa-miR-34c-5p; hsa-miR-34c-3p; hsa-miR-101-3p; hsa-miR-124-3p; hsa-miR-125b-5p; hsa-miR-128-3p; hsa-miR-132-5p; hsa-miR-132-3p; hsa-miR-135a-5p; hsa-miR-146a-5p; hsa-miR-146a-3p; hsa-miR-195-5p; hsa-miR-195-3p; hsa-miR-218-5p
Annotations derived over miRTarBase (Gene Ontology)	insulin receptor signaling pathway GO0008286	over-represented	4.74e-8	6.21e-6	22	hsa-miR-7-5p; hsa-miR-9-5p; hsa-miR-16-5p; hsa-miR-29a-5p; hsa-miR-29a-3p; hsa-miR-32-5p; hsa-miR-32-3p; hsa-miR-34a-5p; hsa-miR-34a-3p; hsa-miR-34c-5p; hsa-miR-34c-3p; hsa-miR-124-3p; hsa-miR-125b-5p; hsa-miR-128-3p; hsa-miR-132-5p; hsa-miR-132-3p; hsa-miR-135a-5p; hsa-miR-146a-5p; hsa-miR-146a-3p; hsa-miR-195-5p; hsa-miR-195-3p; hsa-miR-218-5p
Annotations derived over miRTarBase (Gene Ontology)	positive regulation of cell growth GO0030307	over-represented	2.31e-7	1.98e-5	22	hsa-miR-7-5p; hsa-miR-9-5p; hsa-miR-16-5p; hsa-miR-29a-5p; hsa-miR-29a-3p; hsa-miR-32-5p; hsa-miR-32-3p; hsa-miR-34a-5p; hsa-miR-34a-3p; hsa-miR-34c-5p; hsa-miR-34c-3p; hsa-miR-101-3p; hsa-miR-124-3p; hsa-miR-125b-5p; hsa-miR-128-3p; hsa-miR-132-5p; hsa-miR-132-3p; hsa-miR-135a-5p; hsa-miR-146a-5p; hsa-miR-146a-3p; hsa-miR-195-5p; hsa-miR-218-5p
Annotations derived over miRTarBase (Gene Ontology)	beta-catenin binding GO0008013	over-represented	2.68e-7	2.19e-5	22	hsa-miR-7-5p; hsa-miR-9-5p; hsa-miR-16-5p; hsa-miR-29a-5p; hsa-miR-29a-3p; hsa-miR-32-5p; hsa-miR-32-3p; hsa-miR-34a-5p; hsa-miR-34a-3p; hsa-miR-34c-5p; hsa-miR-34c-3p; hsa-miR-101-3p; hsa-miR-124-3p; hsa-miR-125b-5p; hsa-miR-128-3p; hsa-miR-132-5p; hsa-miR-132-3p; hsa-miR-135a-5p; hsa-miR-146a-3p; hsa-miR-195-5p; hsa-miR-195-3p; hsa-miR-218-5p
Annotations derived over miRTarBase (Gene Ontology)	protein phosphatase binding GO0019903	over-represented	2.23e-6	8.80e-5	22	hsa-miR-7-5p; hsa-miR-9-5p; hsa-miR-16-5p; hsa-miR-29a-5p; hsa-miR-29a-3p; hsa-miR-32-5p; hsa-miR-32-3p; hsa-miR-34a-5p; hsa-miR-34a-3p; hsa-miR-34c-5p; hsa-miR-34c-3p; hsa-miR-101-3p; hsa-miR-124-3p; hsa-miR-125b-5p; hsa-miR-128-3p; hsa-miR-132-3p; hsa-miR-135a-5p; hsa-miR-146a-5p; hsa-miR-146a-3p; hsa-miR-195-5p; hsa-miR-195-3p; hsa-miR-218-5p
Annotations derived over miRTarBase (Gene Ontology)	positive regulation of canonical Wnt signaling pathway GO0090263	over-represented	2.40e-5	4.34e-4	22	hsa-miR-7-5p; hsa-miR-9-5p; hsa-miR-16-5p; hsa-miR-29a-5p; hsa-miR-29a-3p; hsa-miR-32-5p; hsa-miR-32-3p; hsa-miR-34a-5p; hsa-miR-34a-3p; hsa-miR-34c-5p; hsa-miR-34c-3p; hsa-miR-101-3p; hsa-miR-124-3p; hsa-miR-125b-5p; hsa-miR-128-3p; hsa-miR-132-5p; hsa-miR-132-3p; hsa-miR-135a-5p; hsa-miR-146a-5p; hsa-miR-146a-3p; hsa-miR-195-5p; hsa-miR-218-5p
Annotations derived over miRTarBase (Gene Ontology)	histone deacetylase binding GO0042826	over-represented	3.77e-5	5.76e-4	22	hsa-miR-7-5p; hsa-miR-9-5p; hsa-miR-16-5p; hsa-miR-29a-5p; hsa-miR-29a-3p; hsa-miR-32-5p; hsa-miR-32-3p; hsa-miR-34a-5p; hsa-miR-34a-3p; hsa-miR-34c-5p; hsa-miR-34c-3p; hsa-miR-101-3p; hsa-miR-124-3p; hsa-miR-125b-5p; hsa-miR-128-3p; hsa-miR-132-3p; hsa-miR-135a-5p; hsa-miR-146a-5p; hsa-miR-146a-3p; hsa-miR-195-5p; hsa-miR-195-3p; hsa-miR-218-5p
Annotations derived over miRTarBase (Gene Ontology)	histone binding GO0042393	over-represented	1.20e-4	0.0012654	22	hsa-miR-7-5p; hsa-miR-9-5p; hsa-miR-16-5p; hsa-miR-29a-5p; hsa-miR-29a-3p; hsa-miR-32-5p; hsa-miR-32-3p; hsa-miR-34a-5p; hsa-miR-34a-3p; hsa-miR-34c-5p; hsa-miR-34c-3p; hsa-miR-101-3p; hsa-miR-124-3p; hsa-miR-125b-5p; hsa-miR-128-3p; hsa-miR-132-3p; hsa-miR-135a-5p; hsa-miR-146a-5p; hsa-miR-146a-3p; hsa-miR-195-5p; hsa-miR-195-3p; hsa-miR-218-5p
Annotations derived over miRTarBase (Gene Ontology)	positive regulation of protein kinase B signaling GO0051897	over-represented	1.47e-4	0.0014662	22	hsa-miR-7-5p; hsa-miR-9-5p; hsa-miR-16-5p; hsa-miR-29a-5p; hsa-miR-29a-3p; hsa-miR-32-5p; hsa-miR-32-3p; hsa-miR-34a-5p; hsa-miR-34a-3p; hsa-miR-34c-5p; hsa-miR-34c-3p; hsa-miR-101-3p; hsa-miR-124-3p; hsa-miR-125b-5p; hsa-miR-128-3p; hsa-miR-132-3p; hsa-miR-135a-5p; hsa-miR-146a-5p; hsa-miR-146a-3p; hsa-miR-195-5p; hsa-miR-195-3p; hsa-miR-218-5p
Annotations derived over miRTarBase (Gene Ontology)	dendrite GO0030425	over-represented	1.73e-4	0.0016476	22	hsa-miR-7-5p; hsa-miR-9-5p; hsa-miR-16-5p; hsa-miR-29a-5p; hsa-miR-29a-3p; hsa-miR-32-5p; hsa-miR-32-3p; hsa-miR-34a-5p; hsa-miR-34a-3p; hsa-miR-34c-5p; hsa-miR-34c-3p; hsa-miR-101-3p; hsa-miR-124-3p; hsa-miR-125b-5p; hsa-miR-128-3p; hsa-miR-132-3p; hsa-miR-135a-5p; hsa-miR-146a-5p; hsa-miR-146a-3p; hsa-miR-195-5p; hsa-miR-195-3p; hsa-miR-218-5p
Annotations derived over miRTarBase (Gene Ontology)	positive regulation of protein phosphorylation GO0001934	over-represented	2.00e-4	0.0018422	22	hsa-miR-7-5p; hsa-miR-9-5p; hsa-miR-16-5p; hsa-miR-29a-5p; hsa-miR-29a-3p; hsa-miR-32-5p; hsa-miR-32-3p; hsa-miR-34a-5p; hsa-miR-34a-3p; hsa-miR-34c-5p; hsa-miR-34c-3p; hsa-miR-101-3p; hsa-miR-124-3p; hsa-miR-125b-5p; hsa-miR-128-3p; hsa-miR-132-3p; hsa-miR-135a-5p; hsa-miR-146a-5p; hsa-miR-146a-3p; hsa-miR-195-5p; hsa-miR-195-3p; hsa-miR-218-5p
Annotations derived over miRTarBase (Gene Ontology)	midbody GO0030496	over-represented	2.22e-4	0.001978	22	hsa-miR-7-5p; hsa-miR-9-5p; hsa-miR-16-5p; hsa-miR-29a-5p; hsa-miR-29a-3p; hsa-miR-32-5p; hsa-miR-32-3p; hsa-miR-34a-5p; hsa-miR-34a-3p; hsa-miR-34c-5p; hsa-miR-34c-3p; hsa-miR-101-3p; hsa-miR-124-3p; hsa-miR-125b-5p; hsa-miR-128-3p; hsa-miR-132-3p; hsa-miR-135a-5p; hsa-miR-146a-5p; hsa-miR-146a-3p; hsa-miR-195-5p; hsa-miR-195-3p; hsa-miR-218-5p
Annotations derived over miRTarBase (Gene Ontology)	immune response GO0006955	over-represented	2.99e-4	0.0023718	22	hsa-miR-7-5p; hsa-miR-9-5p; hsa-miR-16-5p; hsa-miR-29a-5p; hsa-miR-29a-3p; hsa-miR-32-5p; hsa-miR-32-3p; hsa-miR-34a-5p; hsa-miR-34a-3p; hsa-miR-34c-5p; hsa-miR-34c-3p; hsa-miR-101-3p; hsa-miR-124-3p; hsa-miR-125b-5p; hsa-miR-128-3p; hsa-miR-132-3p; hsa-miR-135a-5p; hsa-miR-146a-5p; hsa-miR-146a-3p; hsa-miR-195-5p; hsa-miR-195-3p; hsa-miR-218-5p
Annotations derived over miRTarBase (Gene Ontology)	protein C-terminus binding GO0008022	over-represented	7.03e-4	0.0042631	22	hsa-miR-7-5p; hsa-miR-9-5p; hsa-miR-16-5p; hsa-miR-29a-5p; hsa-miR-29a-3p; hsa-miR-32-5p; hsa-miR-32-3p; hsa-miR-34a-5p; hsa-miR-34a-3p; hsa-miR-34c-5p; hsa-miR-34c-3p; hsa-miR-101-3p; hsa-miR-124-3p; hsa-miR-125b-5p; hsa-miR-128-3p; hsa-miR-132-3p; hsa-miR-135a-5p; hsa-miR-146a-5p; hsa-miR-146a-3p; hsa-miR-195-5p; hsa-miR-195-3p; hsa-miR-218-5p
Annotations derived over miRTarBase (Gene Ontology)	transcription factor complex GO0005667	over-represented	0.0011936	0.0061647	22	hsa-miR-7-5p; hsa-miR-9-5p; hsa-miR-16-5p; hsa-miR-29a-5p; hsa-miR-29a-3p; hsa-miR-32-5p; hsa-miR-32-3p; hsa-miR-34a-5p; hsa-miR-34a-3p; hsa-miR-34c-5p; hsa-miR-34c-3p; hsa-miR-101-3p; hsa-miR-124-3p; hsa-miR-125b-5p; hsa-miR-128-3p; hsa-miR-132-3p; hsa-miR-135a-5p; hsa-miR-146a-5p; hsa-miR-146a-3p; hsa-miR-195-5p; hsa-miR-195-3p; hsa-miR-218-5p
Annotations derived over miRTarBase (Gene Ontology)	calcium ion binding GO0005509	over-represented	0.0016386	0.0077301	22	hsa-miR-7-5p; hsa-miR-9-5p; hsa-miR-16-5p; hsa-miR-29a-5p; hsa-miR-29a-3p; hsa-miR-32-5p; hsa-miR-32-3p; hsa-miR-34a-5p; hsa-miR-34a-3p; hsa-miR-34c-5p; hsa-miR-34c-3p; hsa-miR-101-3p; hsa-miR-124-3p; hsa-miR-125b-5p; hsa-miR-128-3p; hsa-miR-132-5p; hsa-miR-132-3p; hsa-miR-146a-5p; hsa-miR-146a-3p; hsa-miR-195-5p; hsa-miR-195-3p; hsa-miR-218-5p
Annotations derived over miRTarBase (Gene Ontology)	ubiquitin protein ligase activity GO0061630	over-represented	0.0018186	0.0083853	22	hsa-miR-7-5p; hsa-miR-9-5p; hsa-miR-16-5p; hsa-miR-29a-5p; hsa-miR-29a-3p; hsa-miR-32-5p; hsa-miR-32-3p; hsa-miR-34a-5p; hsa-miR-34a-3p; hsa-miR-34c-5p; hsa-miR-34c-3p; hsa-miR-101-3p; hsa-miR-124-3p; hsa-miR-125b-5p; hsa-miR-128-3p; hsa-miR-132-3p; hsa-miR-135a-5p; hsa-miR-146a-5p; hsa-miR-146a-3p; hsa-miR-195-5p; hsa-miR-195-3p; hsa-miR-218-5p
Annotations derived over miRTarBase (Gene Ontology)	signaling receptor binding GO0005102	over-represented	0.0025328	0.0106563	22	hsa-miR-7-5p; hsa-miR-9-5p; hsa-miR-16-5p; hsa-miR-29a-5p; hsa-miR-29a-3p; hsa-miR-32-5p; hsa-miR-32-3p; hsa-miR-34a-5p; hsa-miR-34a-3p; hsa-miR-34c-5p; hsa-miR-34c-3p; hsa-miR-101-3p; hsa-miR-124-3p; hsa-miR-125b-5p; hsa-miR-128-3p; hsa-miR-132-3p; hsa-miR-135a-5p; hsa-miR-146a-5p; hsa-miR-146a-3p; hsa-miR-195-5p; hsa-miR-195-3p; hsa-miR-218-5p
Annotations derived over miRTarBase (Gene Ontology)	MAPK cascade GO0000165	over-represented	0.0027101	0.0111667	22	hsa-miR-7-5p; hsa-miR-9-5p; hsa-miR-16-5p; hsa-miR-29a-5p; hsa-miR-29a-3p; hsa-miR-32-5p; hsa-miR-32-3p; hsa-miR-34a-5p; hsa-miR-34a-3p; hsa-miR-34c-5p; hsa-miR-34c-3p; hsa-miR-101-3p; hsa-miR-124-3p; hsa-miR-125b-5p; hsa-miR-128-3p; hsa-miR-132-3p; hsa-miR-135a-5p; hsa-miR-146a-5p; hsa-miR-146a-3p; hsa-miR-195-5p; hsa-miR-195-3p; hsa-miR-218-5p
Annotations derived over miRTarBase (Gene Ontology)	GTP binding GO0005525	over-represented	0.0037844	0.0143457	22	hsa-miR-7-5p; hsa-miR-9-5p; hsa-miR-16-5p; hsa-miR-29a-5p; hsa-miR-29a-3p; hsa-miR-32-5p; hsa-miR-32-3p; hsa-miR-34a-5p; hsa-miR-34c-5p; hsa-miR-34c-3p; hsa-miR-101-3p; hsa-miR-124-3p; hsa-miR-125b-5p; hsa-miR-128-3p; hsa-miR-132-5p; hsa-miR-132-3p; hsa-miR-135a-5p; hsa-miR-146a-5p; hsa-miR-146a-3p; hsa-miR-195-5p; hsa-miR-195-3p; hsa-miR-218-5p
Annotations derived over miRTarBase (Gene Ontology)	negative regulation of gene expression GO0010629	over-represented	0.0058404	0.0197237	22	hsa-miR-7-5p; hsa-miR-9-5p; hsa-miR-16-5p; hsa-miR-29a-5p; hsa-miR-29a-3p; hsa-miR-32-5p; hsa-miR-32-3p; hsa-miR-34a-5p; hsa-miR-34a-3p; hsa-miR-34c-5p; hsa-miR-34c-3p; hsa-miR-101-3p; hsa-miR-124-3p; hsa-miR-125b-5p; hsa-miR-128-3p; hsa-miR-132-5p; hsa-miR-132-3p; hsa-miR-135a-5p; hsa-miR-146a-5p; hsa-miR-195-5p; hsa-miR-195-3p; hsa-miR-218-5p
Annotations derived over miRTarBase (Gene Ontology)	cell migration GO0016477	over-represented	0.0061604	0.0205717	22	hsa-miR-7-5p; hsa-miR-9-5p; hsa-miR-16-5p; hsa-miR-29a-5p; hsa-miR-29a-3p; hsa-miR-32-5p; hsa-miR-32-3p; hsa-miR-34a-5p; hsa-miR-34a-3p; hsa-miR-34c-5p; hsa-miR-34c-3p; hsa-miR-101-3p; hsa-miR-124-3p; hsa-miR-125b-5p; hsa-miR-128-3p; hsa-miR-132-3p; hsa-miR-135a-5p; hsa-miR-146a-5p; hsa-miR-146a-3p; hsa-miR-195-5p; hsa-miR-195-3p; hsa-miR-218-5p
Annotations derived over miRTarBase (Gene Ontology)	ubiquitin-protein transferase activity GO0004842	over-represented	0.0111597	0.0311893	22	hsa-miR-7-5p; hsa-miR-9-5p; hsa-miR-16-5p; hsa-miR-29a-5p; hsa-miR-29a-3p; hsa-miR-32-5p; hsa-miR-32-3p; hsa-miR-34a-5p; hsa-miR-34a-3p; hsa-miR-34c-5p; hsa-miR-34c-3p; hsa-miR-101-3p; hsa-miR-124-3p; hsa-miR-125b-5p; hsa-miR-128-3p; hsa-miR-132-3p; hsa-miR-135a-5p; hsa-miR-146a-5p; hsa-miR-146a-3p; hsa-miR-195-5p; hsa-miR-195-3p; hsa-miR-218-5p
Annotations derived over miRTarBase (Gene Ontology)	protein stabilization GO0050821	over-represented	0.0136642	0.0363432	22	hsa-miR-7-5p; hsa-miR-9-5p; hsa-miR-16-5p; hsa-miR-29a-5p; hsa-miR-29a-3p; hsa-miR-32-5p; hsa-miR-32-3p; hsa-miR-34a-5p; hsa-miR-34a-3p; hsa-miR-34c-5p; hsa-miR-34c-3p; hsa-miR-101-3p; hsa-miR-124-3p; hsa-miR-125b-5p; hsa-miR-128-3p; hsa-miR-132-3p; hsa-miR-135a-5p; hsa-miR-146a-5p; hsa-miR-146a-3p; hsa-miR-195-5p; hsa-miR-195-3p; hsa-miR-218-5p
Annotations derived over miRTarBase (Gene Ontology)	protein tyrosine phosphatase activity GO0004725	over-represented	1.15e-6	5.53e-5	21	hsa-miR-7-5p; hsa-miR-9-5p; hsa-miR-16-5p; hsa-miR-29a-5p; hsa-miR-29a-3p; hsa-miR-32-5p; hsa-miR-32-3p; hsa-miR-34a-5p; hsa-miR-34a-3p; hsa-miR-34c-5p; hsa-miR-34c-3p; hsa-miR-101-3p; hsa-miR-124-3p; hsa-miR-125b-5p; hsa-miR-128-3p; hsa-miR-132-3p; hsa-miR-135a-5p; hsa-miR-146a-5p; hsa-miR-195-5p; hsa-miR-195-3p; hsa-miR-218-5p
Annotations derived over miRTarBase (Gene Ontology)	early endosome membrane GO0031901	over-represented	1.97e-6	8.03e-5	21	hsa-miR-7-5p; hsa-miR-9-5p; hsa-miR-16-5p; hsa-miR-29a-5p; hsa-miR-29a-3p; hsa-miR-32-5p; hsa-miR-32-3p; hsa-miR-34a-5p; hsa-miR-34a-3p; hsa-miR-34c-5p; hsa-miR-101-3p; hsa-miR-124-3p; hsa-miR-125b-5p; hsa-miR-128-3p; hsa-miR-132-5p; hsa-miR-132-3p; hsa-miR-135a-5p; hsa-miR-146a-5p; hsa-miR-195-5p; hsa-miR-195-3p; hsa-miR-218-5p
Annotations derived over miRTarBase (Gene Ontology)	cell-cell adhesion GO0098609	over-represented	2.48e-6	9.48e-5	21	hsa-miR-7-5p; hsa-miR-9-5p; hsa-miR-16-5p; hsa-miR-29a-5p; hsa-miR-29a-3p; hsa-miR-32-5p; hsa-miR-32-3p; hsa-miR-34a-5p; hsa-miR-34a-3p; hsa-miR-34c-5p; hsa-miR-34c-3p; hsa-miR-101-3p; hsa-miR-124-3p; hsa-miR-125b-5p; hsa-miR-128-3p; hsa-miR-132-5p; hsa-miR-132-3p; hsa-miR-135a-5p; hsa-miR-146a-5p; hsa-miR-195-3p; hsa-miR-218-5p
Annotations derived over miRTarBase (Gene Ontology)	cellular response to oxidative stress GO0034599	over-represented	4.61e-6	1.48e-4	21	hsa-miR-7-5p; hsa-miR-9-5p; hsa-miR-16-5p; hsa-miR-29a-3p; hsa-miR-32-5p; hsa-miR-32-3p; hsa-miR-34a-5p; hsa-miR-34c-5p; hsa-miR-34c-3p; hsa-miR-101-3p; hsa-miR-124-3p; hsa-miR-125b-5p; hsa-miR-128-3p; hsa-miR-132-5p; hsa-miR-132-3p; hsa-miR-135a-5p; hsa-miR-146a-5p; hsa-miR-146a-3p; hsa-miR-195-5p; hsa-miR-195-3p; hsa-miR-218-5p
Annotations derived over miRTarBase (Gene Ontology)	transmembrane receptor protein tyrosine kinase signaling pathway GO0007169	over-represented	5.18e-6	1.57e-4	21	hsa-miR-7-5p; hsa-miR-9-5p; hsa-miR-16-5p; hsa-miR-29a-5p; hsa-miR-29a-3p; hsa-miR-32-3p; hsa-miR-34a-5p; hsa-miR-34a-3p; hsa-miR-34c-5p; hsa-miR-34c-3p; hsa-miR-101-3p; hsa-miR-124-3p; hsa-miR-125b-5p; hsa-miR-128-3p; hsa-miR-132-3p; hsa-miR-135a-5p; hsa-miR-146a-5p; hsa-miR-146a-3p; hsa-miR-195-5p; hsa-miR-195-3p; hsa-miR-218-5p
Annotations derived over miRTarBase (Gene Ontology)	protein tyrosine kinase activity GO0004713	over-represented	8.11e-6	2.09e-4	21	hsa-miR-7-5p; hsa-miR-9-5p; hsa-miR-16-5p; hsa-miR-29a-3p; hsa-miR-32-5p; hsa-miR-32-3p; hsa-miR-34a-5p; hsa-miR-34a-3p; hsa-miR-34c-5p; hsa-miR-34c-3p; hsa-miR-101-3p; hsa-miR-124-3p; hsa-miR-125b-5p; hsa-miR-128-3p; hsa-miR-132-3p; hsa-miR-135a-5p; hsa-miR-146a-5p; hsa-miR-146a-3p; hsa-miR-195-5p; hsa-miR-195-3p; hsa-miR-218-5p
Annotations derived over miRTarBase (Gene Ontology)	cytoplasmic ribonucleoprotein granule GO0036464	over-represented	1.92e-5	3.72e-4	21	hsa-miR-7-5p; hsa-miR-9-5p; hsa-miR-16-5p; hsa-miR-29a-3p; hsa-miR-32-5p; hsa-miR-32-3p; hsa-miR-34a-5p; hsa-miR-34a-3p; hsa-miR-34c-5p; hsa-miR-34c-3p; hsa-miR-101-3p; hsa-miR-124-3p; hsa-miR-125b-5p; hsa-miR-128-3p; hsa-miR-132-3p; hsa-miR-135a-5p; hsa-miR-146a-5p; hsa-miR-146a-3p; hsa-miR-195-5p; hsa-miR-195-3p; hsa-miR-218-5p
Annotations derived over miRTarBase (Gene Ontology)	regulation of cell proliferation GO0042127	over-represented	2.77e-5	4.75e-4	21	hsa-miR-7-5p; hsa-miR-9-5p; hsa-miR-16-5p; hsa-miR-29a-5p; hsa-miR-29a-3p; hsa-miR-32-5p; hsa-miR-32-3p; hsa-miR-34a-5p; hsa-miR-34a-3p; hsa-miR-34c-5p; hsa-miR-34c-3p; hsa-miR-101-3p; hsa-miR-124-3p; hsa-miR-125b-5p; hsa-miR-128-3p; hsa-miR-132-3p; hsa-miR-135a-5p; hsa-miR-146a-5p; hsa-miR-195-5p; hsa-miR-195-3p; hsa-miR-218-5p
Annotations derived over miRTarBase (Gene Ontology)	extracellular matrix GO0031012	over-represented	3.59e-5	5.57e-4	21	hsa-miR-7-5p; hsa-miR-9-5p; hsa-miR-16-5p; hsa-miR-29a-5p; hsa-miR-29a-3p; hsa-miR-32-5p; hsa-miR-32-3p; hsa-miR-34a-5p; hsa-miR-34a-3p; hsa-miR-34c-5p; hsa-miR-101-3p; hsa-miR-124-3p; hsa-miR-125b-5p; hsa-miR-128-3p; hsa-miR-132-3p; hsa-miR-135a-5p; hsa-miR-146a-5p; hsa-miR-146a-3p; hsa-miR-195-5p; hsa-miR-195-3p; hsa-miR-218-5p
Annotations derived over miRTarBase (Gene Ontology)	cellular response to hypoxia GO0071456	over-represented	1.14e-4	0.0012069	21	hsa-miR-7-5p; hsa-miR-9-5p; hsa-miR-16-5p; hsa-miR-29a-5p; hsa-miR-29a-3p; hsa-miR-32-5p; hsa-miR-32-3p; hsa-miR-34a-5p; hsa-miR-34a-3p; hsa-miR-34c-5p; hsa-miR-101-3p; hsa-miR-124-3p; hsa-miR-125b-5p; hsa-miR-128-3p; hsa-miR-132-3p; hsa-miR-135a-5p; hsa-miR-146a-5p; hsa-miR-146a-3p; hsa-miR-195-5p; hsa-miR-195-3p; hsa-miR-218-5p
Annotations derived over miRTarBase (Gene Ontology)	extracellular matrix organization GO0030198	over-represented	2.25e-4	0.0019846	21	hsa-miR-7-5p; hsa-miR-9-5p; hsa-miR-16-5p; hsa-miR-29a-5p; hsa-miR-29a-3p; hsa-miR-32-5p; hsa-miR-32-3p; hsa-miR-34a-5p; hsa-miR-34a-3p; hsa-miR-34c-5p; hsa-miR-101-3p; hsa-miR-124-3p; hsa-miR-125b-5p; hsa-miR-128-3p; hsa-miR-132-3p; hsa-miR-135a-5p; hsa-miR-146a-5p; hsa-miR-146a-3p; hsa-miR-195-5p; hsa-miR-195-3p; hsa-miR-218-5p
Annotations derived over miRTarBase (Gene Ontology)	synapse GO0045202	over-represented	3.64e-4	0.0027272	21	hsa-miR-7-5p; hsa-miR-9-5p; hsa-miR-16-5p; hsa-miR-29a-3p; hsa-miR-32-5p; hsa-miR-32-3p; hsa-miR-34a-5p; hsa-miR-34a-3p; hsa-miR-34c-5p; hsa-miR-34c-3p; hsa-miR-101-3p; hsa-miR-124-3p; hsa-miR-125b-5p; hsa-miR-128-3p; hsa-miR-132-5p; hsa-miR-132-3p; hsa-miR-135a-5p; hsa-miR-146a-5p; hsa-miR-146a-3p; hsa-miR-195-5p; hsa-miR-218-5p
Annotations derived over miRTarBase (Gene Ontology)	T cell receptor signaling pathway GO0050852	over-represented	4.14e-4	0.0029802	21	hsa-miR-7-5p; hsa-miR-9-5p; hsa-miR-16-5p; hsa-miR-29a-3p; hsa-miR-32-5p; hsa-miR-32-3p; hsa-miR-34a-5p; hsa-miR-34a-3p; hsa-miR-34c-5p; hsa-miR-34c-3p; hsa-miR-101-3p; hsa-miR-124-3p; hsa-miR-125b-5p; hsa-miR-128-3p; hsa-miR-132-3p; hsa-miR-135a-5p; hsa-miR-146a-5p; hsa-miR-146a-3p; hsa-miR-195-5p; hsa-miR-195-3p; hsa-miR-218-5p
Annotations derived over miRTarBase (Gene Ontology)	basolateral plasma membrane GO0016323	over-represented	6.35e-4	0.0039694	21	hsa-miR-7-5p; hsa-miR-9-5p; hsa-miR-16-5p; hsa-miR-29a-3p; hsa-miR-32-5p; hsa-miR-34a-5p; hsa-miR-34a-3p; hsa-miR-34c-5p; hsa-miR-34c-3p; hsa-miR-101-3p; hsa-miR-124-3p; hsa-miR-125b-5p; hsa-miR-128-3p; hsa-miR-132-5p; hsa-miR-132-3p; hsa-miR-135a-5p; hsa-miR-146a-5p; hsa-miR-146a-3p; hsa-miR-195-5p; hsa-miR-195-3p; hsa-miR-218-5p
Annotations derived over miRTarBase (Gene Ontology)	blood coagulation GO0007596	over-represented	7.93e-4	0.0046139	21	hsa-miR-7-5p; hsa-miR-9-5p; hsa-miR-16-5p; hsa-miR-29a-3p; hsa-miR-32-5p; hsa-miR-32-3p; hsa-miR-34a-5p; hsa-miR-34a-3p; hsa-miR-34c-5p; hsa-miR-34c-3p; hsa-miR-101-3p; hsa-miR-124-3p; hsa-miR-125b-5p; hsa-miR-128-3p; hsa-miR-132-3p; hsa-miR-135a-5p; hsa-miR-146a-5p; hsa-miR-146a-3p; hsa-miR-195-5p; hsa-miR-195-3p; hsa-miR-218-5p
Annotations derived over miRTarBase (Gene Ontology)	cell proliferation GO0008283	over-represented	8.53e-4	0.0048706	21	hsa-miR-7-5p; hsa-miR-9-5p; hsa-miR-16-5p; hsa-miR-29a-5p; hsa-miR-29a-3p; hsa-miR-32-5p; hsa-miR-32-3p; hsa-miR-34a-5p; hsa-miR-34a-3p; hsa-miR-34c-5p; hsa-miR-101-3p; hsa-miR-124-3p; hsa-miR-125b-5p; hsa-miR-128-3p; hsa-miR-132-3p; hsa-miR-135a-5p; hsa-miR-146a-5p; hsa-miR-146a-3p; hsa-miR-195-5p; hsa-miR-195-3p; hsa-miR-218-5p
Annotations derived over miRTarBase (Gene Ontology)	G1S transition of mitotic cell cycle GO0000082	over-represented	9.28e-4	0.0051332	21	hsa-miR-7-5p; hsa-miR-9-5p; hsa-miR-16-5p; hsa-miR-29a-5p; hsa-miR-29a-3p; hsa-miR-32-5p; hsa-miR-32-3p; hsa-miR-34a-5p; hsa-miR-34a-3p; hsa-miR-34c-5p; hsa-miR-34c-3p; hsa-miR-101-3p; hsa-miR-124-3p; hsa-miR-125b-5p; hsa-miR-132-3p; hsa-miR-135a-5p; hsa-miR-146a-5p; hsa-miR-146a-3p; hsa-miR-195-5p; hsa-miR-195-3p; hsa-miR-218-5p
Annotations derived over miRTarBase (Gene Ontology)	cell cycle arrest GO0007050	over-represented	0.0018999	0.0086515	21	hsa-miR-7-5p; hsa-miR-9-5p; hsa-miR-16-5p; hsa-miR-29a-3p; hsa-miR-32-5p; hsa-miR-32-3p; hsa-miR-34a-5p; hsa-miR-34a-3p; hsa-miR-34c-5p; hsa-miR-101-3p; hsa-miR-124-3p; hsa-miR-125b-5p; hsa-miR-128-3p; hsa-miR-132-5p; hsa-miR-132-3p; hsa-miR-135a-5p; hsa-miR-146a-5p; hsa-miR-146a-3p; hsa-miR-195-5p; hsa-miR-195-3p; hsa-miR-218-5p
Annotations derived over miRTarBase (Gene Ontology)	G2M transition of mitotic cell cycle GO0000086	over-represented	0.0022529	0.009735	21	hsa-miR-7-5p; hsa-miR-9-5p; hsa-miR-16-5p; hsa-miR-29a-5p; hsa-miR-29a-3p; hsa-miR-32-5p; hsa-miR-32-3p; hsa-miR-34a-5p; hsa-miR-34c-5p; hsa-miR-101-3p; hsa-miR-124-3p; hsa-miR-125b-5p; hsa-miR-128-3p; hsa-miR-132-5p; hsa-miR-132-3p; hsa-miR-135a-5p; hsa-miR-146a-5p; hsa-miR-146a-3p; hsa-miR-195-5p; hsa-miR-195-3p; hsa-miR-218-5p
Annotations derived over miRTarBase (Gene Ontology)	axon guidance GO0007411	over-represented	0.0023303	0.009968	21	hsa-miR-7-5p; hsa-miR-9-5p; hsa-miR-16-5p; hsa-miR-29a-3p; hsa-miR-32-5p; hsa-miR-32-3p; hsa-miR-34a-5p; hsa-miR-34a-3p; hsa-miR-34c-5p; hsa-miR-34c-3p; hsa-miR-101-3p; hsa-miR-124-3p; hsa-miR-125b-5p; hsa-miR-128-3p; hsa-miR-132-3p; hsa-miR-135a-5p; hsa-miR-146a-5p; hsa-miR-146a-3p; hsa-miR-195-5p; hsa-miR-195-3p; hsa-miR-218-5p
Annotations derived over miRTarBase (Gene Ontology)	microtubule binding GO0008017	over-represented	0.0037065	0.0141492	21	hsa-miR-7-5p; hsa-miR-9-5p; hsa-miR-16-5p; hsa-miR-29a-5p; hsa-miR-29a-3p; hsa-miR-32-5p; hsa-miR-32-3p; hsa-miR-34a-5p; hsa-miR-34c-5p; hsa-miR-34c-3p; hsa-miR-101-3p; hsa-miR-124-3p; hsa-miR-125b-5p; hsa-miR-128-3p; hsa-miR-132-5p; hsa-miR-132-3p; hsa-miR-135a-5p; hsa-miR-146a-5p; hsa-miR-146a-3p; hsa-miR-195-5p; hsa-miR-218-5p
Annotations derived over miRTarBase (Gene Ontology)	proteasome-mediated ubiquitin-dependent protein catabolic process GO0043161	over-represented	0.0042188	0.0154495	21	hsa-miR-7-5p; hsa-miR-9-5p; hsa-miR-16-5p; hsa-miR-29a-5p; hsa-miR-29a-3p; hsa-miR-32-5p; hsa-miR-34a-5p; hsa-miR-34a-3p; hsa-miR-34c-5p; hsa-miR-34c-3p; hsa-miR-101-3p; hsa-miR-124-3p; hsa-miR-125b-5p; hsa-miR-128-3p; hsa-miR-132-5p; hsa-miR-132-3p; hsa-miR-135a-5p; hsa-miR-146a-5p; hsa-miR-195-5p; hsa-miR-195-3p; hsa-miR-218-5p
Annotations derived over miRTarBase (Gene Ontology)	cell junction GO0030054	over-represented	0.0044986	0.0162439	21	hsa-miR-7-5p; hsa-miR-9-5p; hsa-miR-16-5p; hsa-miR-29a-3p; hsa-miR-32-5p; hsa-miR-32-3p; hsa-miR-34a-5p; hsa-miR-34a-3p; hsa-miR-34c-5p; hsa-miR-34c-3p; hsa-miR-101-3p; hsa-miR-124-3p; hsa-miR-125b-5p; hsa-miR-128-3p; hsa-miR-132-5p; hsa-miR-132-3p; hsa-miR-135a-5p; hsa-miR-146a-5p; hsa-miR-195-5p; hsa-miR-195-3p; hsa-miR-218-5p
Annotations derived over miRTarBase (Gene Ontology)	protein-containing complex binding GO0044877	over-represented	0.0055586	0.019029	21	hsa-miR-7-5p; hsa-miR-9-5p; hsa-miR-16-5p; hsa-miR-29a-5p; hsa-miR-29a-3p; hsa-miR-32-5p; hsa-miR-32-3p; hsa-miR-34a-5p; hsa-miR-34a-3p; hsa-miR-34c-5p; hsa-miR-101-3p; hsa-miR-124-3p; hsa-miR-125b-5p; hsa-miR-128-3p; hsa-miR-132-3p; hsa-miR-135a-5p; hsa-miR-146a-5p; hsa-miR-146a-3p; hsa-miR-195-5p; hsa-miR-195-3p; hsa-miR-218-5p
Annotations derived over miRTarBase (Gene Ontology)	collagen-containing extracellular matrix GO0062023	over-represented	0.0056763	0.0192641	21	hsa-miR-7-5p; hsa-miR-9-5p; hsa-miR-16-5p; hsa-miR-29a-5p; hsa-miR-29a-3p; hsa-miR-32-5p; hsa-miR-32-3p; hsa-miR-34a-5p; hsa-miR-34a-3p; hsa-miR-34c-5p; hsa-miR-101-3p; hsa-miR-124-3p; hsa-miR-125b-5p; hsa-miR-128-3p; hsa-miR-132-5p; hsa-miR-132-3p; hsa-miR-135a-5p; hsa-miR-146a-5p; hsa-miR-195-5p; hsa-miR-195-3p; hsa-miR-218-5p
Annotations derived over miRTarBase (Gene Ontology)	regulation of apoptotic process GO0042981	over-represented	0.0062997	0.0208963	21	hsa-miR-7-5p; hsa-miR-9-5p; hsa-miR-16-5p; hsa-miR-29a-5p; hsa-miR-29a-3p; hsa-miR-32-5p; hsa-miR-34a-5p; hsa-miR-34a-3p; hsa-miR-34c-5p; hsa-miR-101-3p; hsa-miR-124-3p; hsa-miR-125b-5p; hsa-miR-128-3p; hsa-miR-132-5p; hsa-miR-132-3p; hsa-miR-135a-5p; hsa-miR-146a-5p; hsa-miR-146a-3p; hsa-miR-195-5p; hsa-miR-195-3p; hsa-miR-218-5p
Annotations derived over miRTarBase (Gene Ontology)	receptor complex GO0043235	over-represented	0.006985	0.0226707	21	hsa-miR-7-5p; hsa-miR-9-5p; hsa-miR-16-5p; hsa-miR-29a-5p; hsa-miR-29a-3p; hsa-miR-32-5p; hsa-miR-32-3p; hsa-miR-34a-5p; hsa-miR-34a-3p; hsa-miR-34c-5p; hsa-miR-34c-3p; hsa-miR-101-3p; hsa-miR-124-3p; hsa-miR-125b-5p; hsa-miR-128-3p; hsa-miR-132-3p; hsa-miR-135a-5p; hsa-miR-146a-5p; hsa-miR-146a-3p; hsa-miR-195-5p; hsa-miR-218-5p
Annotations derived over miRTarBase (Gene Ontology)	ER to Golgi vesicle-mediated transport GO0006888	over-represented	0.0075044	0.023906	21	hsa-miR-7-5p; hsa-miR-9-5p; hsa-miR-16-5p; hsa-miR-29a-5p; hsa-miR-29a-3p; hsa-miR-32-5p; hsa-miR-32-3p; hsa-miR-34a-5p; hsa-miR-34a-3p; hsa-miR-34c-5p; hsa-miR-34c-3p; hsa-miR-101-3p; hsa-miR-124-3p; hsa-miR-125b-5p; hsa-miR-128-3p; hsa-miR-132-3p; hsa-miR-135a-5p; hsa-miR-146a-5p; hsa-miR-195-5p; hsa-miR-195-3p; hsa-miR-218-5p
Annotations derived over miRTarBase (Gene Ontology)	early endosome GO0005769	over-represented	0.0075814	0.0239773	21	hsa-miR-7-5p; hsa-miR-9-5p; hsa-miR-16-5p; hsa-miR-29a-3p; hsa-miR-32-5p; hsa-miR-32-3p; hsa-miR-34a-5p; hsa-miR-34a-3p; hsa-miR-34c-5p; hsa-miR-34c-3p; hsa-miR-101-3p; hsa-miR-124-3p; hsa-miR-125b-5p; hsa-miR-128-3p; hsa-miR-132-3p; hsa-miR-135a-5p; hsa-miR-146a-5p; hsa-miR-146a-3p; hsa-miR-195-5p; hsa-miR-195-3p; hsa-miR-218-5p
Annotations derived over miRTarBase (Gene Ontology)	protein domain specific binding GO0019904	over-represented	0.0157338	0.0404871	21	hsa-miR-7-5p; hsa-miR-9-5p; hsa-miR-16-5p; hsa-miR-29a-5p; hsa-miR-29a-3p; hsa-miR-32-5p; hsa-miR-32-3p; hsa-miR-34a-5p; hsa-miR-34a-3p; hsa-miR-34c-5p; hsa-miR-101-3p; hsa-miR-124-3p; hsa-miR-125b-5p; hsa-miR-128-3p; hsa-miR-132-5p; hsa-miR-132-3p; hsa-miR-135a-5p; hsa-miR-146a-5p; hsa-miR-195-5p; hsa-miR-195-3p; hsa-miR-218-5p
Annotations derived over miRTarBase (Gene Ontology)	nervous system development GO0007399	over-represented	0.0206642	0.0481946	21	hsa-miR-7-5p; hsa-miR-9-5p; hsa-miR-16-5p; hsa-miR-29a-5p; hsa-miR-29a-3p; hsa-miR-32-5p; hsa-miR-32-3p; hsa-miR-34a-5p; hsa-miR-34a-3p; hsa-miR-34c-5p; hsa-miR-34c-3p; hsa-miR-101-3p; hsa-miR-124-3p; hsa-miR-125b-5p; hsa-miR-128-3p; hsa-miR-132-3p; hsa-miR-135a-5p; hsa-miR-146a-5p; hsa-miR-195-5p; hsa-miR-195-3p; hsa-miR-218-5p
Annotations derived over miRTarBase (Gene Ontology)	negative regulation of intrinsic apoptotic signaling pathway GO2001243	over-represented	1.74e-11	4.79e-8	20	hsa-miR-7-5p; hsa-miR-9-5p; hsa-miR-16-5p; hsa-miR-29a-3p; hsa-miR-32-5p; hsa-miR-32-3p; hsa-miR-34a-5p; hsa-miR-34a-3p; hsa-miR-34c-5p; hsa-miR-101-3p; hsa-miR-124-3p; hsa-miR-125b-5p; hsa-miR-128-3p; hsa-miR-132-3p; hsa-miR-135a-5p; hsa-miR-146a-5p; hsa-miR-146a-3p; hsa-miR-195-5p; hsa-miR-195-3p; hsa-miR-218-5p
Annotations derived over miRTarBase (Gene Ontology)	positive regulation of intrinsic apoptotic signaling pathway GO2001244	over-represented	1.51e-9	4.86e-7	20	hsa-miR-7-5p; hsa-miR-9-5p; hsa-miR-16-5p; hsa-miR-29a-5p; hsa-miR-29a-3p; hsa-miR-32-5p; hsa-miR-34a-5p; hsa-miR-34a-3p; hsa-miR-34c-5p; hsa-miR-101-3p; hsa-miR-124-3p; hsa-miR-125b-5p; hsa-miR-128-3p; hsa-miR-132-5p; hsa-miR-132-3p; hsa-miR-135a-5p; hsa-miR-146a-5p; hsa-miR-195-5p; hsa-miR-195-3p; hsa-miR-218-5p
Annotations derived over miRTarBase (Gene Ontology)	cellular response to growth factor stimulus GO0071363	over-represented	3.23e-9	7.25e-7	20	hsa-miR-7-5p; hsa-miR-9-5p; hsa-miR-16-5p; hsa-miR-29a-5p; hsa-miR-29a-3p; hsa-miR-32-5p; hsa-miR-34a-5p; hsa-miR-34a-3p; hsa-miR-34c-5p; hsa-miR-34c-3p; hsa-miR-101-3p; hsa-miR-124-3p; hsa-miR-125b-5p; hsa-miR-128-3p; hsa-miR-132-3p; hsa-miR-135a-5p; hsa-miR-146a-5p; hsa-miR-146a-3p; hsa-miR-195-5p; hsa-miR-218-5p
Annotations derived over miRTarBase (Gene Ontology)	cellular response to starvation GO0009267	over-represented	1.34e-8	2.38e-6	20	hsa-miR-7-5p; hsa-miR-9-5p; hsa-miR-16-5p; hsa-miR-29a-3p; hsa-miR-32-5p; hsa-miR-32-3p; hsa-miR-34a-5p; hsa-miR-34a-3p; hsa-miR-34c-5p; hsa-miR-34c-3p; hsa-miR-101-3p; hsa-miR-124-3p; hsa-miR-125b-5p; hsa-miR-128-3p; hsa-miR-132-5p; hsa-miR-132-3p; hsa-miR-135a-5p; hsa-miR-146a-5p; hsa-miR-195-5p; hsa-miR-218-5p
Annotations derived over miRTarBase (Gene Ontology)	positive regulation of autophagy GO0010508	over-represented	3.36e-7	2.55e-5	20	hsa-miR-7-5p; hsa-miR-9-5p; hsa-miR-16-5p; hsa-miR-29a-5p; hsa-miR-29a-3p; hsa-miR-32-5p; hsa-miR-34a-5p; hsa-miR-34a-3p; hsa-miR-34c-3p; hsa-miR-101-3p; hsa-miR-124-3p; hsa-miR-125b-5p; hsa-miR-128-3p; hsa-miR-132-5p; hsa-miR-132-3p; hsa-miR-135a-5p; hsa-miR-146a-5p; hsa-miR-195-5p; hsa-miR-195-3p; hsa-miR-218-5p
Annotations derived over miRTarBase (Gene Ontology)	response to cytokine GO0034097	over-represented	3.97e-7	2.71e-5	20	hsa-miR-7-5p; hsa-miR-9-5p; hsa-miR-16-5p; hsa-miR-29a-5p; hsa-miR-29a-3p; hsa-miR-32-5p; hsa-miR-34a-5p; hsa-miR-34a-3p; hsa-miR-34c-5p; hsa-miR-34c-3p; hsa-miR-101-3p; hsa-miR-124-3p; hsa-miR-125b-5p; hsa-miR-128-3p; hsa-miR-132-3p; hsa-miR-135a-5p; hsa-miR-146a-5p; hsa-miR-195-5p; hsa-miR-195-3p; hsa-miR-218-5p
Annotations derived over miRTarBase (Gene Ontology)	activation of GTPase activity GO0090630	over-represented	4.64e-6	1.48e-4	20	hsa-miR-7-5p; hsa-miR-9-5p; hsa-miR-16-5p; hsa-miR-29a-5p; hsa-miR-29a-3p; hsa-miR-32-5p; hsa-miR-32-3p; hsa-miR-34a-5p; hsa-miR-34c-5p; hsa-miR-34c-3p; hsa-miR-101-3p; hsa-miR-124-3p; hsa-miR-125b-5p; hsa-miR-128-3p; hsa-miR-132-3p; hsa-miR-135a-5p; hsa-miR-146a-3p; hsa-miR-195-5p; hsa-miR-195-3p; hsa-miR-218-5p
Annotations derived over miRTarBase (Gene Ontology)	negative regulation of cysteine-type endopeptidase activity involved in apoptotic process GO0043154	over-represented	1.18e-5	2.66e-4	20	hsa-miR-7-5p; hsa-miR-16-5p; hsa-miR-29a-5p; hsa-miR-29a-3p; hsa-miR-32-5p; hsa-miR-32-3p; hsa-miR-34a-5p; hsa-miR-34a-3p; hsa-miR-34c-5p; hsa-miR-34c-3p; hsa-miR-101-3p; hsa-miR-124-3p; hsa-miR-125b-5p; hsa-miR-128-3p; hsa-miR-132-3p; hsa-miR-135a-5p; hsa-miR-146a-3p; hsa-miR-195-5p; hsa-miR-195-3p; hsa-miR-218-5p
Annotations derived over miRTarBase (Gene Ontology)	ruffle GO0001726	over-represented	1.70e-5	3.41e-4	20	hsa-miR-7-5p; hsa-miR-9-5p; hsa-miR-16-5p; hsa-miR-29a-3p; hsa-miR-32-5p; hsa-miR-32-3p; hsa-miR-34a-5p; hsa-miR-34a-3p; hsa-miR-34c-5p; hsa-miR-34c-3p; hsa-miR-101-3p; hsa-miR-124-3p; hsa-miR-125b-5p; hsa-miR-128-3p; hsa-miR-132-3p; hsa-miR-135a-5p; hsa-miR-146a-5p; hsa-miR-195-5p; hsa-miR-195-3p; hsa-miR-218-5p
Annotations derived over miRTarBase (Gene Ontology)	regulation of circadian rhythm GO0042752	over-represented	2.06e-5	3.93e-4	20	hsa-miR-7-5p; hsa-miR-9-5p; hsa-miR-16-5p; hsa-miR-29a-5p; hsa-miR-29a-3p; hsa-miR-32-5p; hsa-miR-32-3p; hsa-miR-34a-5p; hsa-miR-34a-3p; hsa-miR-34c-5p; hsa-miR-34c-3p; hsa-miR-101-3p; hsa-miR-124-3p; hsa-miR-125b-5p; hsa-miR-128-3p; hsa-miR-132-3p; hsa-miR-135a-5p; hsa-miR-195-5p; hsa-miR-195-3p; hsa-miR-218-5p
Annotations derived over miRTarBase (Gene Ontology)	SMAD binding GO0046332	over-represented	2.88e-5	4.90e-4	20	hsa-miR-7-5p; hsa-miR-9-5p; hsa-miR-16-5p; hsa-miR-29a-5p; hsa-miR-32-5p; hsa-miR-34a-5p; hsa-miR-34a-3p; hsa-miR-34c-5p; hsa-miR-34c-3p; hsa-miR-101-3p; hsa-miR-124-3p; hsa-miR-125b-5p; hsa-miR-128-3p; hsa-miR-132-3p; hsa-miR-135a-5p; hsa-miR-146a-5p; hsa-miR-146a-3p; hsa-miR-195-5p; hsa-miR-195-3p; hsa-miR-218-5p
Annotations derived over miRTarBase (Gene Ontology)	BMP signaling pathway GO0030509	over-represented	3.22e-5	5.26e-4	20	hsa-miR-7-5p; hsa-miR-16-5p; hsa-miR-29a-5p; hsa-miR-29a-3p; hsa-miR-32-5p; hsa-miR-34a-5p; hsa-miR-34a-3p; hsa-miR-34c-5p; hsa-miR-34c-3p; hsa-miR-101-3p; hsa-miR-124-3p; hsa-miR-125b-5p; hsa-miR-128-3p; hsa-miR-132-5p; hsa-miR-132-3p; hsa-miR-135a-5p; hsa-miR-146a-5p; hsa-miR-195-5p; hsa-miR-195-3p; hsa-miR-218-5p
Annotations derived over miRTarBase (Gene Ontology)	glucose homeostasis GO0042593	over-represented	5.27e-5	7.17e-4	20	hsa-miR-7-5p; hsa-miR-9-5p; hsa-miR-16-5p; hsa-miR-29a-3p; hsa-miR-32-5p; hsa-miR-32-3p; hsa-miR-34a-5p; hsa-miR-34a-3p; hsa-miR-34c-5p; hsa-miR-34c-3p; hsa-miR-101-3p; hsa-miR-124-3p; hsa-miR-125b-5p; hsa-miR-128-3p; hsa-miR-132-5p; hsa-miR-132-3p; hsa-miR-135a-5p; hsa-miR-195-5p; hsa-miR-195-3p; hsa-miR-218-5p
Annotations derived over miRTarBase (Gene Ontology)	stimulatory C-type lectin receptor signaling pathway GO0002223	over-represented	1.29e-4	0.0013382	20	hsa-miR-7-5p; hsa-miR-9-5p; hsa-miR-16-5p; hsa-miR-29a-5p; hsa-miR-29a-3p; hsa-miR-32-5p; hsa-miR-32-3p; hsa-miR-34a-5p; hsa-miR-34c-5p; hsa-miR-34c-3p; hsa-miR-101-3p; hsa-miR-124-3p; hsa-miR-125b-5p; hsa-miR-128-3p; hsa-miR-132-3p; hsa-miR-135a-5p; hsa-miR-146a-5p; hsa-miR-195-5p; hsa-miR-195-3p; hsa-miR-218-5p
Annotations derived over miRTarBase (Gene Ontology)	double-stranded RNA binding GO0003725	over-represented	1.31e-4	0.0013537	20	hsa-miR-7-5p; hsa-miR-9-5p; hsa-miR-16-5p; hsa-miR-29a-5p; hsa-miR-29a-3p; hsa-miR-32-5p; hsa-miR-34a-5p; hsa-miR-34a-3p; hsa-miR-34c-3p; hsa-miR-101-3p; hsa-miR-124-3p; hsa-miR-125b-5p; hsa-miR-128-3p; hsa-miR-132-3p; hsa-miR-135a-5p; hsa-miR-146a-5p; hsa-miR-146a-3p; hsa-miR-195-5p; hsa-miR-195-3p; hsa-miR-218-5p
Annotations derived over miRTarBase (Gene Ontology)	macroautophagy GO0016236	over-represented	1.73e-4	0.0016487	20	hsa-miR-7-5p; hsa-miR-9-5p; hsa-miR-16-5p; hsa-miR-29a-3p; hsa-miR-32-5p; hsa-miR-32-3p; hsa-miR-34a-5p; hsa-miR-34c-5p; hsa-miR-34c-3p; hsa-miR-101-3p; hsa-miR-124-3p; hsa-miR-125b-5p; hsa-miR-128-3p; hsa-miR-132-3p; hsa-miR-135a-5p; hsa-miR-146a-5p; hsa-miR-146a-3p; hsa-miR-195-5p; hsa-miR-195-3p; hsa-miR-218-5p
Annotations derived over miRTarBase (Gene Ontology)	positive regulation of DNA-binding transcription factor activity GO0051091	over-represented	3.55e-4	0.0026647	20	hsa-miR-7-5p; hsa-miR-9-5p; hsa-miR-16-5p; hsa-miR-29a-5p; hsa-miR-29a-3p; hsa-miR-32-5p; hsa-miR-32-3p; hsa-miR-34a-5p; hsa-miR-34a-3p; hsa-miR-34c-5p; hsa-miR-34c-3p; hsa-miR-101-3p; hsa-miR-124-3p; hsa-miR-125b-5p; hsa-miR-128-3p; hsa-miR-135a-5p; hsa-miR-146a-5p; hsa-miR-146a-3p; hsa-miR-195-5p; hsa-miR-218-5p
Annotations derived over miRTarBase (Gene Ontology)	fibroblast growth factor receptor signaling pathway GO0008543	over-represented	3.64e-4	0.0027272	20	hsa-miR-7-5p; hsa-miR-9-5p; hsa-miR-16-5p; hsa-miR-29a-5p; hsa-miR-29a-3p; hsa-miR-32-5p; hsa-miR-34a-5p; hsa-miR-34a-3p; hsa-miR-34c-5p; hsa-miR-34c-3p; hsa-miR-101-3p; hsa-miR-124-3p; hsa-miR-125b-5p; hsa-miR-128-3p; hsa-miR-132-3p; hsa-miR-146a-5p; hsa-miR-146a-3p; hsa-miR-195-5p; hsa-miR-195-3p; hsa-miR-218-5p
Annotations derived over miRTarBase (Gene Ontology)	late endosome GO0005770	over-represented	6.75e-4	0.0041514	20	hsa-miR-7-5p; hsa-miR-9-5p; hsa-miR-16-5p; hsa-miR-29a-3p; hsa-miR-32-5p; hsa-miR-32-3p; hsa-miR-34a-5p; hsa-miR-34c-5p; hsa-miR-34c-3p; hsa-miR-101-3p; hsa-miR-124-3p; hsa-miR-125b-5p; hsa-miR-128-3p; hsa-miR-132-3p; hsa-miR-135a-5p; hsa-miR-146a-5p; hsa-miR-146a-3p; hsa-miR-195-5p; hsa-miR-195-3p; hsa-miR-218-5p
Annotations derived over miRTarBase (Gene Ontology)	positive regulation of cold-induced thermogenesis GO0120162	over-represented	7.55e-4	0.0044744	20	hsa-miR-7-5p; hsa-miR-9-5p; hsa-miR-16-5p; hsa-miR-29a-5p; hsa-miR-29a-3p; hsa-miR-32-5p; hsa-miR-32-3p; hsa-miR-34a-5p; hsa-miR-34a-3p; hsa-miR-34c-5p; hsa-miR-34c-3p; hsa-miR-101-3p; hsa-miR-124-3p; hsa-miR-125b-5p; hsa-miR-135a-5p; hsa-miR-146a-5p; hsa-miR-146a-3p; hsa-miR-195-5p; hsa-miR-195-3p; hsa-miR-218-5p
Annotations derived over miRTarBase (Gene Ontology)	cilium assembly GO0060271	over-represented	8.34e-4	0.004789	20	hsa-miR-7-5p; hsa-miR-9-5p; hsa-miR-16-5p; hsa-miR-29a-3p; hsa-miR-32-5p; hsa-miR-32-3p; hsa-miR-34a-5p; hsa-miR-34a-3p; hsa-miR-34c-5p; hsa-miR-34c-3p; hsa-miR-101-3p; hsa-miR-124-3p; hsa-miR-125b-5p; hsa-miR-128-3p; hsa-miR-132-3p; hsa-miR-146a-5p; hsa-miR-146a-3p; hsa-miR-195-5p; hsa-miR-195-3p; hsa-miR-218-5p
Annotations derived over miRTarBase (Gene Ontology)	cytoplasmic stress granule GO0010494	over-represented	9.54e-4	0.0052402	20	hsa-miR-7-5p; hsa-miR-9-5p; hsa-miR-16-5p; hsa-miR-29a-5p; hsa-miR-29a-3p; hsa-miR-32-5p; hsa-miR-34a-5p; hsa-miR-34c-5p; hsa-miR-34c-3p; hsa-miR-101-3p; hsa-miR-124-3p; hsa-miR-125b-5p; hsa-miR-128-3p; hsa-miR-132-3p; hsa-miR-135a-5p; hsa-miR-146a-5p; hsa-miR-146a-3p; hsa-miR-195-5p; hsa-miR-195-3p; hsa-miR-218-5p
Annotations derived over miRTarBase (Gene Ontology)	ubiquitin ligase complex GO0000151	over-represented	0.0010514	0.0056421	20	hsa-miR-7-5p; hsa-miR-9-5p; hsa-miR-16-5p; hsa-miR-29a-5p; hsa-miR-29a-3p; hsa-miR-32-5p; hsa-miR-34a-5p; hsa-miR-34a-3p; hsa-miR-34c-5p; hsa-miR-101-3p; hsa-miR-124-3p; hsa-miR-125b-5p; hsa-miR-128-3p; hsa-miR-132-5p; hsa-miR-132-3p; hsa-miR-146a-5p; hsa-miR-146a-3p; hsa-miR-195-5p; hsa-miR-195-3p; hsa-miR-218-5p
Annotations derived over miRTarBase (Gene Ontology)	protein folding GO0006457	over-represented	0.0013201	0.0066678	20	hsa-miR-7-5p; hsa-miR-9-5p; hsa-miR-16-5p; hsa-miR-29a-5p; hsa-miR-29a-3p; hsa-miR-32-5p; hsa-miR-32-3p; hsa-miR-34a-5p; hsa-miR-34a-3p; hsa-miR-34c-5p; hsa-miR-34c-3p; hsa-miR-101-3p; hsa-miR-124-3p; hsa-miR-125b-5p; hsa-miR-128-3p; hsa-miR-132-3p; hsa-miR-146a-3p; hsa-miR-195-5p; hsa-miR-195-3p; hsa-miR-218-5p
Annotations derived over miRTarBase (Gene Ontology)	cytoplasmic vesicle GO0031410	over-represented	0.0013679	0.0068555	20	hsa-miR-7-5p; hsa-miR-9-5p; hsa-miR-16-5p; hsa-miR-29a-3p; hsa-miR-32-5p; hsa-miR-32-3p; hsa-miR-34a-5p; hsa-miR-34c-5p; hsa-miR-34c-3p; hsa-miR-101-3p; hsa-miR-124-3p; hsa-miR-125b-5p; hsa-miR-128-3p; hsa-miR-132-3p; hsa-miR-135a-5p; hsa-miR-146a-5p; hsa-miR-146a-3p; hsa-miR-195-5p; hsa-miR-195-3p; hsa-miR-218-5p
Annotations derived over miRTarBase (Gene Ontology)	cell-cell signaling GO0007267	over-represented	0.0013841	0.0069149	20	hsa-miR-7-5p; hsa-miR-9-5p; hsa-miR-16-5p; hsa-miR-29a-5p; hsa-miR-29a-3p; hsa-miR-32-5p; hsa-miR-32-3p; hsa-miR-34a-5p; hsa-miR-34c-5p; hsa-miR-101-3p; hsa-miR-124-3p; hsa-miR-125b-5p; hsa-miR-128-3p; hsa-miR-132-5p; hsa-miR-132-3p; hsa-miR-146a-5p; hsa-miR-146a-3p; hsa-miR-195-5p; hsa-miR-195-3p; hsa-miR-218-5p
Annotations derived over miRTarBase (Gene Ontology)	membrane raft GO0045121	over-represented	0.0014855	0.0072841	20	hsa-miR-7-5p; hsa-miR-9-5p; hsa-miR-16-5p; hsa-miR-29a-3p; hsa-miR-32-5p; hsa-miR-32-3p; hsa-miR-34a-5p; hsa-miR-34c-5p; hsa-miR-34c-3p; hsa-miR-101-3p; hsa-miR-124-3p; hsa-miR-125b-5p; hsa-miR-128-3p; hsa-miR-132-3p; hsa-miR-135a-5p; hsa-miR-146a-5p; hsa-miR-146a-3p; hsa-miR-195-5p; hsa-miR-195-3p; hsa-miR-218-5p
Annotations derived over miRTarBase (Gene Ontology)	cell surface receptor signaling pathway GO0007166	over-represented	0.0017089	0.0079968	20	hsa-miR-7-5p; hsa-miR-9-5p; hsa-miR-16-5p; hsa-miR-29a-5p; hsa-miR-29a-3p; hsa-miR-32-5p; hsa-miR-32-3p; hsa-miR-34a-5p; hsa-miR-34a-3p; hsa-miR-34c-5p; hsa-miR-101-3p; hsa-miR-124-3p; hsa-miR-125b-5p; hsa-miR-128-3p; hsa-miR-132-3p; hsa-miR-135a-5p; hsa-miR-146a-5p; hsa-miR-146a-3p; hsa-miR-195-5p; hsa-miR-218-5p
Annotations derived over miRTarBase (Gene Ontology)	activation of MAPK activity GO0000187	over-represented	0.002102	0.0092575	20	hsa-miR-7-5p; hsa-miR-9-5p; hsa-miR-16-5p; hsa-miR-29a-5p; hsa-miR-29a-3p; hsa-miR-32-5p; hsa-miR-34a-5p; hsa-miR-34a-3p; hsa-miR-34c-5p; hsa-miR-101-3p; hsa-miR-124-3p; hsa-miR-125b-5p; hsa-miR-128-3p; hsa-miR-132-3p; hsa-miR-135a-5p; hsa-miR-146a-5p; hsa-miR-146a-3p; hsa-miR-195-5p; hsa-miR-195-3p; hsa-miR-218-5p
Annotations derived over miRTarBase (Gene Ontology)	Rab GTPase binding GO0017137	over-represented	0.0024081	0.0102478	20	hsa-miR-7-5p; hsa-miR-9-5p; hsa-miR-16-5p; hsa-miR-29a-3p; hsa-miR-32-5p; hsa-miR-32-3p; hsa-miR-34a-5p; hsa-miR-34c-5p; hsa-miR-34c-3p; hsa-miR-101-3p; hsa-miR-124-3p; hsa-miR-125b-5p; hsa-miR-128-3p; hsa-miR-132-3p; hsa-miR-135a-5p; hsa-miR-146a-5p; hsa-miR-146a-3p; hsa-miR-195-5p; hsa-miR-195-3p; hsa-miR-218-5p
Annotations derived over miRTarBase (Gene Ontology)	signaling receptor activity GO0038023	over-represented	0.0026937	0.0111244	20	hsa-miR-7-5p; hsa-miR-9-5p; hsa-miR-16-5p; hsa-miR-29a-5p; hsa-miR-29a-3p; hsa-miR-32-5p; hsa-miR-34a-5p; hsa-miR-34a-3p; hsa-miR-34c-5p; hsa-miR-101-3p; hsa-miR-124-3p; hsa-miR-125b-5p; hsa-miR-128-3p; hsa-miR-132-5p; hsa-miR-132-3p; hsa-miR-146a-5p; hsa-miR-146a-3p; hsa-miR-195-5p; hsa-miR-195-3p; hsa-miR-218-5p
Annotations derived over miRTarBase (Gene Ontology)	microtubule cytoskeleton GO0015630	over-represented	0.0032151	0.0128438	20	hsa-miR-7-5p; hsa-miR-9-5p; hsa-miR-16-5p; hsa-miR-29a-5p; hsa-miR-29a-3p; hsa-miR-32-5p; hsa-miR-32-3p; hsa-miR-34a-5p; hsa-miR-34c-5p; hsa-miR-34c-3p; hsa-miR-101-3p; hsa-miR-124-3p; hsa-miR-125b-5p; hsa-miR-128-3p; hsa-miR-132-3p; hsa-miR-135a-5p; hsa-miR-146a-5p; hsa-miR-146a-3p; hsa-miR-195-5p; hsa-miR-218-5p
Annotations derived over miRTarBase (Gene Ontology)	endosome membrane GO0010008	over-represented	0.0032506	0.0129014	20	hsa-miR-7-5p; hsa-miR-9-5p; hsa-miR-16-5p; hsa-miR-29a-5p; hsa-miR-29a-3p; hsa-miR-32-5p; hsa-miR-32-3p; hsa-miR-34a-5p; hsa-miR-34c-5p; hsa-miR-34c-3p; hsa-miR-101-3p; hsa-miR-124-3p; hsa-miR-125b-5p; hsa-miR-128-3p; hsa-miR-132-3p; hsa-miR-135a-5p; hsa-miR-146a-5p; hsa-miR-146a-3p; hsa-miR-195-5p; hsa-miR-218-5p
Annotations derived over miRTarBase (Gene Ontology)	inflammatory response GO0006954	over-represented	0.0041259	0.0151675	20	hsa-miR-7-5p; hsa-miR-9-5p; hsa-miR-16-5p; hsa-miR-29a-5p; hsa-miR-29a-3p; hsa-miR-32-5p; hsa-miR-34a-5p; hsa-miR-34c-5p; hsa-miR-34c-3p; hsa-miR-101-3p; hsa-miR-124-3p; hsa-miR-125b-5p; hsa-miR-128-3p; hsa-miR-132-5p; hsa-miR-132-3p; hsa-miR-146a-5p; hsa-miR-146a-3p; hsa-miR-195-5p; hsa-miR-195-3p; hsa-miR-218-5p
Annotations derived over miRTarBase (Gene Ontology)	actin binding GO0003779	over-represented	0.0051553	0.0179214	20	hsa-miR-7-5p; hsa-miR-9-5p; hsa-miR-16-5p; hsa-miR-29a-3p; hsa-miR-32-5p; hsa-miR-32-3p; hsa-miR-34a-5p; hsa-miR-34a-3p; hsa-miR-34c-5p; hsa-miR-34c-3p; hsa-miR-101-3p; hsa-miR-124-3p; hsa-miR-125b-5p; hsa-miR-128-3p; hsa-miR-132-3p; hsa-miR-135a-5p; hsa-miR-146a-5p; hsa-miR-146a-3p; hsa-miR-195-5p; hsa-miR-218-5p
Annotations derived over miRTarBase (Gene Ontology)	positive regulation of I-kappaB kinaseNF-kappaB signaling GO0043123	over-represented	0.006544	0.0215833	20	hsa-miR-7-5p; hsa-miR-9-5p; hsa-miR-16-5p; hsa-miR-29a-5p; hsa-miR-29a-3p; hsa-miR-32-5p; hsa-miR-34a-5p; hsa-miR-34a-3p; hsa-miR-34c-5p; hsa-miR-34c-3p; hsa-miR-101-3p; hsa-miR-124-3p; hsa-miR-125b-5p; hsa-miR-128-3p; hsa-miR-132-5p; hsa-miR-132-3p; hsa-miR-135a-5p; hsa-miR-146a-5p; hsa-miR-195-5p; hsa-miR-218-5p
Annotations derived over miRTarBase (Gene Ontology)	GTPase activator activity GO0005096	over-represented	0.0071008	0.0229318	20	hsa-miR-7-5p; hsa-miR-9-5p; hsa-miR-16-5p; hsa-miR-29a-5p; hsa-miR-29a-3p; hsa-miR-32-5p; hsa-miR-32-3p; hsa-miR-34a-5p; hsa-miR-34c-5p; hsa-miR-34c-3p; hsa-miR-101-3p; hsa-miR-124-3p; hsa-miR-125b-5p; hsa-miR-128-3p; hsa-miR-132-3p; hsa-miR-146a-5p; hsa-miR-146a-3p; hsa-miR-195-5p; hsa-miR-195-3p; hsa-miR-218-5p
Annotations derived over miRTarBase (Gene Ontology)	external side of plasma membrane GO0009897	over-represented	0.0073204	0.0234961	20	hsa-miR-7-5p; hsa-miR-9-5p; hsa-miR-16-5p; hsa-miR-29a-5p; hsa-miR-29a-3p; hsa-miR-32-5p; hsa-miR-34a-5p; hsa-miR-34a-3p; hsa-miR-34c-5p; hsa-miR-34c-3p; hsa-miR-101-3p; hsa-miR-124-3p; hsa-miR-125b-5p; hsa-miR-128-3p; hsa-miR-132-3p; hsa-miR-146a-5p; hsa-miR-146a-3p; hsa-miR-195-5p; hsa-miR-195-3p; hsa-miR-218-5p
Annotations derived over miRTarBase (Gene Ontology)	negative regulation of canonical Wnt signaling pathway GO0090090	over-represented	0.0091257	0.0268911	20	hsa-miR-7-5p; hsa-miR-9-5p; hsa-miR-16-5p; hsa-miR-29a-5p; hsa-miR-29a-3p; hsa-miR-32-5p; hsa-miR-32-3p; hsa-miR-34a-5p; hsa-miR-34a-3p; hsa-miR-34c-5p; hsa-miR-34c-3p; hsa-miR-101-3p; hsa-miR-124-3p; hsa-miR-125b-5p; hsa-miR-128-3p; hsa-miR-132-3p; hsa-miR-135a-5p; hsa-miR-146a-5p; hsa-miR-195-5p; hsa-miR-218-5p
Annotations derived over miRTarBase (Gene Ontology)	cellular protein metabolic process GO0044267	over-represented	0.0160836	0.0411383	20	hsa-miR-7-5p; hsa-miR-9-5p; hsa-miR-16-5p; hsa-miR-29a-5p; hsa-miR-29a-3p; hsa-miR-32-5p; hsa-miR-34a-5p; hsa-miR-34a-3p; hsa-miR-34c-5p; hsa-miR-101-3p; hsa-miR-124-3p; hsa-miR-125b-5p; hsa-miR-128-3p; hsa-miR-132-3p; hsa-miR-135a-5p; hsa-miR-146a-5p; hsa-miR-146a-3p; hsa-miR-195-5p; hsa-miR-195-3p; hsa-miR-218-5p
Annotations derived over miRTarBase (Gene Ontology)	positive regulation of cardiac muscle cell proliferation GO0060045	over-represented	6.64e-12	3.65e-8	19	hsa-miR-7-5p; hsa-miR-9-5p; hsa-miR-16-5p; hsa-miR-29a-5p; hsa-miR-32-5p; hsa-miR-32-3p; hsa-miR-34a-5p; hsa-miR-34a-3p; hsa-miR-34c-5p; hsa-miR-34c-3p; hsa-miR-101-3p; hsa-miR-124-3p; hsa-miR-125b-5p; hsa-miR-128-3p; hsa-miR-132-3p; hsa-miR-146a-5p; hsa-miR-195-5p; hsa-miR-195-3p; hsa-miR-218-5p
Annotations derived over miRTarBase (Gene Ontology)	negative regulation of fat cell differentiation GO0045599	over-represented	2.41e-9	6.03e-7	19	hsa-miR-7-5p; hsa-miR-9-5p; hsa-miR-16-5p; hsa-miR-29a-3p; hsa-miR-32-5p; hsa-miR-32-3p; hsa-miR-34a-5p; hsa-miR-34a-3p; hsa-miR-34c-3p; hsa-miR-101-3p; hsa-miR-124-3p; hsa-miR-125b-5p; hsa-miR-128-3p; hsa-miR-132-5p; hsa-miR-132-3p; hsa-miR-135a-5p; hsa-miR-146a-5p; hsa-miR-195-5p; hsa-miR-218-5p
Annotations derived over miRTarBase (Gene Ontology)	basal plasma membrane GO0009925	over-represented	4.94e-9	1.01e-6	19	hsa-miR-7-5p; hsa-miR-9-5p; hsa-miR-16-5p; hsa-miR-32-5p; hsa-miR-34a-5p; hsa-miR-34a-3p; hsa-miR-34c-5p; hsa-miR-101-3p; hsa-miR-124-3p; hsa-miR-125b-5p; hsa-miR-128-3p; hsa-miR-132-5p; hsa-miR-132-3p; hsa-miR-135a-5p; hsa-miR-146a-5p; hsa-miR-146a-3p; hsa-miR-195-5p; hsa-miR-195-3p; hsa-miR-218-5p
Annotations derived over miRTarBase (Gene Ontology)	RNA polymerase II activating transcription factor binding GO0001102	over-represented	1.23e-8	2.25e-6	19	hsa-miR-7-5p; hsa-miR-9-5p; hsa-miR-16-5p; hsa-miR-29a-3p; hsa-miR-32-5p; hsa-miR-34a-5p; hsa-miR-34a-3p; hsa-miR-34c-5p; hsa-miR-34c-3p; hsa-miR-101-3p; hsa-miR-124-3p; hsa-miR-125b-5p; hsa-miR-128-3p; hsa-miR-132-5p; hsa-miR-132-3p; hsa-miR-146a-5p; hsa-miR-146a-3p; hsa-miR-195-5p; hsa-miR-218-5p
Annotations derived over miRTarBase (Gene Ontology)	positive regulation of cysteine-type endopeptidase activity involved in apoptotic process GO0043280	over-represented	2.56e-6	9.71e-5	19	hsa-miR-7-5p; hsa-miR-9-5p; hsa-miR-16-5p; hsa-miR-29a-5p; hsa-miR-29a-3p; hsa-miR-32-5p; hsa-miR-34a-5p; hsa-miR-34a-3p; hsa-miR-34c-5p; hsa-miR-124-3p; hsa-miR-125b-5p; hsa-miR-128-3p; hsa-miR-132-3p; hsa-miR-135a-5p; hsa-miR-146a-5p; hsa-miR-146a-3p; hsa-miR-195-5p; hsa-miR-195-3p; hsa-miR-218-5p
Annotations derived over miRTarBase (Gene Ontology)	canonical Wnt signaling pathway GO0060070	over-represented	3.85e-6	1.32e-4	19	hsa-miR-7-5p; hsa-miR-9-5p; hsa-miR-16-5p; hsa-miR-29a-5p; hsa-miR-29a-3p; hsa-miR-32-5p; hsa-miR-32-3p; hsa-miR-34a-5p; hsa-miR-34a-3p; hsa-miR-34c-5p; hsa-miR-34c-3p; hsa-miR-101-3p; hsa-miR-124-3p; hsa-miR-125b-5p; hsa-miR-128-3p; hsa-miR-132-3p; hsa-miR-146a-5p; hsa-miR-195-5p; hsa-miR-218-5p
Annotations derived over miRTarBase (Gene Ontology)	repressing transcription factor binding GO0070491	over-represented	4.00e-6	1.35e-4	19	hsa-miR-7-5p; hsa-miR-9-5p; hsa-miR-16-5p; hsa-miR-29a-5p; hsa-miR-29a-3p; hsa-miR-32-5p; hsa-miR-32-3p; hsa-miR-34a-5p; hsa-miR-34a-3p; hsa-miR-34c-5p; hsa-miR-34c-3p; hsa-miR-124-3p; hsa-miR-125b-5p; hsa-miR-128-3p; hsa-miR-135a-5p; hsa-miR-146a-5p; hsa-miR-195-5p; hsa-miR-195-3p; hsa-miR-218-5p
Annotations derived over miRTarBase (Gene Ontology)	RNA polymerase II transcription factor binding GO0001085	over-represented	4.74e-6	1.49e-4	19	hsa-miR-7-5p; hsa-miR-9-5p; hsa-miR-16-5p; hsa-miR-29a-5p; hsa-miR-29a-3p; hsa-miR-32-5p; hsa-miR-34a-5p; hsa-miR-34a-3p; hsa-miR-34c-3p; hsa-miR-101-3p; hsa-miR-124-3p; hsa-miR-125b-5p; hsa-miR-128-3p; hsa-miR-132-3p; hsa-miR-135a-5p; hsa-miR-146a-5p; hsa-miR-195-5p; hsa-miR-195-3p; hsa-miR-218-5p
Annotations derived over miRTarBase (Gene Ontology)	extrinsic component of cytoplasmic side of plasma membrane GO0031234	over-represented	7.66e-6	2.03e-4	19	hsa-miR-7-5p; hsa-miR-9-5p; hsa-miR-16-5p; hsa-miR-29a-3p; hsa-miR-32-5p; hsa-miR-32-3p; hsa-miR-34a-5p; hsa-miR-34c-5p; hsa-miR-34c-3p; hsa-miR-101-3p; hsa-miR-124-3p; hsa-miR-125b-5p; hsa-miR-128-3p; hsa-miR-132-5p; hsa-miR-135a-5p; hsa-miR-146a-5p; hsa-miR-195-5p; hsa-miR-195-3p; hsa-miR-218-5p
Annotations derived over miRTarBase (Gene Ontology)	positive regulation of protein insertion into mitochondrial membrane involved in apoptotic signaling pathway GO1900740	over-represented	8.54e-6	2.15e-4	19	hsa-miR-7-5p; hsa-miR-9-5p; hsa-miR-16-5p; hsa-miR-29a-5p; hsa-miR-29a-3p; hsa-miR-32-5p; hsa-miR-32-3p; hsa-miR-34a-5p; hsa-miR-34a-3p; hsa-miR-34c-5p; hsa-miR-124-3p; hsa-miR-125b-5p; hsa-miR-128-3p; hsa-miR-132-5p; hsa-miR-135a-5p; hsa-miR-146a-5p; hsa-miR-195-5p; hsa-miR-195-3p; hsa-miR-218-5p
Annotations derived over miRTarBase (Gene Ontology)	regulation of macroautophagy GO0016241	over-represented	1.22e-5	2.74e-4	19	hsa-miR-7-5p; hsa-miR-9-5p; hsa-miR-16-5p; hsa-miR-29a-5p; hsa-miR-29a-3p; hsa-miR-32-5p; hsa-miR-34a-5p; hsa-miR-34a-3p; hsa-miR-34c-5p; hsa-miR-101-3p; hsa-miR-124-3p; hsa-miR-125b-5p; hsa-miR-128-3p; hsa-miR-132-5p; hsa-miR-132-3p; hsa-miR-146a-3p; hsa-miR-195-5p; hsa-miR-195-3p; hsa-miR-218-5p
Annotations derived over miRTarBase (Gene Ontology)	T cell costimulation GO0031295	over-represented	1.28e-5	2.82e-4	19	hsa-miR-7-5p; hsa-miR-9-5p; hsa-miR-16-5p; hsa-miR-29a-3p; hsa-miR-32-5p; hsa-miR-32-3p; hsa-miR-34a-5p; hsa-miR-34a-3p; hsa-miR-34c-5p; hsa-miR-34c-3p; hsa-miR-101-3p; hsa-miR-124-3p; hsa-miR-125b-5p; hsa-miR-128-3p; hsa-miR-135a-5p; hsa-miR-146a-5p; hsa-miR-146a-3p; hsa-miR-195-5p; hsa-miR-218-5p
Annotations derived over miRTarBase (Gene Ontology)	activation of cysteine-type endopeptidase activity involved in apoptotic process GO0006919	over-represented	1.28e-5	2.82e-4	19	hsa-miR-7-5p; hsa-miR-9-5p; hsa-miR-16-5p; hsa-miR-29a-3p; hsa-miR-32-5p; hsa-miR-34a-5p; hsa-miR-34a-3p; hsa-miR-34c-5p; hsa-miR-101-3p; hsa-miR-124-3p; hsa-miR-125b-5p; hsa-miR-128-3p; hsa-miR-132-5p; hsa-miR-132-3p; hsa-miR-135a-5p; hsa-miR-146a-5p; hsa-miR-195-5p; hsa-miR-195-3p; hsa-miR-218-5p
Annotations derived over miRTarBase (Gene Ontology)	negative regulation of G1S transition of mitotic cell cycle GO2000134	over-represented	1.33e-5	2.89e-4	19	hsa-miR-7-5p; hsa-miR-9-5p; hsa-miR-16-5p; hsa-miR-29a-5p; hsa-miR-29a-3p; hsa-miR-32-5p; hsa-miR-34a-5p; hsa-miR-34a-3p; hsa-miR-34c-5p; hsa-miR-101-3p; hsa-miR-124-3p; hsa-miR-125b-5p; hsa-miR-128-3p; hsa-miR-132-3p; hsa-miR-135a-5p; hsa-miR-146a-5p; hsa-miR-195-5p; hsa-miR-195-3p; hsa-miR-218-5p
Annotations derived over miRTarBase (Gene Ontology)	positive regulation of phosphatidylinositol 3-kinase signaling GO0014068	over-represented	1.61e-5	3.29e-4	19	hsa-miR-7-5p; hsa-miR-9-5p; hsa-miR-16-5p; hsa-miR-29a-3p; hsa-miR-32-5p; hsa-miR-32-3p; hsa-miR-34a-5p; hsa-miR-34a-3p; hsa-miR-34c-5p; hsa-miR-101-3p; hsa-miR-124-3p; hsa-miR-125b-5p; hsa-miR-128-3p; hsa-miR-132-3p; hsa-miR-135a-5p; hsa-miR-146a-5p; hsa-miR-146a-3p; hsa-miR-195-5p; hsa-miR-218-5p
Annotations derived over miRTarBase (Gene Ontology)	negative regulation of neuron apoptotic process GO0043524	over-represented	3.71e-5	5.70e-4	19	hsa-miR-7-5p; hsa-miR-9-5p; hsa-miR-16-5p; hsa-miR-29a-3p; hsa-miR-32-5p; hsa-miR-32-3p; hsa-miR-34a-5p; hsa-miR-34a-3p; hsa-miR-34c-5p; hsa-miR-101-3p; hsa-miR-124-3p; hsa-miR-125b-5p; hsa-miR-128-3p; hsa-miR-132-3p; hsa-miR-135a-5p; hsa-miR-146a-5p; hsa-miR-146a-3p; hsa-miR-195-5p; hsa-miR-218-5p
Annotations derived over miRTarBase (Gene Ontology)	chromatin DNA binding GO0031490	over-represented	5.28e-5	7.17e-4	19	hsa-miR-7-5p; hsa-miR-9-5p; hsa-miR-16-5p; hsa-miR-29a-5p; hsa-miR-29a-3p; hsa-miR-32-5p; hsa-miR-32-3p; hsa-miR-34a-5p; hsa-miR-34a-3p; hsa-miR-34c-3p; hsa-miR-101-3p; hsa-miR-124-3p; hsa-miR-125b-5p; hsa-miR-128-3p; hsa-miR-132-3p; hsa-miR-146a-5p; hsa-miR-146a-3p; hsa-miR-195-5p; hsa-miR-218-5p
Annotations derived over miRTarBase (Gene Ontology)	retrograde transport, endosome to Golgi GO0042147	over-represented	1.14e-4	0.0012063	19	hsa-miR-7-5p; hsa-miR-9-5p; hsa-miR-16-5p; hsa-miR-29a-5p; hsa-miR-29a-3p; hsa-miR-32-5p; hsa-miR-34a-5p; hsa-miR-34c-5p; hsa-miR-34c-3p; hsa-miR-101-3p; hsa-miR-124-3p; hsa-miR-125b-5p; hsa-miR-128-3p; hsa-miR-132-5p; hsa-miR-132-3p; hsa-miR-146a-5p; hsa-miR-195-5p; hsa-miR-195-3p; hsa-miR-218-5p
Annotations derived over miRTarBase (Gene Ontology)	recycling endosome membrane GO0055038	over-represented	1.17e-4	0.0012355	19	hsa-miR-7-5p; hsa-miR-9-5p; hsa-miR-16-5p; hsa-miR-29a-5p; hsa-miR-32-5p; hsa-miR-34a-5p; hsa-miR-34a-3p; hsa-miR-34c-5p; hsa-miR-101-3p; hsa-miR-124-3p; hsa-miR-125b-5p; hsa-miR-128-3p; hsa-miR-132-5p; hsa-miR-132-3p; hsa-miR-146a-5p; hsa-miR-146a-3p; hsa-miR-195-5p; hsa-miR-195-3p; hsa-miR-218-5p
Annotations derived over miRTarBase (Gene Ontology)	tumor necrosis factor-mediated signaling pathway GO0033209	over-represented	1.36e-4	0.0013777	19	hsa-miR-7-5p; hsa-miR-9-5p; hsa-miR-16-5p; hsa-miR-29a-5p; hsa-miR-29a-3p; hsa-miR-32-5p; hsa-miR-34a-5p; hsa-miR-34a-3p; hsa-miR-34c-3p; hsa-miR-101-3p; hsa-miR-124-3p; hsa-miR-125b-5p; hsa-miR-128-3p; hsa-miR-132-3p; hsa-miR-135a-5p; hsa-miR-146a-5p; hsa-miR-146a-3p; hsa-miR-195-5p; hsa-miR-218-5p
Annotations derived over miRTarBase (Gene Ontology)	response to hypoxia GO0001666	over-represented	2.34e-4	0.0020064	19	hsa-miR-7-5p; hsa-miR-9-5p; hsa-miR-16-5p; hsa-miR-29a-3p; hsa-miR-32-5p; hsa-miR-32-3p; hsa-miR-34a-5p; hsa-miR-34a-3p; hsa-miR-34c-5p; hsa-miR-101-3p; hsa-miR-124-3p; hsa-miR-125b-5p; hsa-miR-128-3p; hsa-miR-132-3p; hsa-miR-146a-5p; hsa-miR-146a-3p; hsa-miR-195-5p; hsa-miR-195-3p; hsa-miR-218-5p
Annotations derived over miRTarBase (Gene Ontology)	cell cortex GO0005938	over-represented	3.49e-4	0.0026334	19	hsa-miR-7-5p; hsa-miR-9-5p; hsa-miR-16-5p; hsa-miR-29a-3p; hsa-miR-32-5p; hsa-miR-32-3p; hsa-miR-34a-5p; hsa-miR-34a-3p; hsa-miR-34c-5p; hsa-miR-34c-3p; hsa-miR-101-3p; hsa-miR-124-3p; hsa-miR-125b-5p; hsa-miR-128-3p; hsa-miR-132-3p; hsa-miR-146a-5p; hsa-miR-195-5p; hsa-miR-195-3p; hsa-miR-218-5p
Annotations derived over miRTarBase (Gene Ontology)	transcription, DNA-templated GO0006351	over-represented	4.82e-4	0.0032773	19	hsa-miR-7-5p; hsa-miR-9-5p; hsa-miR-16-5p; hsa-miR-29a-3p; hsa-miR-32-5p; hsa-miR-32-3p; hsa-miR-34a-5p; hsa-miR-34a-3p; hsa-miR-34c-5p; hsa-miR-101-3p; hsa-miR-124-3p; hsa-miR-125b-5p; hsa-miR-128-3p; hsa-miR-132-3p; hsa-miR-135a-5p; hsa-miR-146a-3p; hsa-miR-195-5p; hsa-miR-195-3p; hsa-miR-218-5p
Annotations derived over miRTarBase (Gene Ontology)	regulation of cell migration GO0030334	over-represented	5.14e-4	0.0034285	19	hsa-miR-7-5p; hsa-miR-9-5p; hsa-miR-16-5p; hsa-miR-29a-5p; hsa-miR-29a-3p; hsa-miR-32-5p; hsa-miR-34a-5p; hsa-miR-34c-5p; hsa-miR-101-3p; hsa-miR-124-3p; hsa-miR-125b-5p; hsa-miR-128-3p; hsa-miR-132-3p; hsa-miR-135a-5p; hsa-miR-146a-5p; hsa-miR-146a-3p; hsa-miR-195-5p; hsa-miR-195-3p; hsa-miR-218-5p
Annotations derived over miRTarBase (Gene Ontology)	cellular response to lipopolysaccharide GO0071222	over-represented	5.28e-4	0.0035071	19	hsa-miR-7-5p; hsa-miR-9-5p; hsa-miR-16-5p; hsa-miR-29a-5p; hsa-miR-29a-3p; hsa-miR-32-5p; hsa-miR-34a-5p; hsa-miR-34a-3p; hsa-miR-34c-5p; hsa-miR-101-3p; hsa-miR-124-3p; hsa-miR-125b-5p; hsa-miR-128-3p; hsa-miR-132-3p; hsa-miR-135a-5p; hsa-miR-146a-5p; hsa-miR-146a-3p; hsa-miR-195-5p; hsa-miR-218-5p
Annotations derived over miRTarBase (Gene Ontology)	peptidyl-threonine phosphorylation GO0018107	over-represented	6.25e-4	0.0039537	19	hsa-miR-7-5p; hsa-miR-9-5p; hsa-miR-16-5p; hsa-miR-29a-5p; hsa-miR-29a-3p; hsa-miR-32-5p; hsa-miR-32-3p; hsa-miR-34a-5p; hsa-miR-34c-5p; hsa-miR-101-3p; hsa-miR-124-3p; hsa-miR-125b-5p; hsa-miR-128-3p; hsa-miR-132-3p; hsa-miR-135a-5p; hsa-miR-146a-5p; hsa-miR-195-5p; hsa-miR-195-3p; hsa-miR-218-5p
Annotations derived over miRTarBase (Gene Ontology)	transforming growth factor beta receptor signaling pathway GO0007179	over-represented	6.33e-4	0.0039694	19	hsa-miR-7-5p; hsa-miR-9-5p; hsa-miR-16-5p; hsa-miR-29a-5p; hsa-miR-29a-3p; hsa-miR-32-5p; hsa-miR-34a-5p; hsa-miR-34a-3p; hsa-miR-34c-5p; hsa-miR-34c-3p; hsa-miR-101-3p; hsa-miR-124-3p; hsa-miR-125b-5p; hsa-miR-128-3p; hsa-miR-132-3p; hsa-miR-135a-5p; hsa-miR-146a-5p; hsa-miR-195-5p; hsa-miR-218-5p
Annotations derived over miRTarBase (Gene Ontology)	regulation of immune response GO0050776	over-represented	8.82e-4	0.0049441	19	hsa-miR-7-5p; hsa-miR-9-5p; hsa-miR-16-5p; hsa-miR-29a-5p; hsa-miR-29a-3p; hsa-miR-32-5p; hsa-miR-32-3p; hsa-miR-34a-5p; hsa-miR-34a-3p; hsa-miR-101-3p; hsa-miR-124-3p; hsa-miR-125b-5p; hsa-miR-128-3p; hsa-miR-132-3p; hsa-miR-146a-5p; hsa-miR-146a-3p; hsa-miR-195-5p; hsa-miR-195-3p; hsa-miR-218-5p
Annotations derived over miRTarBase (Gene Ontology)	Rab protein signal transduction GO0032482	over-represented	9.15e-4	0.0050939	19	hsa-miR-7-5p; hsa-miR-9-5p; hsa-miR-16-5p; hsa-miR-29a-5p; hsa-miR-29a-3p; hsa-miR-32-5p; hsa-miR-34a-5p; hsa-miR-34a-3p; hsa-miR-101-3p; hsa-miR-124-3p; hsa-miR-125b-5p; hsa-miR-128-3p; hsa-miR-132-5p; hsa-miR-132-3p; hsa-miR-146a-5p; hsa-miR-146a-3p; hsa-miR-195-5p; hsa-miR-195-3p; hsa-miR-218-5p
Annotations derived over miRTarBase (Gene Ontology)	response to drug GO0042493	over-represented	9.86e-4	0.0053695	19	hsa-miR-7-5p; hsa-miR-9-5p; hsa-miR-16-5p; hsa-miR-29a-3p; hsa-miR-32-5p; hsa-miR-34a-5p; hsa-miR-34a-3p; hsa-miR-34c-5p; hsa-miR-34c-3p; hsa-miR-101-3p; hsa-miR-124-3p; hsa-miR-125b-5p; hsa-miR-128-3p; hsa-miR-132-3p; hsa-miR-135a-5p; hsa-miR-146a-5p; hsa-miR-195-5p; hsa-miR-195-3p; hsa-miR-218-5p
Annotations derived over miRTarBase (Gene Ontology)	chromatin remodeling GO0006338	over-represented	0.0010756	0.0057384	19	hsa-miR-7-5p; hsa-miR-9-5p; hsa-miR-16-5p; hsa-miR-29a-3p; hsa-miR-32-5p; hsa-miR-34a-5p; hsa-miR-34a-3p; hsa-miR-34c-5p; hsa-miR-101-3p; hsa-miR-124-3p; hsa-miR-125b-5p; hsa-miR-128-3p; hsa-miR-132-3p; hsa-miR-135a-5p; hsa-miR-146a-5p; hsa-miR-146a-3p; hsa-miR-195-5p; hsa-miR-195-3p; hsa-miR-218-5p
Annotations derived over miRTarBase (Gene Ontology)	cell-cell junction GO0005911	over-represented	0.0011864	0.006139	19	hsa-miR-7-5p; hsa-miR-9-5p; hsa-miR-16-5p; hsa-miR-29a-3p; hsa-miR-32-5p; hsa-miR-32-3p; hsa-miR-34a-5p; hsa-miR-34a-3p; hsa-miR-34c-5p; hsa-miR-34c-3p; hsa-miR-101-3p; hsa-miR-124-3p; hsa-miR-125b-5p; hsa-miR-128-3p; hsa-miR-132-3p; hsa-miR-146a-5p; hsa-miR-195-5p; hsa-miR-195-3p; hsa-miR-218-5p
Annotations derived over miRTarBase (Gene Ontology)	integrin binding GO0005178	over-represented	0.0014055	0.0069807	19	hsa-miR-7-5p; hsa-miR-9-5p; hsa-miR-16-5p; hsa-miR-29a-5p; hsa-miR-29a-3p; hsa-miR-32-5p; hsa-miR-34a-5p; hsa-miR-34c-5p; hsa-miR-101-3p; hsa-miR-124-3p; hsa-miR-125b-5p; hsa-miR-128-3p; hsa-miR-132-3p; hsa-miR-135a-5p; hsa-miR-146a-5p; hsa-miR-146a-3p; hsa-miR-195-5p; hsa-miR-195-3p; hsa-miR-218-5p
Annotations derived over miRTarBase (Gene Ontology)	antigen processing and presentation of exogenous peptide antigen via MHC class II GO0019886	over-represented	0.0014923	0.0072988	19	hsa-miR-7-5p; hsa-miR-9-5p; hsa-miR-16-5p; hsa-miR-29a-5p; hsa-miR-29a-3p; hsa-miR-32-5p; hsa-miR-32-3p; hsa-miR-34a-5p; hsa-miR-34c-5p; hsa-miR-101-3p; hsa-miR-124-3p; hsa-miR-125b-5p; hsa-miR-128-3p; hsa-miR-135a-5p; hsa-miR-146a-5p; hsa-miR-146a-3p; hsa-miR-195-5p; hsa-miR-195-3p; hsa-miR-218-5p
Annotations derived over miRTarBase (Gene Ontology)	microtubule GO0005874	over-represented	0.0015466	0.0074872	19	hsa-miR-7-5p; hsa-miR-9-5p; hsa-miR-16-5p; hsa-miR-29a-3p; hsa-miR-32-5p; hsa-miR-32-3p; hsa-miR-34a-5p; hsa-miR-34c-5p; hsa-miR-34c-3p; hsa-miR-101-3p; hsa-miR-124-3p; hsa-miR-125b-5p; hsa-miR-128-3p; hsa-miR-132-3p; hsa-miR-135a-5p; hsa-miR-146a-3p; hsa-miR-195-5p; hsa-miR-195-3p; hsa-miR-218-5p
Annotations derived over miRTarBase (Gene Ontology)	angiogenesis GO0001525	over-represented	0.0016028	0.0076177	19	hsa-miR-7-5p; hsa-miR-9-5p; hsa-miR-16-5p; hsa-miR-29a-3p; hsa-miR-32-5p; hsa-miR-32-3p; hsa-miR-34a-5p; hsa-miR-34a-3p; hsa-miR-101-3p; hsa-miR-124-3p; hsa-miR-125b-5p; hsa-miR-128-3p; hsa-miR-132-3p; hsa-miR-135a-5p; hsa-miR-146a-5p; hsa-miR-146a-3p; hsa-miR-195-5p; hsa-miR-195-3p; hsa-miR-218-5p
Annotations derived over miRTarBase (Gene Ontology)	platelet activation GO0030168	over-represented	0.0016412	0.0077356	19	hsa-miR-7-5p; hsa-miR-9-5p; hsa-miR-16-5p; hsa-miR-29a-5p; hsa-miR-29a-3p; hsa-miR-32-5p; hsa-miR-32-3p; hsa-miR-34a-5p; hsa-miR-34c-5p; hsa-miR-34c-3p; hsa-miR-101-3p; hsa-miR-124-3p; hsa-miR-125b-5p; hsa-miR-128-3p; hsa-miR-132-3p; hsa-miR-135a-5p; hsa-miR-146a-5p; hsa-miR-195-5p; hsa-miR-218-5p
Annotations derived over miRTarBase (Gene Ontology)	defense response to virus GO0051607	over-represented	0.0016607	0.0077944	19	hsa-miR-7-5p; hsa-miR-9-5p; hsa-miR-16-5p; hsa-miR-29a-5p; hsa-miR-29a-3p; hsa-miR-32-5p; hsa-miR-34a-5p; hsa-miR-34a-3p; hsa-miR-34c-5p; hsa-miR-101-3p; hsa-miR-124-3p; hsa-miR-125b-5p; hsa-miR-128-3p; hsa-miR-132-3p; hsa-miR-135a-5p; hsa-miR-146a-5p; hsa-miR-146a-3p; hsa-miR-195-5p; hsa-miR-218-5p
Annotations derived over miRTarBase (Gene Ontology)	intracellular GO0005622	over-represented	0.001741	0.0081019	19	hsa-miR-7-5p; hsa-miR-9-5p; hsa-miR-16-5p; hsa-miR-29a-3p; hsa-miR-32-5p; hsa-miR-32-3p; hsa-miR-34a-5p; hsa-miR-34a-3p; hsa-miR-34c-5p; hsa-miR-101-3p; hsa-miR-124-3p; hsa-miR-125b-5p; hsa-miR-128-3p; hsa-miR-132-3p; hsa-miR-146a-5p; hsa-miR-146a-3p; hsa-miR-195-5p; hsa-miR-195-3p; hsa-miR-218-5p
Annotations derived over miRTarBase (Gene Ontology)	transcription regulatory region sequence-specific DNA binding GO0000976	over-represented	0.0024358	0.0103429	19	hsa-miR-7-5p; hsa-miR-9-5p; hsa-miR-16-5p; hsa-miR-29a-3p; hsa-miR-32-5p; hsa-miR-34a-5p; hsa-miR-34a-3p; hsa-miR-34c-5p; hsa-miR-34c-3p; hsa-miR-101-3p; hsa-miR-124-3p; hsa-miR-125b-5p; hsa-miR-128-3p; hsa-miR-132-5p; hsa-miR-132-3p; hsa-miR-146a-5p; hsa-miR-146a-3p; hsa-miR-195-5p; hsa-miR-218-5p
Annotations derived over miRTarBase (Gene Ontology)	protein homooligomerization GO0051260	over-represented	0.0026372	0.011007	19	hsa-miR-7-5p; hsa-miR-9-5p; hsa-miR-16-5p; hsa-miR-29a-5p; hsa-miR-29a-3p; hsa-miR-32-5p; hsa-miR-32-3p; hsa-miR-34a-5p; hsa-miR-34c-3p; hsa-miR-101-3p; hsa-miR-124-3p; hsa-miR-125b-5p; hsa-miR-128-3p; hsa-miR-132-3p; hsa-miR-135a-5p; hsa-miR-146a-5p; hsa-miR-195-5p; hsa-miR-195-3p; hsa-miR-218-5p
Annotations derived over miRTarBase (Gene Ontology)	regulation of cell cycle GO0051726	over-represented	0.0041932	0.0153733	19	hsa-miR-7-5p; hsa-miR-9-5p; hsa-miR-16-5p; hsa-miR-29a-5p; hsa-miR-29a-3p; hsa-miR-32-5p; hsa-miR-32-3p; hsa-miR-34a-5p; hsa-miR-34c-5p; hsa-miR-101-3p; hsa-miR-124-3p; hsa-miR-125b-5p; hsa-miR-128-3p; hsa-miR-132-3p; hsa-miR-135a-5p; hsa-miR-146a-5p; hsa-miR-195-5p; hsa-miR-195-3p; hsa-miR-218-5p
Annotations derived over miRTarBase (Gene Ontology)	protein localization to plasma membrane GO0072659	over-represented	0.0045692	0.0163647	19	hsa-miR-7-5p; hsa-miR-9-5p; hsa-miR-16-5p; hsa-miR-29a-5p; hsa-miR-29a-3p; hsa-miR-32-5p; hsa-miR-32-3p; hsa-miR-34a-5p; hsa-miR-34c-5p; hsa-miR-101-3p; hsa-miR-124-3p; hsa-miR-125b-5p; hsa-miR-128-3p; hsa-miR-132-3p; hsa-miR-135a-5p; hsa-miR-146a-5p; hsa-miR-146a-3p; hsa-miR-195-5p; hsa-miR-218-5p
Annotations derived over miRTarBase (Gene Ontology)	ion channel binding GO0044325	over-represented	0.0048192	0.0169784	19	hsa-miR-7-5p; hsa-miR-9-5p; hsa-miR-16-5p; hsa-miR-29a-3p; hsa-miR-32-5p; hsa-miR-32-3p; hsa-miR-34a-5p; hsa-miR-34a-3p; hsa-miR-34c-5p; hsa-miR-34c-3p; hsa-miR-101-3p; hsa-miR-124-3p; hsa-miR-125b-5p; hsa-miR-128-3p; hsa-miR-135a-5p; hsa-miR-146a-5p; hsa-miR-146a-3p; hsa-miR-195-5p; hsa-miR-218-5p
Annotations derived over miRTarBase (Gene Ontology)	Fc-gamma receptor signaling pathway involved in phagocytosis GO0038096	over-represented	0.0066609	0.0218445	19	hsa-miR-7-5p; hsa-miR-9-5p; hsa-miR-16-5p; hsa-miR-29a-3p; hsa-miR-32-5p; hsa-miR-32-3p; hsa-miR-34a-5p; hsa-miR-34c-5p; hsa-miR-34c-3p; hsa-miR-101-3p; hsa-miR-124-3p; hsa-miR-125b-5p; hsa-miR-128-3p; hsa-miR-132-3p; hsa-miR-135a-5p; hsa-miR-146a-5p; hsa-miR-195-5p; hsa-miR-195-3p; hsa-miR-218-5p
Annotations derived over miRTarBase (Gene Ontology)	lamellipodium GO0030027	over-represented	0.0068687	0.0223792	19	hsa-miR-7-5p; hsa-miR-9-5p; hsa-miR-16-5p; hsa-miR-29a-3p; hsa-miR-32-5p; hsa-miR-34a-5p; hsa-miR-34c-5p; hsa-miR-34c-3p; hsa-miR-101-3p; hsa-miR-124-3p; hsa-miR-125b-5p; hsa-miR-128-3p; hsa-miR-132-3p; hsa-miR-135a-5p; hsa-miR-146a-5p; hsa-miR-146a-3p; hsa-miR-195-5p; hsa-miR-195-3p; hsa-miR-218-5p
Annotations derived over miRTarBase (Gene Ontology)	integral component of endoplasmic reticulum membrane GO0030176	over-represented	0.0076807	0.0242356	19	hsa-miR-7-5p; hsa-miR-9-5p; hsa-miR-16-5p; hsa-miR-29a-5p; hsa-miR-29a-3p; hsa-miR-32-5p; hsa-miR-32-3p; hsa-miR-34a-5p; hsa-miR-34a-3p; hsa-miR-34c-5p; hsa-miR-101-3p; hsa-miR-124-3p; hsa-miR-125b-5p; hsa-miR-128-3p; hsa-miR-132-3p; hsa-miR-146a-3p; hsa-miR-195-5p; hsa-miR-195-3p; hsa-miR-218-5p
Annotations derived over miRTarBase (Gene Ontology)	positive regulation of ERK1 and ERK2 cascade GO0070374	over-represented	0.0077586	0.0244129	19	hsa-miR-7-5p; hsa-miR-9-5p; hsa-miR-16-5p; hsa-miR-29a-5p; hsa-miR-29a-3p; hsa-miR-32-5p; hsa-miR-32-3p; hsa-miR-34a-5p; hsa-miR-34c-5p; hsa-miR-101-3p; hsa-miR-124-3p; hsa-miR-125b-5p; hsa-miR-128-3p; hsa-miR-132-3p; hsa-miR-135a-5p; hsa-miR-146a-5p; hsa-miR-195-5p; hsa-miR-195-3p; hsa-miR-218-5p
Annotations derived over miRTarBase (Gene Ontology)	vesicle-mediated transport GO0016192	over-represented	0.0091938	0.0270049	19	hsa-miR-7-5p; hsa-miR-9-5p; hsa-miR-16-5p; hsa-miR-29a-5p; hsa-miR-32-5p; hsa-miR-32-3p; hsa-miR-34a-5p; hsa-miR-34a-3p; hsa-miR-34c-5p; hsa-miR-34c-3p; hsa-miR-101-3p; hsa-miR-124-3p; hsa-miR-125b-5p; hsa-miR-128-3p; hsa-miR-132-3p; hsa-miR-146a-5p; hsa-miR-195-5p; hsa-miR-195-3p; hsa-miR-218-5p
Annotations derived over miRTarBase (Gene Ontology)	apical plasma membrane GO0016324	over-represented	0.0097538	0.0282755	19	hsa-miR-9-5p; hsa-miR-16-5p; hsa-miR-29a-5p; hsa-miR-29a-3p; hsa-miR-32-5p; hsa-miR-32-3p; hsa-miR-34a-5p; hsa-miR-34a-3p; hsa-miR-34c-5p; hsa-miR-101-3p; hsa-miR-124-3p; hsa-miR-125b-5p; hsa-miR-128-3p; hsa-miR-132-5p; hsa-miR-132-3p; hsa-miR-146a-5p; hsa-miR-195-5p; hsa-miR-195-3p; hsa-miR-218-5p
Annotations derived over miRTarBase (Gene Ontology)	leukocyte migration GO0050900	over-represented	0.0097538	0.0282755	19	hsa-miR-7-5p; hsa-miR-9-5p; hsa-miR-16-5p; hsa-miR-29a-3p; hsa-miR-32-5p; hsa-miR-32-3p; hsa-miR-34a-5p; hsa-miR-34a-3p; hsa-miR-34c-5p; hsa-miR-34c-3p; hsa-miR-101-3p; hsa-miR-124-3p; hsa-miR-125b-5p; hsa-miR-128-3p; hsa-miR-132-5p; hsa-miR-135a-5p; hsa-miR-146a-5p; hsa-miR-195-5p; hsa-miR-218-5p
Annotations derived over miRTarBase (Gene Ontology)	platelet degranulation GO0002576	over-represented	0.0102431	0.0294042	19	hsa-miR-7-5p; hsa-miR-9-5p; hsa-miR-16-5p; hsa-miR-29a-5p; hsa-miR-29a-3p; hsa-miR-32-5p; hsa-miR-32-3p; hsa-miR-34a-5p; hsa-miR-34c-5p; hsa-miR-101-3p; hsa-miR-124-3p; hsa-miR-125b-5p; hsa-miR-128-3p; hsa-miR-132-3p; hsa-miR-135a-5p; hsa-miR-146a-5p; hsa-miR-146a-3p; hsa-miR-195-5p; hsa-miR-218-5p
Annotations derived over miRTarBase (Gene Ontology)	mitochondrial outer membrane GO0005741	over-represented	0.010754	0.0304777	19	hsa-miR-7-5p; hsa-miR-9-5p; hsa-miR-16-5p; hsa-miR-29a-5p; hsa-miR-29a-3p; hsa-miR-32-5p; hsa-miR-34a-5p; hsa-miR-34a-3p; hsa-miR-34c-5p; hsa-miR-101-3p; hsa-miR-124-3p; hsa-miR-125b-5p; hsa-miR-128-3p; hsa-miR-132-3p; hsa-miR-135a-5p; hsa-miR-146a-5p; hsa-miR-195-5p; hsa-miR-195-3p; hsa-miR-218-5p
Annotations derived over miRTarBase (Gene Ontology)	Fc-epsilon receptor signaling pathway GO0038095	over-represented	0.0117303	0.0324789	19	hsa-miR-7-5p; hsa-miR-9-5p; hsa-miR-16-5p; hsa-miR-29a-5p; hsa-miR-29a-3p; hsa-miR-32-5p; hsa-miR-32-3p; hsa-miR-34a-5p; hsa-miR-34c-5p; hsa-miR-34c-3p; hsa-miR-101-3p; hsa-miR-124-3p; hsa-miR-125b-5p; hsa-miR-128-3p; hsa-miR-132-3p; hsa-miR-135a-5p; hsa-miR-146a-5p; hsa-miR-195-5p; hsa-miR-218-5p
Annotations derived over miRTarBase (Gene Ontology)	negative regulation of cell growth GO0030308	over-represented	0.0119575	0.033024	19	hsa-miR-7-5p; hsa-miR-9-5p; hsa-miR-16-5p; hsa-miR-29a-3p; hsa-miR-32-5p; hsa-miR-34a-5p; hsa-miR-34a-3p; hsa-miR-34c-5p; hsa-miR-101-3p; hsa-miR-124-3p; hsa-miR-125b-5p; hsa-miR-128-3p; hsa-miR-132-3p; hsa-miR-135a-5p; hsa-miR-146a-5p; hsa-miR-146a-3p; hsa-miR-195-5p; hsa-miR-195-3p; hsa-miR-218-5p
Annotations derived over miRTarBase (Gene Ontology)	protein-containing complex assembly GO0065003	over-represented	0.0123056	0.0335735	19	hsa-miR-7-5p; hsa-miR-9-5p; hsa-miR-16-5p; hsa-miR-29a-5p; hsa-miR-29a-3p; hsa-miR-32-5p; hsa-miR-32-3p; hsa-miR-34a-5p; hsa-miR-34c-5p; hsa-miR-101-3p; hsa-miR-124-3p; hsa-miR-125b-5p; hsa-miR-128-3p; hsa-miR-132-3p; hsa-miR-135a-5p; hsa-miR-146a-5p; hsa-miR-146a-3p; hsa-miR-195-5p; hsa-miR-218-5p
Annotations derived over miRTarBase (Gene Ontology)	secretory granule lumen GO0034774	over-represented	0.0129056	0.0348866	19	hsa-miR-7-5p; hsa-miR-9-5p; hsa-miR-16-5p; hsa-miR-29a-3p; hsa-miR-32-5p; hsa-miR-32-3p; hsa-miR-34a-5p; hsa-miR-34c-5p; hsa-miR-101-3p; hsa-miR-124-3p; hsa-miR-125b-5p; hsa-miR-128-3p; hsa-miR-132-5p; hsa-miR-132-3p; hsa-miR-135a-5p; hsa-miR-146a-5p; hsa-miR-146a-3p; hsa-miR-195-5p; hsa-miR-218-5p
Annotations derived over miRTarBase (Gene Ontology)	regulation of mRNA stability GO0043488	over-represented	0.0136593	0.036339	19	hsa-miR-7-5p; hsa-miR-9-5p; hsa-miR-16-5p; hsa-miR-29a-5p; hsa-miR-29a-3p; hsa-miR-32-5p; hsa-miR-32-3p; hsa-miR-34a-5p; hsa-miR-34c-5p; hsa-miR-34c-3p; hsa-miR-101-3p; hsa-miR-124-3p; hsa-miR-125b-5p; hsa-miR-128-3p; hsa-miR-132-3p; hsa-miR-146a-5p; hsa-miR-195-5p; hsa-miR-195-3p; hsa-miR-218-5p
Annotations derived over miRTarBase (Gene Ontology)	positive regulation of NF-kappaB transcription factor activity GO0051092	over-represented	0.014724	0.0384283	19	hsa-miR-7-5p; hsa-miR-9-5p; hsa-miR-16-5p; hsa-miR-29a-5p; hsa-miR-32-5p; hsa-miR-34a-5p; hsa-miR-34a-3p; hsa-miR-34c-5p; hsa-miR-101-3p; hsa-miR-124-3p; hsa-miR-125b-5p; hsa-miR-128-3p; hsa-miR-132-5p; hsa-miR-132-3p; hsa-miR-135a-5p; hsa-miR-146a-5p; hsa-miR-195-5p; hsa-miR-195-3p; hsa-miR-218-5p
Annotations derived over miRTarBase (Gene Ontology)	regulation of gene expression GO0010468	over-represented	0.0204622	0.0477965	19	hsa-miR-7-5p; hsa-miR-9-5p; hsa-miR-16-5p; hsa-miR-29a-5p; hsa-miR-29a-3p; hsa-miR-32-5p; hsa-miR-34a-5p; hsa-miR-34a-3p; hsa-miR-34c-5p; hsa-miR-101-3p; hsa-miR-124-3p; hsa-miR-125b-5p; hsa-miR-128-3p; hsa-miR-132-3p; hsa-miR-135a-5p; hsa-miR-146a-5p; hsa-miR-195-5p; hsa-miR-195-3p; hsa-miR-218-5p
Annotations derived over miRTarBase (Gene Ontology)	positive regulation of BMP signaling pathway GO0030513	over-represented	1.59e-9	4.86e-7	18	hsa-miR-7-5p; hsa-miR-9-5p; hsa-miR-16-5p; hsa-miR-29a-5p; hsa-miR-32-5p; hsa-miR-32-3p; hsa-miR-34a-5p; hsa-miR-34a-3p; hsa-miR-34c-5p; hsa-miR-101-3p; hsa-miR-124-3p; hsa-miR-125b-5p; hsa-miR-128-3p; hsa-miR-132-3p; hsa-miR-135a-5p; hsa-miR-146a-5p; hsa-miR-195-5p; hsa-miR-218-5p
Annotations derived over miRTarBase (Gene Ontology)	regulation of mitochondrial membrane permeability GO0046902	over-represented	1.95e-9	5.24e-7	18	hsa-miR-7-5p; hsa-miR-9-5p; hsa-miR-16-5p; hsa-miR-29a-5p; hsa-miR-29a-3p; hsa-miR-32-5p; hsa-miR-32-3p; hsa-miR-34a-5p; hsa-miR-34a-3p; hsa-miR-34c-5p; hsa-miR-124-3p; hsa-miR-125b-5p; hsa-miR-128-3p; hsa-miR-135a-5p; hsa-miR-146a-5p; hsa-miR-195-5p; hsa-miR-195-3p; hsa-miR-218-5p
Annotations derived over miRTarBase (Gene Ontology)	nuclear hormone receptor binding GO0035257	over-represented	7.87e-8	8.93e-6	18	hsa-miR-7-5p; hsa-miR-9-5p; hsa-miR-16-5p; hsa-miR-29a-5p; hsa-miR-32-3p; hsa-miR-34a-5p; hsa-miR-34a-3p; hsa-miR-34c-3p; hsa-miR-101-3p; hsa-miR-124-3p; hsa-miR-125b-5p; hsa-miR-128-3p; hsa-miR-132-3p; hsa-miR-146a-5p; hsa-miR-146a-3p; hsa-miR-195-5p; hsa-miR-195-3p; hsa-miR-218-5p
Annotations derived over miRTarBase (Gene Ontology)	positive regulation of bone mineralization GO0030501	over-represented	8.30e-8	9.32e-6	18	hsa-miR-7-5p; hsa-miR-9-5p; hsa-miR-16-5p; hsa-miR-29a-5p; hsa-miR-29a-3p; hsa-miR-32-5p; hsa-miR-34a-5p; hsa-miR-34a-3p; hsa-miR-34c-3p; hsa-miR-101-3p; hsa-miR-124-3p; hsa-miR-125b-5p; hsa-miR-128-3p; hsa-miR-135a-5p; hsa-miR-146a-5p; hsa-miR-146a-3p; hsa-miR-195-5p; hsa-miR-218-5p
Annotations derived over miRTarBase (Gene Ontology)	outflow tract morphogenesis GO0003151	over-represented	2.15e-7	1.88e-5	18	hsa-miR-7-5p; hsa-miR-9-5p; hsa-miR-16-5p; hsa-miR-29a-5p; hsa-miR-29a-3p; hsa-miR-32-5p; hsa-miR-32-3p; hsa-miR-34a-5p; hsa-miR-34a-3p; hsa-miR-34c-5p; hsa-miR-34c-3p; hsa-miR-101-3p; hsa-miR-124-3p; hsa-miR-128-3p; hsa-miR-135a-5p; hsa-miR-146a-5p; hsa-miR-195-5p; hsa-miR-218-5p
Annotations derived over miRTarBase (Gene Ontology)	cellular response to hydrogen peroxide GO0070301	over-represented	2.49e-7	2.10e-5	18	hsa-miR-7-5p; hsa-miR-9-5p; hsa-miR-16-5p; hsa-miR-29a-3p; hsa-miR-32-5p; hsa-miR-32-3p; hsa-miR-34a-5p; hsa-miR-34a-3p; hsa-miR-101-3p; hsa-miR-124-3p; hsa-miR-125b-5p; hsa-miR-128-3p; hsa-miR-132-5p; hsa-miR-132-3p; hsa-miR-146a-5p; hsa-miR-195-5p; hsa-miR-195-3p; hsa-miR-218-5p
Annotations derived over miRTarBase (Gene Ontology)	learning or memory GO0007611	over-represented	4.45e-7	2.92e-5	18	hsa-miR-7-5p; hsa-miR-9-5p; hsa-miR-16-5p; hsa-miR-29a-5p; hsa-miR-29a-3p; hsa-miR-32-5p; hsa-miR-34a-3p; hsa-miR-101-3p; hsa-miR-124-3p; hsa-miR-125b-5p; hsa-miR-128-3p; hsa-miR-132-3p; hsa-miR-135a-5p; hsa-miR-146a-5p; hsa-miR-146a-3p; hsa-miR-195-5p; hsa-miR-195-3p; hsa-miR-218-5p
Annotations derived over miRTarBase (Gene Ontology)	beta-catenin-TCF complex assembly GO1904837	over-represented	4.56e-7	2.95e-5	18	hsa-miR-7-5p; hsa-miR-9-5p; hsa-miR-16-5p; hsa-miR-29a-3p; hsa-miR-32-3p; hsa-miR-34a-5p; hsa-miR-34a-3p; hsa-miR-34c-5p; hsa-miR-34c-3p; hsa-miR-101-3p; hsa-miR-124-3p; hsa-miR-125b-5p; hsa-miR-128-3p; hsa-miR-135a-5p; hsa-miR-146a-5p; hsa-miR-195-5p; hsa-miR-195-3p; hsa-miR-218-5p
Annotations derived over miRTarBase (Gene Ontology)	positive regulation of G1S transition of mitotic cell cycle GO1900087	over-represented	6.32e-7	3.68e-5	18	hsa-miR-7-5p; hsa-miR-9-5p; hsa-miR-16-5p; hsa-miR-29a-3p; hsa-miR-32-5p; hsa-miR-34a-5p; hsa-miR-34a-3p; hsa-miR-34c-5p; hsa-miR-101-3p; hsa-miR-124-3p; hsa-miR-125b-5p; hsa-miR-128-3p; hsa-miR-132-3p; hsa-miR-135a-5p; hsa-miR-146a-5p; hsa-miR-146a-3p; hsa-miR-195-5p; hsa-miR-218-5p
Annotations derived over miRTarBase (Gene Ontology)	positive regulation of epithelial cell proliferation GO0050679	over-represented	7.42e-7	4.14e-5	18	hsa-miR-7-5p; hsa-miR-16-5p; hsa-miR-29a-3p; hsa-miR-32-3p; hsa-miR-34a-5p; hsa-miR-34a-3p; hsa-miR-34c-5p; hsa-miR-101-3p; hsa-miR-124-3p; hsa-miR-125b-5p; hsa-miR-128-3p; hsa-miR-132-3p; hsa-miR-135a-5p; hsa-miR-146a-5p; hsa-miR-146a-3p; hsa-miR-195-5p; hsa-miR-195-3p; hsa-miR-218-5p
Annotations derived over miRTarBase (Gene Ontology)	adherens junction GO0005912	over-represented	7.95e-7	4.31e-5	18	hsa-miR-7-5p; hsa-miR-9-5p; hsa-miR-16-5p; hsa-miR-29a-5p; hsa-miR-32-5p; hsa-miR-32-3p; hsa-miR-34a-5p; hsa-miR-34a-3p; hsa-miR-34c-5p; hsa-miR-34c-3p; hsa-miR-101-3p; hsa-miR-124-3p; hsa-miR-125b-5p; hsa-miR-128-3p; hsa-miR-135a-5p; hsa-miR-146a-5p; hsa-miR-195-5p; hsa-miR-218-5p
Annotations derived over miRTarBase (Gene Ontology)	positive regulation of MAP kinase activity GO0043406	over-represented	8.32e-7	4.40e-5	18	hsa-miR-7-5p; hsa-miR-9-5p; hsa-miR-16-5p; hsa-miR-29a-3p; hsa-miR-32-5p; hsa-miR-34a-5p; hsa-miR-34c-5p; hsa-miR-101-3p; hsa-miR-124-3p; hsa-miR-125b-5p; hsa-miR-128-3p; hsa-miR-132-3p; hsa-miR-135a-5p; hsa-miR-146a-5p; hsa-miR-146a-3p; hsa-miR-195-5p; hsa-miR-195-3p; hsa-miR-218-5p
Annotations derived over miRTarBase (Gene Ontology)	positive regulation of pathway-restricted SMAD protein phosphorylation GO0010862	over-represented	8.51e-7	4.48e-5	18	hsa-miR-7-5p; hsa-miR-16-5p; hsa-miR-29a-5p; hsa-miR-29a-3p; hsa-miR-32-5p; hsa-miR-34a-5p; hsa-miR-34a-3p; hsa-miR-34c-5p; hsa-miR-34c-3p; hsa-miR-101-3p; hsa-miR-124-3p; hsa-miR-125b-5p; hsa-miR-128-3p; hsa-miR-132-3p; hsa-miR-135a-5p; hsa-miR-146a-5p; hsa-miR-195-5p; hsa-miR-218-5p
Annotations derived over miRTarBase (Gene Ontology)	epithelial to mesenchymal transition GO0001837	over-represented	3.23e-6	1.17e-4	18	hsa-miR-7-5p; hsa-miR-9-5p; hsa-miR-16-5p; hsa-miR-29a-5p; hsa-miR-29a-3p; hsa-miR-32-5p; hsa-miR-32-3p; hsa-miR-34a-5p; hsa-miR-34a-3p; hsa-miR-34c-5p; hsa-miR-34c-3p; hsa-miR-101-3p; hsa-miR-124-3p; hsa-miR-125b-5p; hsa-miR-128-3p; hsa-miR-146a-5p; hsa-miR-195-5p; hsa-miR-218-5p
Annotations derived over miRTarBase (Gene Ontology)	cellular response to tumor necrosis factor GO0071356	over-represented	4.94e-6	1.54e-4	18	hsa-miR-7-5p; hsa-miR-9-5p; hsa-miR-16-5p; hsa-miR-29a-3p; hsa-miR-32-5p; hsa-miR-34a-5p; hsa-miR-34a-3p; hsa-miR-34c-5p; hsa-miR-101-3p; hsa-miR-124-3p; hsa-miR-125b-5p; hsa-miR-128-3p; hsa-miR-132-5p; hsa-miR-132-3p; hsa-miR-146a-5p; hsa-miR-195-5p; hsa-miR-195-3p; hsa-miR-218-5p
Annotations derived over miRTarBase (Gene Ontology)	osteoblast differentiation GO0001649	over-represented	6.51e-6	1.79e-4	18	hsa-miR-7-5p; hsa-miR-9-5p; hsa-miR-16-5p; hsa-miR-29a-3p; hsa-miR-34a-5p; hsa-miR-34a-3p; hsa-miR-34c-5p; hsa-miR-34c-3p; hsa-miR-101-3p; hsa-miR-124-3p; hsa-miR-125b-5p; hsa-miR-128-3p; hsa-miR-132-3p; hsa-miR-135a-5p; hsa-miR-146a-5p; hsa-miR-195-5p; hsa-miR-195-3p; hsa-miR-218-5p
Annotations derived over miRTarBase (Gene Ontology)	Notch signaling pathway GO0007219	over-represented	8.70e-6	2.17e-4	18	hsa-miR-7-5p; hsa-miR-9-5p; hsa-miR-16-5p; hsa-miR-29a-3p; hsa-miR-32-5p; hsa-miR-32-3p; hsa-miR-34a-5p; hsa-miR-34a-3p; hsa-miR-34c-5p; hsa-miR-101-3p; hsa-miR-124-3p; hsa-miR-125b-5p; hsa-miR-128-3p; hsa-miR-135a-5p; hsa-miR-146a-5p; hsa-miR-195-5p; hsa-miR-195-3p; hsa-miR-218-5p
Annotations derived over miRTarBase (Gene Ontology)	activating transcription factor binding GO0033613	over-represented	9.56e-6	2.33e-4	18	hsa-miR-7-5p; hsa-miR-9-5p; hsa-miR-16-5p; hsa-miR-29a-3p; hsa-miR-32-5p; hsa-miR-34a-5p; hsa-miR-34a-3p; hsa-miR-34c-5p; hsa-miR-101-3p; hsa-miR-124-3p; hsa-miR-125b-5p; hsa-miR-128-3p; hsa-miR-132-3p; hsa-miR-135a-5p; hsa-miR-146a-5p; hsa-miR-195-5p; hsa-miR-195-3p; hsa-miR-218-5p
Annotations derived over miRTarBase (Gene Ontology)	intrinsic apoptotic signaling pathway GO0097193	over-represented	1.09e-5	2.52e-4	18	hsa-miR-7-5p; hsa-miR-9-5p; hsa-miR-16-5p; hsa-miR-29a-5p; hsa-miR-29a-3p; hsa-miR-32-5p; hsa-miR-34a-5p; hsa-miR-34c-5p; hsa-miR-101-3p; hsa-miR-124-3p; hsa-miR-125b-5p; hsa-miR-128-3p; hsa-miR-132-3p; hsa-miR-146a-5p; hsa-miR-146a-3p; hsa-miR-195-5p; hsa-miR-195-3p; hsa-miR-218-5p
Annotations derived over miRTarBase (Gene Ontology)	positive regulation of osteoblast differentiation GO0045669	over-represented	1.86e-5	3.63e-4	18	hsa-miR-7-5p; hsa-miR-9-5p; hsa-miR-16-5p; hsa-miR-29a-5p; hsa-miR-29a-3p; hsa-miR-32-5p; hsa-miR-34a-5p; hsa-miR-34a-3p; hsa-miR-34c-5p; hsa-miR-34c-3p; hsa-miR-101-3p; hsa-miR-124-3p; hsa-miR-125b-5p; hsa-miR-128-3p; hsa-miR-135a-5p; hsa-miR-146a-5p; hsa-miR-195-5p; hsa-miR-218-5p
Annotations derived over miRTarBase (Gene Ontology)	androgen receptor binding GO0050681	over-represented	2.14e-5	4.06e-4	18	hsa-miR-7-5p; hsa-miR-9-5p; hsa-miR-16-5p; hsa-miR-29a-5p; hsa-miR-29a-3p; hsa-miR-32-5p; hsa-miR-32-3p; hsa-miR-34a-5p; hsa-miR-34a-3p; hsa-miR-34c-3p; hsa-miR-101-3p; hsa-miR-124-3p; hsa-miR-125b-5p; hsa-miR-132-3p; hsa-miR-146a-5p; hsa-miR-195-5p; hsa-miR-195-3p; hsa-miR-218-5p
Annotations derived over miRTarBase (Gene Ontology)	somatic stem cell population maintenance GO0035019	over-represented	2.18e-5	4.08e-4	18	hsa-miR-7-5p; hsa-miR-9-5p; hsa-miR-16-5p; hsa-miR-29a-3p; hsa-miR-32-5p; hsa-miR-34a-5p; hsa-miR-34a-3p; hsa-miR-34c-5p; hsa-miR-101-3p; hsa-miR-124-3p; hsa-miR-125b-5p; hsa-miR-128-3p; hsa-miR-132-3p; hsa-miR-135a-5p; hsa-miR-146a-5p; hsa-miR-195-5p; hsa-miR-195-3p; hsa-miR-218-5p
Annotations derived over miRTarBase (Gene Ontology)	cellular response to UV GO0034644	over-represented	2.60e-5	4.58e-4	18	hsa-miR-7-5p; hsa-miR-9-5p; hsa-miR-16-5p; hsa-miR-29a-3p; hsa-miR-32-5p; hsa-miR-32-3p; hsa-miR-34a-5p; hsa-miR-34a-3p; hsa-miR-34c-5p; hsa-miR-101-3p; hsa-miR-124-3p; hsa-miR-125b-5p; hsa-miR-128-3p; hsa-miR-132-3p; hsa-miR-135a-5p; hsa-miR-195-5p; hsa-miR-195-3p; hsa-miR-218-5p
Annotations derived over miRTarBase (Gene Ontology)	positive regulation of epithelial to mesenchymal transition GO0010718	over-represented	2.99e-5	4.99e-4	18	hsa-miR-7-5p; hsa-miR-9-5p; hsa-miR-16-5p; hsa-miR-29a-3p; hsa-miR-32-5p; hsa-miR-32-3p; hsa-miR-34a-5p; hsa-miR-34a-3p; hsa-miR-34c-5p; hsa-miR-34c-3p; hsa-miR-101-3p; hsa-miR-124-3p; hsa-miR-125b-5p; hsa-miR-128-3p; hsa-miR-132-3p; hsa-miR-146a-5p; hsa-miR-195-5p; hsa-miR-218-5p
Annotations derived over miRTarBase (Gene Ontology)	proximal promoter sequence-specific DNA binding GO0000987	over-represented	2.99e-5	4.99e-4	18	hsa-miR-7-5p; hsa-miR-9-5p; hsa-miR-16-5p; hsa-miR-29a-3p; hsa-miR-32-5p; hsa-miR-32-3p; hsa-miR-34a-5p; hsa-miR-34a-3p; hsa-miR-34c-5p; hsa-miR-101-3p; hsa-miR-124-3p; hsa-miR-125b-5p; hsa-miR-128-3p; hsa-miR-132-3p; hsa-miR-135a-5p; hsa-miR-146a-5p; hsa-miR-195-5p; hsa-miR-218-5p
Annotations derived over miRTarBase (Gene Ontology)	phosphatidylinositol-mediated signaling GO0048015	over-represented	4.28e-5	6.25e-4	18	hsa-miR-7-5p; hsa-miR-9-5p; hsa-miR-16-5p; hsa-miR-29a-3p; hsa-miR-32-5p; hsa-miR-34a-5p; hsa-miR-34a-3p; hsa-miR-34c-5p; hsa-miR-34c-3p; hsa-miR-101-3p; hsa-miR-124-3p; hsa-miR-125b-5p; hsa-miR-128-3p; hsa-miR-135a-5p; hsa-miR-146a-5p; hsa-miR-146a-3p; hsa-miR-195-5p; hsa-miR-218-5p
Annotations derived over miRTarBase (Gene Ontology)	JNK cascade GO0007254	over-represented	4.43e-5	6.32e-4	18	hsa-miR-7-5p; hsa-miR-16-5p; hsa-miR-29a-5p; hsa-miR-29a-3p; hsa-miR-32-5p; hsa-miR-32-3p; hsa-miR-34a-5p; hsa-miR-34a-3p; hsa-miR-101-3p; hsa-miR-124-3p; hsa-miR-125b-5p; hsa-miR-128-3p; hsa-miR-132-5p; hsa-miR-132-3p; hsa-miR-135a-5p; hsa-miR-146a-5p; hsa-miR-195-5p; hsa-miR-218-5p
Annotations derived over miRTarBase (Gene Ontology)	ruffle membrane GO0032587	over-represented	4.98e-5	6.94e-4	18	hsa-miR-7-5p; hsa-miR-9-5p; hsa-miR-16-5p; hsa-miR-29a-3p; hsa-miR-32-5p; hsa-miR-32-3p; hsa-miR-34a-5p; hsa-miR-34c-5p; hsa-miR-101-3p; hsa-miR-124-3p; hsa-miR-125b-5p; hsa-miR-128-3p; hsa-miR-132-3p; hsa-miR-135a-5p; hsa-miR-146a-5p; hsa-miR-146a-3p; hsa-miR-195-5p; hsa-miR-218-5p
Annotations derived over miRTarBase (Gene Ontology)	negative regulation of NF-kappaB transcription factor activity GO0032088	over-represented	6.27e-5	8.13e-4	18	hsa-miR-7-5p; hsa-miR-9-5p; hsa-miR-16-5p; hsa-miR-29a-5p; hsa-miR-29a-3p; hsa-miR-32-5p; hsa-miR-34a-5p; hsa-miR-34a-3p; hsa-miR-124-3p; hsa-miR-125b-5p; hsa-miR-128-3p; hsa-miR-132-3p; hsa-miR-135a-5p; hsa-miR-146a-5p; hsa-miR-146a-3p; hsa-miR-195-5p; hsa-miR-195-3p; hsa-miR-218-5p
Annotations derived over miRTarBase (Gene Ontology)	Wnt signaling pathway GO0016055	over-represented	8.51e-5	9.95e-4	18	hsa-miR-7-5p; hsa-miR-9-5p; hsa-miR-16-5p; hsa-miR-29a-5p; hsa-miR-29a-3p; hsa-miR-32-5p; hsa-miR-34a-5p; hsa-miR-34a-3p; hsa-miR-34c-3p; hsa-miR-101-3p; hsa-miR-124-3p; hsa-miR-125b-5p; hsa-miR-128-3p; hsa-miR-132-3p; hsa-miR-135a-5p; hsa-miR-146a-3p; hsa-miR-195-5p; hsa-miR-218-5p
Annotations derived over miRTarBase (Gene Ontology)	amyloid-beta binding GO0001540	over-represented	1.53e-4	0.0015111	18	hsa-miR-7-5p; hsa-miR-9-5p; hsa-miR-16-5p; hsa-miR-29a-5p; hsa-miR-29a-3p; hsa-miR-32-5p; hsa-miR-32-3p; hsa-miR-34a-5p; hsa-miR-101-3p; hsa-miR-124-3p; hsa-miR-125b-5p; hsa-miR-128-3p; hsa-miR-132-3p; hsa-miR-135a-5p; hsa-miR-146a-5p; hsa-miR-146a-3p; hsa-miR-195-5p; hsa-miR-218-5p
Annotations derived over miRTarBase (Gene Ontology)	negative regulation of protein kinase activity GO0006469	over-represented	1.87e-4	0.0017534	18	hsa-miR-7-5p; hsa-miR-9-5p; hsa-miR-16-5p; hsa-miR-29a-3p; hsa-miR-32-5p; hsa-miR-32-3p; hsa-miR-34a-5p; hsa-miR-101-3p; hsa-miR-124-3p; hsa-miR-125b-5p; hsa-miR-128-3p; hsa-miR-132-5p; hsa-miR-132-3p; hsa-miR-135a-5p; hsa-miR-146a-3p; hsa-miR-195-5p; hsa-miR-195-3p; hsa-miR-218-5p
Annotations derived over miRTarBase (Gene Ontology)	central nervous system development GO0007417	over-represented	1.92e-4	0.0017971	18	hsa-miR-7-5p; hsa-miR-16-5p; hsa-miR-29a-5p; hsa-miR-29a-3p; hsa-miR-32-5p; hsa-miR-34a-5p; hsa-miR-34a-3p; hsa-miR-34c-5p; hsa-miR-34c-3p; hsa-miR-101-3p; hsa-miR-124-3p; hsa-miR-125b-5p; hsa-miR-128-3p; hsa-miR-132-3p; hsa-miR-146a-5p; hsa-miR-146a-3p; hsa-miR-195-5p; hsa-miR-218-5p
Annotations derived over miRTarBase (Gene Ontology)	receptor-mediated endocytosis GO0006898	over-represented	2.47e-4	0.0020616	18	hsa-miR-7-5p; hsa-miR-9-5p; hsa-miR-16-5p; hsa-miR-29a-5p; hsa-miR-29a-3p; hsa-miR-32-3p; hsa-miR-34a-5p; hsa-miR-34c-5p; hsa-miR-101-3p; hsa-miR-124-3p; hsa-miR-125b-5p; hsa-miR-128-3p; hsa-miR-132-3p; hsa-miR-135a-5p; hsa-miR-146a-5p; hsa-miR-195-5p; hsa-miR-195-3p; hsa-miR-218-5p
Annotations derived over miRTarBase (Gene Ontology)	negative regulation of protein phosphorylation GO0001933	over-represented	2.77e-4	0.0022305	18	hsa-miR-7-5p; hsa-miR-9-5p; hsa-miR-16-5p; hsa-miR-29a-5p; hsa-miR-29a-3p; hsa-miR-32-5p; hsa-miR-32-3p; hsa-miR-34a-5p; hsa-miR-34a-3p; hsa-miR-34c-5p; hsa-miR-101-3p; hsa-miR-124-3p; hsa-miR-125b-5p; hsa-miR-128-3p; hsa-miR-146a-5p; hsa-miR-146a-3p; hsa-miR-195-5p; hsa-miR-218-5p
Annotations derived over miRTarBase (Gene Ontology)	protease binding GO0002020	over-represented	3.15e-4	0.0024521	18	hsa-miR-7-5p; hsa-miR-9-5p; hsa-miR-16-5p; hsa-miR-29a-5p; hsa-miR-29a-3p; hsa-miR-32-5p; hsa-miR-34a-5p; hsa-miR-34a-3p; hsa-miR-34c-5p; hsa-miR-101-3p; hsa-miR-124-3p; hsa-miR-125b-5p; hsa-miR-128-3p; hsa-miR-132-3p; hsa-miR-135a-5p; hsa-miR-146a-5p; hsa-miR-195-5p; hsa-miR-218-5p
Annotations derived over miRTarBase (Gene Ontology)	regulation of lipid metabolic process GO0019216	over-represented	4.11e-4	0.0029642	18	hsa-miR-7-5p; hsa-miR-9-5p; hsa-miR-16-5p; hsa-miR-29a-5p; hsa-miR-29a-3p; hsa-miR-32-5p; hsa-miR-34a-5p; hsa-miR-34a-3p; hsa-miR-34c-5p; hsa-miR-34c-3p; hsa-miR-124-3p; hsa-miR-125b-5p; hsa-miR-128-3p; hsa-miR-132-3p; hsa-miR-135a-5p; hsa-miR-146a-3p; hsa-miR-195-5p; hsa-miR-218-5p
Annotations derived over miRTarBase (Gene Ontology)	cellular protein modification process GO0006464	over-represented	5.05e-4	0.0033972	18	hsa-miR-7-5p; hsa-miR-9-5p; hsa-miR-16-5p; hsa-miR-29a-3p; hsa-miR-32-5p; hsa-miR-32-3p; hsa-miR-34a-5p; hsa-miR-34c-5p; hsa-miR-101-3p; hsa-miR-124-3p; hsa-miR-125b-5p; hsa-miR-128-3p; hsa-miR-132-5p; hsa-miR-135a-5p; hsa-miR-146a-3p; hsa-miR-195-5p; hsa-miR-195-3p; hsa-miR-218-5p
Annotations derived over miRTarBase (Gene Ontology)	secretory granule membrane GO0030667	over-represented	5.33e-4	0.0035288	18	hsa-miR-7-5p; hsa-miR-9-5p; hsa-miR-16-5p; hsa-miR-29a-5p; hsa-miR-29a-3p; hsa-miR-32-5p; hsa-miR-32-3p; hsa-miR-34a-5p; hsa-miR-34c-5p; hsa-miR-101-3p; hsa-miR-124-3p; hsa-miR-125b-5p; hsa-miR-128-3p; hsa-miR-132-3p; hsa-miR-146a-5p; hsa-miR-195-5p; hsa-miR-195-3p; hsa-miR-218-5p
Annotations derived over miRTarBase (Gene Ontology)	nuclear receptor transcription coactivator activity GO0030374	over-represented	6.61e-4	0.0040959	18	hsa-miR-7-5p; hsa-miR-9-5p; hsa-miR-16-5p; hsa-miR-29a-5p; hsa-miR-32-5p; hsa-miR-32-3p; hsa-miR-34a-5p; hsa-miR-34c-5p; hsa-miR-101-3p; hsa-miR-124-3p; hsa-miR-125b-5p; hsa-miR-128-3p; hsa-miR-132-3p; hsa-miR-146a-5p; hsa-miR-146a-3p; hsa-miR-195-5p; hsa-miR-195-3p; hsa-miR-218-5p
Annotations derived over miRTarBase (Gene Ontology)	vascular endothelial growth factor receptor signaling pathway GO0048010	over-represented	6.61e-4	0.0040959	18	hsa-miR-7-5p; hsa-miR-9-5p; hsa-miR-16-5p; hsa-miR-29a-3p; hsa-miR-32-5p; hsa-miR-34a-5p; hsa-miR-34c-5p; hsa-miR-34c-3p; hsa-miR-101-3p; hsa-miR-124-3p; hsa-miR-125b-5p; hsa-miR-128-3p; hsa-miR-132-3p; hsa-miR-135a-5p; hsa-miR-146a-5p; hsa-miR-195-5p; hsa-miR-195-3p; hsa-miR-218-5p
Annotations derived over miRTarBase (Gene Ontology)	cholesterol homeostasis GO0042632	over-represented	6.96e-4	0.0042349	18	hsa-miR-7-5p; hsa-miR-9-5p; hsa-miR-16-5p; hsa-miR-29a-5p; hsa-miR-29a-3p; hsa-miR-32-5p; hsa-miR-32-3p; hsa-miR-34a-5p; hsa-miR-34a-3p; hsa-miR-34c-5p; hsa-miR-101-3p; hsa-miR-124-3p; hsa-miR-125b-5p; hsa-miR-128-3p; hsa-miR-132-3p; hsa-miR-135a-5p; hsa-miR-195-5p; hsa-miR-218-5p
Annotations derived over miRTarBase (Gene Ontology)	interleukin-1-mediated signaling pathway GO0070498	over-represented	8.81e-4	0.0049435	18	hsa-miR-7-5p; hsa-miR-9-5p; hsa-miR-16-5p; hsa-miR-29a-5p; hsa-miR-32-5p; hsa-miR-34a-5p; hsa-miR-34a-3p; hsa-miR-34c-3p; hsa-miR-101-3p; hsa-miR-124-3p; hsa-miR-125b-5p; hsa-miR-128-3p; hsa-miR-132-3p; hsa-miR-135a-5p; hsa-miR-146a-5p; hsa-miR-195-5p; hsa-miR-195-3p; hsa-miR-218-5p
Annotations derived over miRTarBase (Gene Ontology)	positive regulation of MAPK cascade GO0043410	over-represented	0.0011653	0.0060354	18	hsa-miR-7-5p; hsa-miR-9-5p; hsa-miR-16-5p; hsa-miR-29a-5p; hsa-miR-29a-3p; hsa-miR-32-5p; hsa-miR-34a-5p; hsa-miR-34a-3p; hsa-miR-34c-5p; hsa-miR-101-3p; hsa-miR-124-3p; hsa-miR-125b-5p; hsa-miR-128-3p; hsa-miR-135a-5p; hsa-miR-146a-5p; hsa-miR-146a-3p; hsa-miR-195-5p; hsa-miR-218-5p
Annotations derived over miRTarBase (Gene Ontology)	kinase binding GO0019900	over-represented	0.0012251	0.0062832	18	hsa-miR-7-5p; hsa-miR-16-5p; hsa-miR-29a-3p; hsa-miR-32-5p; hsa-miR-32-3p; hsa-miR-34a-5p; hsa-miR-34a-3p; hsa-miR-34c-5p; hsa-miR-34c-3p; hsa-miR-101-3p; hsa-miR-124-3p; hsa-miR-125b-5p; hsa-miR-128-3p; hsa-miR-132-3p; hsa-miR-135a-5p; hsa-miR-146a-5p; hsa-miR-195-5p; hsa-miR-218-5p
Annotations derived over miRTarBase (Gene Ontology)	protein autoubiquitination GO0051865	over-represented	0.0012251	0.0062832	18	hsa-miR-7-5p; hsa-miR-9-5p; hsa-miR-16-5p; hsa-miR-29a-3p; hsa-miR-32-5p; hsa-miR-34a-5p; hsa-miR-34c-5p; hsa-miR-34c-3p; hsa-miR-101-3p; hsa-miR-124-3p; hsa-miR-125b-5p; hsa-miR-128-3p; hsa-miR-135a-5p; hsa-miR-146a-5p; hsa-miR-146a-3p; hsa-miR-195-5p; hsa-miR-195-3p; hsa-miR-218-5p
Annotations derived over miRTarBase (Gene Ontology)	anatomical structure morphogenesis GO0009653	over-represented	0.0015115	0.0073672	18	hsa-miR-7-5p; hsa-miR-9-5p; hsa-miR-16-5p; hsa-miR-29a-3p; hsa-miR-32-3p; hsa-miR-34a-5p; hsa-miR-34a-3p; hsa-miR-34c-5p; hsa-miR-101-3p; hsa-miR-124-3p; hsa-miR-125b-5p; hsa-miR-128-3p; hsa-miR-132-3p; hsa-miR-135a-5p; hsa-miR-146a-5p; hsa-miR-146a-3p; hsa-miR-195-5p; hsa-miR-218-5p
Annotations derived over miRTarBase (Gene Ontology)	circadian regulation of gene expression GO0032922	over-represented	0.0015115	0.0073672	18	hsa-miR-7-5p; hsa-miR-9-5p; hsa-miR-16-5p; hsa-miR-29a-5p; hsa-miR-29a-3p; hsa-miR-32-5p; hsa-miR-32-3p; hsa-miR-34a-5p; hsa-miR-34a-3p; hsa-miR-34c-3p; hsa-miR-101-3p; hsa-miR-124-3p; hsa-miR-125b-5p; hsa-miR-128-3p; hsa-miR-132-3p; hsa-miR-195-5p; hsa-miR-195-3p; hsa-miR-218-5p
Annotations derived over miRTarBase (Gene Ontology)	PML body GO0016605	over-represented	0.0017695	0.008223	18	hsa-miR-7-5p; hsa-miR-9-5p; hsa-miR-16-5p; hsa-miR-29a-3p; hsa-miR-32-5p; hsa-miR-32-3p; hsa-miR-34a-5p; hsa-miR-34a-3p; hsa-miR-34c-5p; hsa-miR-101-3p; hsa-miR-124-3p; hsa-miR-125b-5p; hsa-miR-128-3p; hsa-miR-132-3p; hsa-miR-146a-5p; hsa-miR-195-5p; hsa-miR-195-3p; hsa-miR-218-5p
Annotations derived over miRTarBase (Gene Ontology)	positive regulation of proteasomal ubiquitin-dependent protein catabolic process GO0032436	over-represented	0.0019014	0.0086547	18	hsa-miR-7-5p; hsa-miR-9-5p; hsa-miR-16-5p; hsa-miR-29a-5p; hsa-miR-29a-3p; hsa-miR-32-5p; hsa-miR-32-3p; hsa-miR-34a-5p; hsa-miR-34c-5p; hsa-miR-101-3p; hsa-miR-124-3p; hsa-miR-125b-5p; hsa-miR-128-3p; hsa-miR-132-3p; hsa-miR-146a-5p; hsa-miR-146a-3p; hsa-miR-195-5p; hsa-miR-218-5p
Annotations derived over miRTarBase (Gene Ontology)	negative regulation of transforming growth factor beta receptor signaling pathway GO0030512	over-represented	0.0019473	0.0088053	18	hsa-miR-7-5p; hsa-miR-9-5p; hsa-miR-16-5p; hsa-miR-32-5p; hsa-miR-32-3p; hsa-miR-34a-5p; hsa-miR-34a-3p; hsa-miR-34c-5p; hsa-miR-101-3p; hsa-miR-124-3p; hsa-miR-125b-5p; hsa-miR-128-3p; hsa-miR-132-3p; hsa-miR-135a-5p; hsa-miR-146a-5p; hsa-miR-146a-3p; hsa-miR-195-5p; hsa-miR-218-5p
Annotations derived over miRTarBase (Gene Ontology)	cellular response to insulin stimulus GO0032869	over-represented	0.0020421	0.0091518	18	hsa-miR-7-5p; hsa-miR-9-5p; hsa-miR-16-5p; hsa-miR-29a-5p; hsa-miR-29a-3p; hsa-miR-32-5p; hsa-miR-34a-5p; hsa-miR-34c-3p; hsa-miR-101-3p; hsa-miR-124-3p; hsa-miR-125b-5p; hsa-miR-128-3p; hsa-miR-132-5p; hsa-miR-132-3p; hsa-miR-135a-5p; hsa-miR-146a-3p; hsa-miR-195-5p; hsa-miR-218-5p
Annotations derived over miRTarBase (Gene Ontology)	phosphatidylinositol biosynthetic process GO0006661	over-represented	0.002091	0.0092312	18	hsa-miR-7-5p; hsa-miR-9-5p; hsa-miR-16-5p; hsa-miR-29a-5p; hsa-miR-29a-3p; hsa-miR-32-5p; hsa-miR-34a-5p; hsa-miR-34a-3p; hsa-miR-34c-3p; hsa-miR-101-3p; hsa-miR-124-3p; hsa-miR-125b-5p; hsa-miR-128-3p; hsa-miR-132-3p; hsa-miR-135a-5p; hsa-miR-195-5p; hsa-miR-195-3p; hsa-miR-218-5p
Annotations derived over miRTarBase (Gene Ontology)	cell-cell adherens junction GO0005913	over-represented	0.0023792	0.0101573	18	hsa-miR-7-5p; hsa-miR-9-5p; hsa-miR-16-5p; hsa-miR-29a-5p; hsa-miR-29a-3p; hsa-miR-32-5p; hsa-miR-34a-5p; hsa-miR-34a-3p; hsa-miR-34c-5p; hsa-miR-34c-3p; hsa-miR-101-3p; hsa-miR-124-3p; hsa-miR-125b-5p; hsa-miR-128-3p; hsa-miR-132-3p; hsa-miR-135a-5p; hsa-miR-195-5p; hsa-miR-218-5p
Annotations derived over miRTarBase (Gene Ontology)	nuclear matrix GO0016363	over-represented	0.0025216	0.0106235	18	hsa-miR-7-5p; hsa-miR-9-5p; hsa-miR-16-5p; hsa-miR-29a-5p; hsa-miR-29a-3p; hsa-miR-32-5p; hsa-miR-34a-5p; hsa-miR-34a-3p; hsa-miR-34c-5p; hsa-miR-101-3p; hsa-miR-124-3p; hsa-miR-125b-5p; hsa-miR-128-3p; hsa-miR-132-3p; hsa-miR-146a-5p; hsa-miR-146a-3p; hsa-miR-195-5p; hsa-miR-218-5p
Annotations derived over miRTarBase (Gene Ontology)	regulation of cyclin-dependent protein serinethreonine kinase activity GO0000079	over-represented	0.0027024	0.0111482	18	hsa-miR-7-5p; hsa-miR-9-5p; hsa-miR-16-5p; hsa-miR-29a-5p; hsa-miR-29a-3p; hsa-miR-32-5p; hsa-miR-34a-5p; hsa-miR-34a-3p; hsa-miR-34c-5p; hsa-miR-101-3p; hsa-miR-124-3p; hsa-miR-125b-5p; hsa-miR-128-3p; hsa-miR-132-3p; hsa-miR-146a-5p; hsa-miR-195-5p; hsa-miR-195-3p; hsa-miR-218-5p
Annotations derived over miRTarBase (Gene Ontology)	trans-Golgi network membrane GO0032588	over-represented	0.0027337	0.0112348	18	hsa-miR-7-5p; hsa-miR-9-5p; hsa-miR-16-5p; hsa-miR-29a-5p; hsa-miR-32-5p; hsa-miR-34a-5p; hsa-miR-34c-5p; hsa-miR-101-3p; hsa-miR-124-3p; hsa-miR-125b-5p; hsa-miR-128-3p; hsa-miR-132-5p; hsa-miR-132-3p; hsa-miR-146a-5p; hsa-miR-146a-3p; hsa-miR-195-5p; hsa-miR-195-3p; hsa-miR-218-5p
Annotations derived over miRTarBase (Gene Ontology)	neuron differentiation GO0030182	over-represented	0.0028619	0.0116961	18	hsa-miR-7-5p; hsa-miR-9-5p; hsa-miR-16-5p; hsa-miR-29a-5p; hsa-miR-29a-3p; hsa-miR-32-5p; hsa-miR-34a-5p; hsa-miR-34a-3p; hsa-miR-34c-5p; hsa-miR-101-3p; hsa-miR-124-3p; hsa-miR-125b-5p; hsa-miR-128-3p; hsa-miR-132-3p; hsa-miR-135a-5p; hsa-miR-146a-3p; hsa-miR-195-5p; hsa-miR-218-5p
Annotations derived over miRTarBase (Gene Ontology)	G protein-coupled receptor activity GO0004930	over-represented	0.0033538	0.0131547	18	hsa-miR-7-5p; hsa-miR-9-5p; hsa-miR-16-5p; hsa-miR-29a-5p; hsa-miR-29a-3p; hsa-miR-32-5p; hsa-miR-34a-5p; hsa-miR-34c-5p; hsa-miR-101-3p; hsa-miR-124-3p; hsa-miR-125b-5p; hsa-miR-128-3p; hsa-miR-132-3p; hsa-miR-135a-5p; hsa-miR-146a-5p; hsa-miR-146a-3p; hsa-miR-195-5p; hsa-miR-218-5p
Annotations derived over miRTarBase (Gene Ontology)	chaperone binding GO0051087	over-represented	0.0034685	0.0134512	18	hsa-miR-7-5p; hsa-miR-16-5p; hsa-miR-29a-3p; hsa-miR-32-5p; hsa-miR-32-3p; hsa-miR-34a-5p; hsa-miR-34c-5p; hsa-miR-101-3p; hsa-miR-124-3p; hsa-miR-125b-5p; hsa-miR-128-3p; hsa-miR-132-5p; hsa-miR-132-3p; hsa-miR-135a-5p; hsa-miR-146a-5p; hsa-miR-195-5p; hsa-miR-195-3p; hsa-miR-218-5p
Annotations derived over miRTarBase (Gene Ontology)	response to virus GO0009615	over-represented	0.0036269	0.0139426	18	hsa-miR-7-5p; hsa-miR-9-5p; hsa-miR-16-5p; hsa-miR-29a-3p; hsa-miR-32-5p; hsa-miR-34a-5p; hsa-miR-34a-3p; hsa-miR-34c-5p; hsa-miR-101-3p; hsa-miR-124-3p; hsa-miR-125b-5p; hsa-miR-128-3p; hsa-miR-132-3p; hsa-miR-146a-5p; hsa-miR-146a-3p; hsa-miR-195-5p; hsa-miR-195-3p; hsa-miR-218-5p
Annotations derived over miRTarBase (Gene Ontology)	transcriptional repressor complex GO0017053	over-represented	0.0050342	0.0175892	18	hsa-miR-7-5p; hsa-miR-9-5p; hsa-miR-16-5p; hsa-miR-29a-5p; hsa-miR-29a-3p; hsa-miR-32-5p; hsa-miR-32-3p; hsa-miR-34a-5p; hsa-miR-34a-3p; hsa-miR-34c-5p; hsa-miR-34c-3p; hsa-miR-101-3p; hsa-miR-124-3p; hsa-miR-125b-5p; hsa-miR-128-3p; hsa-miR-146a-5p; hsa-miR-195-5p; hsa-miR-218-5p
Annotations derived over miRTarBase (Gene Ontology)	GDP binding GO0019003	over-represented	0.0055413	0.0189816	18	hsa-miR-7-5p; hsa-miR-9-5p; hsa-miR-16-5p; hsa-miR-29a-5p; hsa-miR-29a-3p; hsa-miR-32-5p; hsa-miR-32-3p; hsa-miR-34a-5p; hsa-miR-34c-5p; hsa-miR-101-3p; hsa-miR-124-3p; hsa-miR-125b-5p; hsa-miR-128-3p; hsa-miR-132-5p; hsa-miR-132-3p; hsa-miR-146a-3p; hsa-miR-195-5p; hsa-miR-218-5p
Annotations derived over miRTarBase (Gene Ontology)	negative regulation of cell migration GO0030336	over-represented	0.006555	0.0215974	18	hsa-miR-7-5p; hsa-miR-9-5p; hsa-miR-16-5p; hsa-miR-29a-5p; hsa-miR-29a-3p; hsa-miR-32-5p; hsa-miR-34a-5p; hsa-miR-34a-3p; hsa-miR-34c-5p; hsa-miR-101-3p; hsa-miR-124-3p; hsa-miR-125b-5p; hsa-miR-128-3p; hsa-miR-132-3p; hsa-miR-146a-5p; hsa-miR-195-5p; hsa-miR-195-3p; hsa-miR-218-5p
Annotations derived over miRTarBase (Gene Ontology)	mRNA 3-UTR binding GO0003730	over-represented	0.0071205	0.0229752	18	hsa-miR-7-5p; hsa-miR-9-5p; hsa-miR-16-5p; hsa-miR-29a-5p; hsa-miR-29a-3p; hsa-miR-32-5p; hsa-miR-34a-5p; hsa-miR-34a-3p; hsa-miR-34c-5p; hsa-miR-101-3p; hsa-miR-124-3p; hsa-miR-125b-5p; hsa-miR-128-3p; hsa-miR-132-3p; hsa-miR-146a-5p; hsa-miR-195-5p; hsa-miR-195-3p; hsa-miR-218-5p
Annotations derived over miRTarBase (Gene Ontology)	regulation of alternative mRNA splicing, via spliceosome GO0000381	over-represented	0.0071205	0.0229752	18	hsa-miR-7-5p; hsa-miR-9-5p; hsa-miR-16-5p; hsa-miR-29a-3p; hsa-miR-32-5p; hsa-miR-32-3p; hsa-miR-34a-5p; hsa-miR-34a-3p; hsa-miR-34c-5p; hsa-miR-34c-3p; hsa-miR-101-3p; hsa-miR-124-3p; hsa-miR-125b-5p; hsa-miR-128-3p; hsa-miR-132-3p; hsa-miR-135a-5p; hsa-miR-195-5p; hsa-miR-218-5p
Annotations derived over miRTarBase (Gene Ontology)	neuron projection development GO0031175	over-represented	0.0075723	0.0239553	18	hsa-miR-7-5p; hsa-miR-9-5p; hsa-miR-16-5p; hsa-miR-29a-5p; hsa-miR-29a-3p; hsa-miR-32-5p; hsa-miR-32-3p; hsa-miR-34a-5p; hsa-miR-34c-5p; hsa-miR-101-3p; hsa-miR-124-3p; hsa-miR-125b-5p; hsa-miR-128-3p; hsa-miR-132-3p; hsa-miR-135a-5p; hsa-miR-146a-5p; hsa-miR-195-5p; hsa-miR-218-5p
Annotations derived over miRTarBase (Gene Ontology)	Golgi organization GO0007030	over-represented	0.008902	0.0265106	18	hsa-miR-7-5p; hsa-miR-9-5p; hsa-miR-16-5p; hsa-miR-29a-5p; hsa-miR-29a-3p; hsa-miR-32-5p; hsa-miR-34a-5p; hsa-miR-34a-3p; hsa-miR-34c-5p; hsa-miR-101-3p; hsa-miR-124-3p; hsa-miR-125b-5p; hsa-miR-128-3p; hsa-miR-132-5p; hsa-miR-132-3p; hsa-miR-195-5p; hsa-miR-195-3p; hsa-miR-218-5p
Annotations derived over miRTarBase (Gene Ontology)	ephrin receptor signaling pathway GO0048013	over-represented	0.008902	0.0265106	18	hsa-miR-7-5p; hsa-miR-9-5p; hsa-miR-16-5p; hsa-miR-29a-3p; hsa-miR-32-5p; hsa-miR-32-3p; hsa-miR-34a-5p; hsa-miR-34c-5p; hsa-miR-34c-3p; hsa-miR-101-3p; hsa-miR-124-3p; hsa-miR-125b-5p; hsa-miR-128-3p; hsa-miR-132-3p; hsa-miR-135a-5p; hsa-miR-146a-5p; hsa-miR-195-5p; hsa-miR-218-5p
Annotations derived over miRTarBase (Gene Ontology)	regulation of gene silencing by miRNA GO0060964	over-represented	0.009833	0.028442	18	hsa-miR-7-5p; hsa-miR-9-5p; hsa-miR-16-5p; hsa-miR-29a-5p; hsa-miR-29a-3p; hsa-miR-32-5p; hsa-miR-34a-5p; hsa-miR-34a-3p; hsa-miR-34c-3p; hsa-miR-101-3p; hsa-miR-124-3p; hsa-miR-125b-5p; hsa-miR-128-3p; hsa-miR-132-3p; hsa-miR-146a-3p; hsa-miR-195-5p; hsa-miR-195-3p; hsa-miR-218-5p
Annotations derived over miRTarBase (Gene Ontology)	innate immune response GO0045087	over-represented	0.0102285	0.0293762	18	hsa-miR-7-5p; hsa-miR-9-5p; hsa-miR-16-5p; hsa-miR-29a-3p; hsa-miR-32-5p; hsa-miR-32-3p; hsa-miR-34a-5p; hsa-miR-101-3p; hsa-miR-124-3p; hsa-miR-125b-5p; hsa-miR-128-3p; hsa-miR-132-3p; hsa-miR-135a-5p; hsa-miR-146a-5p; hsa-miR-146a-3p; hsa-miR-195-5p; hsa-miR-195-3p; hsa-miR-218-5p
Annotations derived over miRTarBase (Gene Ontology)	double-stranded DNA binding GO0003690	over-represented	0.0107423	0.0304716	18	hsa-miR-7-5p; hsa-miR-16-5p; hsa-miR-29a-5p; hsa-miR-29a-3p; hsa-miR-32-5p; hsa-miR-34a-5p; hsa-miR-34a-3p; hsa-miR-34c-5p; hsa-miR-101-3p; hsa-miR-124-3p; hsa-miR-125b-5p; hsa-miR-128-3p; hsa-miR-132-3p; hsa-miR-135a-5p; hsa-miR-146a-5p; hsa-miR-146a-3p; hsa-miR-195-5p; hsa-miR-218-5p
Annotations derived over miRTarBase (Gene Ontology)	neuronal cell body GO0043025	over-represented	0.012905	0.0348866	18	hsa-miR-7-5p; hsa-miR-9-5p; hsa-miR-16-5p; hsa-miR-29a-5p; hsa-miR-29a-3p; hsa-miR-32-5p; hsa-miR-34a-5p; hsa-miR-34c-5p; hsa-miR-101-3p; hsa-miR-124-3p; hsa-miR-125b-5p; hsa-miR-128-3p; hsa-miR-132-3p; hsa-miR-135a-5p; hsa-miR-146a-5p; hsa-miR-195-5p; hsa-miR-195-3p; hsa-miR-218-5p
Annotations derived over miRTarBase (Gene Ontology)	regulation of cellular response to heat GO1900034	over-represented	0.012905	0.0348866	18	hsa-miR-7-5p; hsa-miR-9-5p; hsa-miR-16-5p; hsa-miR-29a-5p; hsa-miR-29a-3p; hsa-miR-32-5p; hsa-miR-32-3p; hsa-miR-34a-5p; hsa-miR-34a-3p; hsa-miR-34c-5p; hsa-miR-101-3p; hsa-miR-124-3p; hsa-miR-125b-5p; hsa-miR-128-3p; hsa-miR-132-3p; hsa-miR-146a-5p; hsa-miR-195-5p; hsa-miR-218-5p
Annotations derived over miRTarBase (Gene Ontology)	stem cell population maintenance GO0019827	over-represented	1.90e-9	5.24e-7	17	hsa-miR-7-5p; hsa-miR-9-5p; hsa-miR-16-5p; hsa-miR-29a-3p; hsa-miR-32-5p; hsa-miR-34a-5p; hsa-miR-34a-3p; hsa-miR-34c-5p; hsa-miR-34c-3p; hsa-miR-101-3p; hsa-miR-124-3p; hsa-miR-125b-5p; hsa-miR-128-3p; hsa-miR-135a-5p; hsa-miR-146a-5p; hsa-miR-195-5p; hsa-miR-218-5p
Annotations derived over miRTarBase (Gene Ontology)	beta-catenin destruction complex disassembly GO1904886	over-represented	1.50e-8	2.62e-6	17	hsa-miR-7-5p; hsa-miR-9-5p; hsa-miR-16-5p; hsa-miR-29a-5p; hsa-miR-29a-3p; hsa-miR-34a-5p; hsa-miR-34a-3p; hsa-miR-34c-5p; hsa-miR-34c-3p; hsa-miR-101-3p; hsa-miR-124-3p; hsa-miR-125b-5p; hsa-miR-128-3p; hsa-miR-132-3p; hsa-miR-135a-5p; hsa-miR-195-5p; hsa-miR-218-5p
Annotations derived over miRTarBase (Gene Ontology)	extrinsic apoptotic signaling pathway via death domain receptors GO0008625	over-represented	2.67e-8	3.86e-6	17	hsa-miR-7-5p; hsa-miR-9-5p; hsa-miR-16-5p; hsa-miR-29a-3p; hsa-miR-32-5p; hsa-miR-34a-5p; hsa-miR-34a-3p; hsa-miR-34c-5p; hsa-miR-124-3p; hsa-miR-125b-5p; hsa-miR-128-3p; hsa-miR-135a-5p; hsa-miR-146a-5p; hsa-miR-146a-3p; hsa-miR-195-5p; hsa-miR-195-3p; hsa-miR-218-5p
Annotations derived over miRTarBase (Gene Ontology)	mRNA stabilization GO0048255	over-represented	5.55e-8	6.95e-6	17	hsa-miR-7-5p; hsa-miR-9-5p; hsa-miR-16-5p; hsa-miR-32-5p; hsa-miR-34a-5p; hsa-miR-34a-3p; hsa-miR-34c-5p; hsa-miR-34c-3p; hsa-miR-101-3p; hsa-miR-124-3p; hsa-miR-125b-5p; hsa-miR-128-3p; hsa-miR-132-3p; hsa-miR-135a-5p; hsa-miR-146a-5p; hsa-miR-195-5p; hsa-miR-218-5p
Annotations derived over miRTarBase (Gene Ontology)	branching involved in ureteric bud morphogenesis GO0001658	over-represented	7.24e-8	8.38e-6	17	hsa-miR-7-5p; hsa-miR-9-5p; hsa-miR-16-5p; hsa-miR-29a-3p; hsa-miR-32-5p; hsa-miR-32-3p; hsa-miR-34a-5p; hsa-miR-34a-3p; hsa-miR-34c-5p; hsa-miR-101-3p; hsa-miR-125b-5p; hsa-miR-128-3p; hsa-miR-132-3p; hsa-miR-135a-5p; hsa-miR-146a-3p; hsa-miR-195-5p; hsa-miR-195-3p
Annotations derived over miRTarBase (Gene Ontology)	regulation of ERK1 and ERK2 cascade GO0070372	over-represented	2.35e-7	2.00e-5	17	hsa-miR-7-5p; hsa-miR-16-5p; hsa-miR-29a-5p; hsa-miR-29a-3p; hsa-miR-32-5p; hsa-miR-32-3p; hsa-miR-34a-5p; hsa-miR-101-3p; hsa-miR-124-3p; hsa-miR-125b-5p; hsa-miR-128-3p; hsa-miR-132-3p; hsa-miR-135a-5p; hsa-miR-146a-5p; hsa-miR-146a-3p; hsa-miR-195-5p; hsa-miR-218-5p
Annotations derived over miRTarBase (Gene Ontology)	phagocytosis GO0006909	over-represented	2.54e-7	2.12e-5	17	hsa-miR-7-5p; hsa-miR-9-5p; hsa-miR-16-5p; hsa-miR-29a-3p; hsa-miR-32-5p; hsa-miR-34a-5p; hsa-miR-34c-5p; hsa-miR-101-3p; hsa-miR-124-3p; hsa-miR-128-3p; hsa-miR-132-3p; hsa-miR-135a-5p; hsa-miR-146a-5p; hsa-miR-146a-3p; hsa-miR-195-5p; hsa-miR-195-3p; hsa-miR-218-5p
Annotations derived over miRTarBase (Gene Ontology)	negative regulation of extrinsic apoptotic signaling pathway in absence of ligand GO2001240	over-represented	3.22e-7	2.48e-5	17	hsa-miR-7-5p; hsa-miR-9-5p; hsa-miR-16-5p; hsa-miR-29a-3p; hsa-miR-32-5p; hsa-miR-34a-5p; hsa-miR-34a-3p; hsa-miR-34c-5p; hsa-miR-101-3p; hsa-miR-124-3p; hsa-miR-125b-5p; hsa-miR-128-3p; hsa-miR-132-3p; hsa-miR-135a-5p; hsa-miR-146a-5p; hsa-miR-195-5p; hsa-miR-218-5p
Annotations derived over miRTarBase (Gene Ontology)	extrinsic apoptotic signaling pathway in absence of ligand GO0097192	over-represented	3.31e-7	2.53e-5	17	hsa-miR-7-5p; hsa-miR-9-5p; hsa-miR-16-5p; hsa-miR-29a-5p; hsa-miR-29a-3p; hsa-miR-32-5p; hsa-miR-34a-5p; hsa-miR-34a-3p; hsa-miR-34c-5p; hsa-miR-101-3p; hsa-miR-124-3p; hsa-miR-125b-5p; hsa-miR-128-3p; hsa-miR-135a-5p; hsa-miR-146a-5p; hsa-miR-195-5p; hsa-miR-218-5p
Annotations derived over miRTarBase (Gene Ontology)	outflow tract septum morphogenesis GO0003148	over-represented	4.63e-7	2.97e-5	17	hsa-miR-7-5p; hsa-miR-9-5p; hsa-miR-16-5p; hsa-miR-29a-5p; hsa-miR-29a-3p; hsa-miR-32-5p; hsa-miR-34a-5p; hsa-miR-34a-3p; hsa-miR-34c-5p; hsa-miR-34c-3p; hsa-miR-101-3p; hsa-miR-124-3p; hsa-miR-125b-5p; hsa-miR-128-3p; hsa-miR-135a-5p; hsa-miR-146a-5p; hsa-miR-218-5p
Annotations derived over miRTarBase (Gene Ontology)	positive regulation of Ras protein signal transduction GO0046579	over-represented	6.26e-7	3.67e-5	17	hsa-miR-7-5p; hsa-miR-9-5p; hsa-miR-16-5p; hsa-miR-29a-3p; hsa-miR-32-5p; hsa-miR-32-3p; hsa-miR-34a-5p; hsa-miR-34c-5p; hsa-miR-101-3p; hsa-miR-124-3p; hsa-miR-125b-5p; hsa-miR-128-3p; hsa-miR-135a-5p; hsa-miR-146a-5p; hsa-miR-146a-3p; hsa-miR-195-5p; hsa-miR-218-5p
Annotations derived over miRTarBase (Gene Ontology)	negative regulation of fibroblast proliferation GO0048147	over-represented	6.92e-7	3.93e-5	17	hsa-miR-7-5p; hsa-miR-9-5p; hsa-miR-16-5p; hsa-miR-29a-3p; hsa-miR-32-5p; hsa-miR-34a-5p; hsa-miR-34a-3p; hsa-miR-34c-5p; hsa-miR-101-3p; hsa-miR-124-3p; hsa-miR-125b-5p; hsa-miR-128-3p; hsa-miR-132-3p; hsa-miR-135a-5p; hsa-miR-146a-5p; hsa-miR-195-5p; hsa-miR-195-3p
Annotations derived over miRTarBase (Gene Ontology)	cellular glucose homeostasis GO0001678	over-represented	7.45e-7	4.14e-5	17	hsa-miR-7-5p; hsa-miR-9-5p; hsa-miR-16-5p; hsa-miR-29a-3p; hsa-miR-32-5p; hsa-miR-32-3p; hsa-miR-34a-5p; hsa-miR-34a-3p; hsa-miR-34c-3p; hsa-miR-124-3p; hsa-miR-125b-5p; hsa-miR-128-3p; hsa-miR-132-5p; hsa-miR-132-3p; hsa-miR-135a-5p; hsa-miR-195-5p; hsa-miR-218-5p
Annotations derived over miRTarBase (Gene Ontology)	positive regulation of release of cytochrome c from mitochondria GO0090200	over-represented	1.49e-6	6.70e-5	17	hsa-miR-7-5p; hsa-miR-9-5p; hsa-miR-16-5p; hsa-miR-29a-5p; hsa-miR-29a-3p; hsa-miR-32-5p; hsa-miR-32-3p; hsa-miR-34a-5p; hsa-miR-34c-5p; hsa-miR-101-3p; hsa-miR-124-3p; hsa-miR-125b-5p; hsa-miR-128-3p; hsa-miR-132-3p; hsa-miR-146a-5p; hsa-miR-195-5p; hsa-miR-195-3p
Annotations derived over miRTarBase (Gene Ontology)	non-membrane spanning protein tyrosine kinase activity GO0004715	over-represented	2.95e-6	1.09e-4	17	hsa-miR-7-5p; hsa-miR-9-5p; hsa-miR-16-5p; hsa-miR-29a-3p; hsa-miR-32-5p; hsa-miR-32-3p; hsa-miR-34a-5p; hsa-miR-34c-5p; hsa-miR-34c-3p; hsa-miR-101-3p; hsa-miR-124-3p; hsa-miR-125b-5p; hsa-miR-128-3p; hsa-miR-135a-5p; hsa-miR-195-5p; hsa-miR-195-3p; hsa-miR-218-5p
Annotations derived over miRTarBase (Gene Ontology)	ERBB2 signaling pathway GO0038128	over-represented	3.92e-6	1.34e-4	17	hsa-miR-7-5p; hsa-miR-16-5p; hsa-miR-29a-3p; hsa-miR-32-5p; hsa-miR-34a-5p; hsa-miR-34c-5p; hsa-miR-101-3p; hsa-miR-124-3p; hsa-miR-125b-5p; hsa-miR-128-3p; hsa-miR-132-3p; hsa-miR-135a-5p; hsa-miR-146a-5p; hsa-miR-146a-3p; hsa-miR-195-5p; hsa-miR-195-3p; hsa-miR-218-5p
Annotations derived over miRTarBase (Gene Ontology)	negative regulation of epithelial cell proliferation GO0050680	over-represented	4.56e-6	1.48e-4	17	hsa-miR-7-5p; hsa-miR-9-5p; hsa-miR-16-5p; hsa-miR-29a-3p; hsa-miR-32-5p; hsa-miR-34a-5p; hsa-miR-34a-3p; hsa-miR-34c-5p; hsa-miR-101-3p; hsa-miR-124-3p; hsa-miR-128-3p; hsa-miR-132-3p; hsa-miR-135a-5p; hsa-miR-146a-5p; hsa-miR-195-5p; hsa-miR-195-3p; hsa-miR-218-5p
Annotations derived over miRTarBase (Gene Ontology)	positive regulation of G2M transition of mitotic cell cycle GO0010971	over-represented	5.07e-6	1.55e-4	17	hsa-miR-7-5p; hsa-miR-9-5p; hsa-miR-16-5p; hsa-miR-29a-5p; hsa-miR-29a-3p; hsa-miR-32-5p; hsa-miR-34a-5p; hsa-miR-34a-3p; hsa-miR-34c-5p; hsa-miR-101-3p; hsa-miR-124-3p; hsa-miR-125b-5p; hsa-miR-128-3p; hsa-miR-132-3p; hsa-miR-146a-5p; hsa-miR-195-5p; hsa-miR-195-3p
Annotations derived over miRTarBase (Gene Ontology)	positive regulation of vascular smooth muscle cell proliferation GO1904707	over-represented	5.29e-6	1.59e-4	17	hsa-miR-7-5p; hsa-miR-9-5p; hsa-miR-16-5p; hsa-miR-29a-5p; hsa-miR-29a-3p; hsa-miR-32-5p; hsa-miR-34a-5p; hsa-miR-34a-3p; hsa-miR-34c-3p; hsa-miR-101-3p; hsa-miR-124-3p; hsa-miR-125b-5p; hsa-miR-128-3p; hsa-miR-132-3p; hsa-miR-195-5p; hsa-miR-195-3p; hsa-miR-218-5p
Annotations derived over miRTarBase (Gene Ontology)	androgen receptor signaling pathway GO0030521	over-represented	6.39e-6	1.76e-4	17	hsa-miR-7-5p; hsa-miR-9-5p; hsa-miR-16-5p; hsa-miR-29a-5p; hsa-miR-32-5p; hsa-miR-32-3p; hsa-miR-34a-5p; hsa-miR-34a-3p; hsa-miR-34c-3p; hsa-miR-101-3p; hsa-miR-124-3p; hsa-miR-125b-5p; hsa-miR-132-3p; hsa-miR-146a-5p; hsa-miR-195-5p; hsa-miR-195-3p; hsa-miR-218-5p
Annotations derived over miRTarBase (Gene Ontology)	cellular response to epidermal growth factor stimulus GO0071364	over-represented	6.39e-6	1.76e-4	17	hsa-miR-7-5p; hsa-miR-9-5p; hsa-miR-16-5p; hsa-miR-29a-5p; hsa-miR-29a-3p; hsa-miR-32-5p; hsa-miR-32-3p; hsa-miR-34a-5p; hsa-miR-101-3p; hsa-miR-124-3p; hsa-miR-125b-5p; hsa-miR-128-3p; hsa-miR-132-3p; hsa-miR-135a-5p; hsa-miR-146a-5p; hsa-miR-146a-3p; hsa-miR-218-5p
Annotations derived over miRTarBase (Gene Ontology)	regulation of inflammatory response GO0050727	over-represented	6.94e-6	1.89e-4	17	hsa-miR-7-5p; hsa-miR-9-5p; hsa-miR-16-5p; hsa-miR-29a-5p; hsa-miR-32-5p; hsa-miR-34a-5p; hsa-miR-34a-3p; hsa-miR-34c-3p; hsa-miR-101-3p; hsa-miR-124-3p; hsa-miR-125b-5p; hsa-miR-128-3p; hsa-miR-132-3p; hsa-miR-135a-5p; hsa-miR-146a-5p; hsa-miR-195-5p; hsa-miR-218-5p
Annotations derived over miRTarBase (Gene Ontology)	cell chemotaxis GO0060326	over-represented	7.54e-6	2.01e-4	17	hsa-miR-7-5p; hsa-miR-9-5p; hsa-miR-16-5p; hsa-miR-29a-5p; hsa-miR-29a-3p; hsa-miR-34a-5p; hsa-miR-34c-5p; hsa-miR-34c-3p; hsa-miR-124-3p; hsa-miR-125b-5p; hsa-miR-128-3p; hsa-miR-132-3p; hsa-miR-135a-5p; hsa-miR-146a-5p; hsa-miR-146a-3p; hsa-miR-195-5p; hsa-miR-218-5p
Annotations derived over miRTarBase (Gene Ontology)	promoter-specific chromatin binding GO1990841	over-represented	7.86e-6	2.05e-4	17	hsa-miR-7-5p; hsa-miR-9-5p; hsa-miR-16-5p; hsa-miR-29a-3p; hsa-miR-32-5p; hsa-miR-32-3p; hsa-miR-34a-5p; hsa-miR-34a-3p; hsa-miR-101-3p; hsa-miR-124-3p; hsa-miR-125b-5p; hsa-miR-128-3p; hsa-miR-132-3p; hsa-miR-135a-5p; hsa-miR-146a-5p; hsa-miR-195-3p; hsa-miR-218-5p
Annotations derived over miRTarBase (Gene Ontology)	peptidyl-tyrosine phosphorylation GO0018108	over-represented	1.46e-5	3.08e-4	17	hsa-miR-7-5p; hsa-miR-9-5p; hsa-miR-16-5p; hsa-miR-29a-3p; hsa-miR-32-3p; hsa-miR-34a-5p; hsa-miR-34c-5p; hsa-miR-34c-3p; hsa-miR-101-3p; hsa-miR-124-3p; hsa-miR-125b-5p; hsa-miR-128-3p; hsa-miR-132-3p; hsa-miR-135a-5p; hsa-miR-146a-5p; hsa-miR-195-5p; hsa-miR-218-5p
Annotations derived over miRTarBase (Gene Ontology)	protein destabilization GO0031648	over-represented	1.46e-5	3.08e-4	17	hsa-miR-7-5p; hsa-miR-9-5p; hsa-miR-16-5p; hsa-miR-29a-3p; hsa-miR-32-5p; hsa-miR-34a-5p; hsa-miR-34a-3p; hsa-miR-34c-5p; hsa-miR-101-3p; hsa-miR-124-3p; hsa-miR-125b-5p; hsa-miR-128-3p; hsa-miR-132-3p; hsa-miR-135a-5p; hsa-miR-146a-5p; hsa-miR-195-5p; hsa-miR-218-5p
Annotations derived over miRTarBase (Gene Ontology)	wound healing GO0042060	over-represented	1.95e-5	3.76e-4	17	hsa-miR-7-5p; hsa-miR-9-5p; hsa-miR-16-5p; hsa-miR-29a-5p; hsa-miR-29a-3p; hsa-miR-32-5p; hsa-miR-34a-5p; hsa-miR-34c-5p; hsa-miR-101-3p; hsa-miR-124-3p; hsa-miR-125b-5p; hsa-miR-128-3p; hsa-miR-132-3p; hsa-miR-146a-3p; hsa-miR-195-5p; hsa-miR-195-3p; hsa-miR-218-5p
Annotations derived over miRTarBase (Gene Ontology)	cell projection GO0042995	over-represented	1.98e-5	3.81e-4	17	hsa-miR-7-5p; hsa-miR-9-5p; hsa-miR-16-5p; hsa-miR-29a-5p; hsa-miR-29a-3p; hsa-miR-32-5p; hsa-miR-32-3p; hsa-miR-34a-5p; hsa-miR-34a-3p; hsa-miR-101-3p; hsa-miR-124-3p; hsa-miR-125b-5p; hsa-miR-128-3p; hsa-miR-132-3p; hsa-miR-146a-5p; hsa-miR-195-5p; hsa-miR-218-5p
Annotations derived over miRTarBase (Gene Ontology)	positive regulation of protein localization to plasma membrane GO1903078	over-represented	2.06e-5	3.93e-4	17	hsa-miR-7-5p; hsa-miR-9-5p; hsa-miR-16-5p; hsa-miR-29a-5p; hsa-miR-29a-3p; hsa-miR-32-5p; hsa-miR-32-3p; hsa-miR-34a-5p; hsa-miR-101-3p; hsa-miR-124-3p; hsa-miR-125b-5p; hsa-miR-128-3p; hsa-miR-132-3p; hsa-miR-135a-5p; hsa-miR-146a-5p; hsa-miR-195-5p; hsa-miR-218-5p
Annotations derived over miRTarBase (Gene Ontology)	positive regulation of telomerase activity GO0051973	over-represented	2.18e-5	4.08e-4	17	hsa-miR-7-5p; hsa-miR-16-5p; hsa-miR-29a-3p; hsa-miR-32-5p; hsa-miR-34a-5p; hsa-miR-34a-3p; hsa-miR-34c-5p; hsa-miR-34c-3p; hsa-miR-101-3p; hsa-miR-124-3p; hsa-miR-125b-5p; hsa-miR-128-3p; hsa-miR-132-3p; hsa-miR-135a-5p; hsa-miR-195-5p; hsa-miR-195-3p; hsa-miR-218-5p
Annotations derived over miRTarBase (Gene Ontology)	neuron migration GO0001764	over-represented	2.22e-5	4.10e-4	17	hsa-miR-7-5p; hsa-miR-9-5p; hsa-miR-16-5p; hsa-miR-29a-3p; hsa-miR-32-5p; hsa-miR-34a-5p; hsa-miR-34a-3p; hsa-miR-34c-3p; hsa-miR-101-3p; hsa-miR-124-3p; hsa-miR-128-3p; hsa-miR-132-3p; hsa-miR-146a-5p; hsa-miR-146a-3p; hsa-miR-195-5p; hsa-miR-195-3p; hsa-miR-218-5p
Annotations derived over miRTarBase (Gene Ontology)	negative regulation of vascular smooth muscle cell proliferation GO1904706	over-represented	2.99e-5	4.99e-4	17	hsa-miR-7-5p; hsa-miR-9-5p; hsa-miR-16-5p; hsa-miR-29a-5p; hsa-miR-29a-3p; hsa-miR-32-5p; hsa-miR-34a-5p; hsa-miR-34a-3p; hsa-miR-34c-5p; hsa-miR-101-3p; hsa-miR-124-3p; hsa-miR-125b-5p; hsa-miR-128-3p; hsa-miR-132-3p; hsa-miR-146a-3p; hsa-miR-195-5p; hsa-miR-218-5p
Annotations derived over miRTarBase (Gene Ontology)	E-box binding GO0070888	over-represented	3.33e-5	5.38e-4	17	hsa-miR-7-5p; hsa-miR-9-5p; hsa-miR-16-5p; hsa-miR-29a-3p; hsa-miR-32-5p; hsa-miR-34a-5p; hsa-miR-34a-3p; hsa-miR-34c-5p; hsa-miR-34c-3p; hsa-miR-101-3p; hsa-miR-124-3p; hsa-miR-128-3p; hsa-miR-132-3p; hsa-miR-135a-5p; hsa-miR-195-5p; hsa-miR-195-3p; hsa-miR-218-5p
Annotations derived over miRTarBase (Gene Ontology)	regulation of cell motility GO2000145	over-represented	3.33e-5	5.38e-4	17	hsa-miR-7-5p; hsa-miR-16-5p; hsa-miR-29a-3p; hsa-miR-34a-5p; hsa-miR-34a-3p; hsa-miR-34c-5p; hsa-miR-101-3p; hsa-miR-124-3p; hsa-miR-125b-5p; hsa-miR-128-3p; hsa-miR-132-3p; hsa-miR-135a-5p; hsa-miR-146a-5p; hsa-miR-146a-3p; hsa-miR-195-5p; hsa-miR-195-3p; hsa-miR-218-5p
Annotations derived over miRTarBase (Gene Ontology)	fat cell differentiation GO0045444	over-represented	3.59e-5	5.57e-4	17	hsa-miR-7-5p; hsa-miR-9-5p; hsa-miR-16-5p; hsa-miR-29a-3p; hsa-miR-32-5p; hsa-miR-32-3p; hsa-miR-34a-5p; hsa-miR-34a-3p; hsa-miR-34c-3p; hsa-miR-101-3p; hsa-miR-124-3p; hsa-miR-125b-5p; hsa-miR-128-3p; hsa-miR-132-5p; hsa-miR-132-3p; hsa-miR-135a-5p; hsa-miR-218-5p
Annotations derived over miRTarBase (Gene Ontology)	SMAD protein signal transduction GO0060395	over-represented	5.58e-5	7.41e-4	17	hsa-miR-7-5p; hsa-miR-16-5p; hsa-miR-29a-5p; hsa-miR-29a-3p; hsa-miR-32-5p; hsa-miR-34a-5p; hsa-miR-34a-3p; hsa-miR-34c-5p; hsa-miR-101-3p; hsa-miR-124-3p; hsa-miR-125b-5p; hsa-miR-128-3p; hsa-miR-132-3p; hsa-miR-135a-5p; hsa-miR-146a-5p; hsa-miR-195-5p; hsa-miR-218-5p
Annotations derived over miRTarBase (Gene Ontology)	regulation of protein localization GO0032880	over-represented	5.78e-5	7.61e-4	17	hsa-miR-7-5p; hsa-miR-9-5p; hsa-miR-16-5p; hsa-miR-29a-5p; hsa-miR-32-5p; hsa-miR-32-3p; hsa-miR-34a-5p; hsa-miR-34c-5p; hsa-miR-34c-3p; hsa-miR-101-3p; hsa-miR-124-3p; hsa-miR-125b-5p; hsa-miR-128-3p; hsa-miR-132-3p; hsa-miR-146a-5p; hsa-miR-195-5p; hsa-miR-218-5p
Annotations derived over miRTarBase (Gene Ontology)	protein K63-linked ubiquitination GO0070534	over-represented	6.63e-5	8.41e-4	17	hsa-miR-7-5p; hsa-miR-16-5p; hsa-miR-29a-5p; hsa-miR-29a-3p; hsa-miR-32-5p; hsa-miR-32-3p; hsa-miR-34a-5p; hsa-miR-34a-3p; hsa-miR-101-3p; hsa-miR-124-3p; hsa-miR-125b-5p; hsa-miR-128-3p; hsa-miR-135a-5p; hsa-miR-146a-5p; hsa-miR-195-5p; hsa-miR-195-3p; hsa-miR-218-5p
Annotations derived over miRTarBase (Gene Ontology)	extracellular vesicle GO1903561	over-represented	6.86e-5	8.64e-4	17	hsa-miR-7-5p; hsa-miR-9-5p; hsa-miR-16-5p; hsa-miR-29a-3p; hsa-miR-32-5p; hsa-miR-32-3p; hsa-miR-34a-5p; hsa-miR-101-3p; hsa-miR-124-3p; hsa-miR-125b-5p; hsa-miR-128-3p; hsa-miR-132-3p; hsa-miR-135a-5p; hsa-miR-146a-5p; hsa-miR-195-5p; hsa-miR-195-3p; hsa-miR-218-5p
Annotations derived over miRTarBase (Gene Ontology)	transmembrane receptor protein tyrosine kinase activity GO0004714	over-represented	6.98e-5	8.76e-4	17	hsa-miR-7-5p; hsa-miR-9-5p; hsa-miR-16-5p; hsa-miR-29a-3p; hsa-miR-34a-5p; hsa-miR-34a-3p; hsa-miR-34c-5p; hsa-miR-101-3p; hsa-miR-124-3p; hsa-miR-125b-5p; hsa-miR-128-3p; hsa-miR-132-3p; hsa-miR-135a-5p; hsa-miR-146a-5p; hsa-miR-146a-3p; hsa-miR-195-5p; hsa-miR-218-5p
Annotations derived over miRTarBase (Gene Ontology)	cyclin-dependent protein serinethreonine kinase regulator activity GO0016538	over-represented	9.29e-5	0.0010472	17	hsa-miR-7-5p; hsa-miR-9-5p; hsa-miR-16-5p; hsa-miR-29a-3p; hsa-miR-32-5p; hsa-miR-34a-5p; hsa-miR-34a-3p; hsa-miR-34c-5p; hsa-miR-101-3p; hsa-miR-124-3p; hsa-miR-125b-5p; hsa-miR-128-3p; hsa-miR-132-3p; hsa-miR-146a-5p; hsa-miR-195-5p; hsa-miR-195-3p; hsa-miR-218-5p
Annotations derived over miRTarBase (Gene Ontology)	cellular calcium ion homeostasis GO0006874	over-represented	1.19e-4	0.0012499	17	hsa-miR-7-5p; hsa-miR-9-5p; hsa-miR-16-5p; hsa-miR-29a-5p; hsa-miR-29a-3p; hsa-miR-32-5p; hsa-miR-34a-5p; hsa-miR-34a-3p; hsa-miR-34c-5p; hsa-miR-101-3p; hsa-miR-124-3p; hsa-miR-125b-5p; hsa-miR-128-3p; hsa-miR-132-3p; hsa-miR-146a-5p; hsa-miR-195-5p; hsa-miR-218-5p
Annotations derived over miRTarBase (Gene Ontology)	negative regulation of cell death GO0060548	over-represented	1.23e-4	0.0012813	17	hsa-miR-7-5p; hsa-miR-9-5p; hsa-miR-16-5p; hsa-miR-29a-5p; hsa-miR-29a-3p; hsa-miR-32-5p; hsa-miR-34a-5p; hsa-miR-34c-5p; hsa-miR-101-3p; hsa-miR-124-3p; hsa-miR-125b-5p; hsa-miR-128-3p; hsa-miR-132-3p; hsa-miR-146a-5p; hsa-miR-195-5p; hsa-miR-195-3p; hsa-miR-218-5p
Annotations derived over miRTarBase (Gene Ontology)	response to lipopolysaccharide GO0032496	over-represented	1.33e-4	0.0013631	17	hsa-miR-7-5p; hsa-miR-9-5p; hsa-miR-16-5p; hsa-miR-29a-3p; hsa-miR-32-5p; hsa-miR-34a-5p; hsa-miR-34c-5p; hsa-miR-101-3p; hsa-miR-124-3p; hsa-miR-125b-5p; hsa-miR-132-3p; hsa-miR-135a-5p; hsa-miR-146a-5p; hsa-miR-146a-3p; hsa-miR-195-5p; hsa-miR-195-3p; hsa-miR-218-5p
Annotations derived over miRTarBase (Gene Ontology)	positive regulation of protein ubiquitination GO0031398	over-represented	1.44e-4	0.0014462	17	hsa-miR-7-5p; hsa-miR-16-5p; hsa-miR-29a-5p; hsa-miR-29a-3p; hsa-miR-32-5p; hsa-miR-34a-5p; hsa-miR-34a-3p; hsa-miR-34c-5p; hsa-miR-34c-3p; hsa-miR-101-3p; hsa-miR-124-3p; hsa-miR-125b-5p; hsa-miR-128-3p; hsa-miR-135a-5p; hsa-miR-146a-5p; hsa-miR-195-5p; hsa-miR-218-5p
Annotations derived over miRTarBase (Gene Ontology)	structural molecule activity GO0005198	over-represented	1.46e-4	0.0014608	17	hsa-miR-7-5p; hsa-miR-9-5p; hsa-miR-16-5p; hsa-miR-29a-3p; hsa-miR-32-5p; hsa-miR-34a-5p; hsa-miR-34c-5p; hsa-miR-101-3p; hsa-miR-124-3p; hsa-miR-125b-5p; hsa-miR-128-3p; hsa-miR-132-3p; hsa-miR-135a-5p; hsa-miR-146a-5p; hsa-miR-195-5p; hsa-miR-195-3p; hsa-miR-218-5p
Annotations derived over miRTarBase (Gene Ontology)	tau protein binding GO0048156	over-represented	1.56e-4	0.0015284	17	hsa-miR-7-5p; hsa-miR-9-5p; hsa-miR-16-5p; hsa-miR-29a-5p; hsa-miR-29a-3p; hsa-miR-34c-5p; hsa-miR-34c-3p; hsa-miR-101-3p; hsa-miR-124-3p; hsa-miR-125b-5p; hsa-miR-128-3p; hsa-miR-132-3p; hsa-miR-135a-5p; hsa-miR-146a-5p; hsa-miR-195-5p; hsa-miR-195-3p; hsa-miR-218-5p
Annotations derived over miRTarBase (Gene Ontology)	positive regulation of endothelial cell proliferation GO0001938	over-represented	1.94e-4	0.0018085	17	hsa-miR-7-5p; hsa-miR-9-5p; hsa-miR-16-5p; hsa-miR-29a-3p; hsa-miR-32-5p; hsa-miR-34a-5p; hsa-miR-34a-3p; hsa-miR-34c-5p; hsa-miR-101-3p; hsa-miR-124-3p; hsa-miR-125b-5p; hsa-miR-128-3p; hsa-miR-132-3p; hsa-miR-135a-5p; hsa-miR-195-5p; hsa-miR-195-3p; hsa-miR-218-5p
Annotations derived over miRTarBase (Gene Ontology)	cell adhesion molecule binding GO0050839	over-represented	2.37e-4	0.0020176	17	hsa-miR-9-5p; hsa-miR-16-5p; hsa-miR-29a-5p; hsa-miR-29a-3p; hsa-miR-32-5p; hsa-miR-34a-5p; hsa-miR-34c-5p; hsa-miR-124-3p; hsa-miR-125b-5p; hsa-miR-128-3p; hsa-miR-132-5p; hsa-miR-132-3p; hsa-miR-135a-5p; hsa-miR-146a-5p; hsa-miR-146a-3p; hsa-miR-195-5p; hsa-miR-218-5p
Annotations derived over miRTarBase (Gene Ontology)	negative regulation of ERK1 and ERK2 cascade GO0070373	over-represented	2.41e-4	0.0020328	17	hsa-miR-7-5p; hsa-miR-16-5p; hsa-miR-29a-5p; hsa-miR-29a-3p; hsa-miR-32-5p; hsa-miR-32-3p; hsa-miR-34a-5p; hsa-miR-34a-3p; hsa-miR-34c-5p; hsa-miR-101-3p; hsa-miR-124-3p; hsa-miR-125b-5p; hsa-miR-128-3p; hsa-miR-132-3p; hsa-miR-146a-5p; hsa-miR-195-5p; hsa-miR-218-5p
Annotations derived over miRTarBase (Gene Ontology)	positive regulation of protein catabolic process GO0045732	over-represented	2.48e-4	0.0020685	17	hsa-miR-7-5p; hsa-miR-9-5p; hsa-miR-16-5p; hsa-miR-29a-5p; hsa-miR-29a-3p; hsa-miR-32-5p; hsa-miR-34a-5p; hsa-miR-34c-5p; hsa-miR-34c-3p; hsa-miR-124-3p; hsa-miR-125b-5p; hsa-miR-128-3p; hsa-miR-132-5p; hsa-miR-132-3p; hsa-miR-135a-5p; hsa-miR-195-5p; hsa-miR-218-5p
Annotations derived over miRTarBase (Gene Ontology)	cellular iron ion homeostasis GO0006879	over-represented	2.93e-4	0.0023328	17	hsa-miR-7-5p; hsa-miR-9-5p; hsa-miR-16-5p; hsa-miR-29a-3p; hsa-miR-34a-5p; hsa-miR-34a-3p; hsa-miR-34c-5p; hsa-miR-101-3p; hsa-miR-124-3p; hsa-miR-125b-5p; hsa-miR-128-3p; hsa-miR-135a-5p; hsa-miR-146a-5p; hsa-miR-146a-3p; hsa-miR-195-5p; hsa-miR-195-3p; hsa-miR-218-5p
Annotations derived over miRTarBase (Gene Ontology)	positive regulation of translation GO0045727	over-represented	3.45e-4	0.0026111	17	hsa-miR-7-5p; hsa-miR-9-5p; hsa-miR-16-5p; hsa-miR-29a-3p; hsa-miR-32-5p; hsa-miR-34a-5p; hsa-miR-34c-5p; hsa-miR-101-3p; hsa-miR-124-3p; hsa-miR-125b-5p; hsa-miR-128-3p; hsa-miR-132-3p; hsa-miR-146a-5p; hsa-miR-146a-3p; hsa-miR-195-5p; hsa-miR-195-3p; hsa-miR-218-5p
Annotations derived over miRTarBase (Gene Ontology)	Golgi lumen GO0005796	over-represented	4.11e-4	0.0029627	17	hsa-miR-7-5p; hsa-miR-9-5p; hsa-miR-16-5p; hsa-miR-29a-3p; hsa-miR-32-5p; hsa-miR-32-3p; hsa-miR-34a-5p; hsa-miR-34c-5p; hsa-miR-101-3p; hsa-miR-124-3p; hsa-miR-125b-5p; hsa-miR-128-3p; hsa-miR-132-3p; hsa-miR-135a-5p; hsa-miR-146a-5p; hsa-miR-195-5p; hsa-miR-218-5p
Annotations derived over miRTarBase (Gene Ontology)	caveola GO0005901	over-represented	4.41e-4	0.0031242	17	hsa-miR-7-5p; hsa-miR-9-5p; hsa-miR-16-5p; hsa-miR-29a-5p; hsa-miR-32-5p; hsa-miR-34a-5p; hsa-miR-34a-3p; hsa-miR-34c-5p; hsa-miR-34c-3p; hsa-miR-101-3p; hsa-miR-124-3p; hsa-miR-125b-5p; hsa-miR-128-3p; hsa-miR-132-3p; hsa-miR-135a-5p; hsa-miR-195-5p; hsa-miR-218-5p
Annotations derived over miRTarBase (Gene Ontology)	miRNA binding GO0035198	over-represented	5.09e-4	0.0034174	17	hsa-miR-7-5p; hsa-miR-9-5p; hsa-miR-16-5p; hsa-miR-29a-5p; hsa-miR-29a-3p; hsa-miR-34a-5p; hsa-miR-34c-5p; hsa-miR-34c-3p; hsa-miR-101-3p; hsa-miR-124-3p; hsa-miR-125b-5p; hsa-miR-128-3p; hsa-miR-132-3p; hsa-miR-146a-5p; hsa-miR-195-5p; hsa-miR-195-3p; hsa-miR-218-5p
Annotations derived over miRTarBase (Gene Ontology)	negative regulation of protein binding GO0032091	over-represented	5.69e-4	0.003691	17	hsa-miR-7-5p; hsa-miR-9-5p; hsa-miR-16-5p; hsa-miR-29a-5p; hsa-miR-29a-3p; hsa-miR-32-5p; hsa-miR-34a-5p; hsa-miR-34c-5p; hsa-miR-101-3p; hsa-miR-124-3p; hsa-miR-125b-5p; hsa-miR-128-3p; hsa-miR-132-3p; hsa-miR-135a-5p; hsa-miR-146a-5p; hsa-miR-195-5p; hsa-miR-218-5p
Annotations derived over miRTarBase (Gene Ontology)	chemotaxis GO0006935	over-represented	5.85e-4	0.0037644	17	hsa-miR-7-5p; hsa-miR-9-5p; hsa-miR-16-5p; hsa-miR-29a-5p; hsa-miR-29a-3p; hsa-miR-32-5p; hsa-miR-34a-5p; hsa-miR-34c-5p; hsa-miR-101-3p; hsa-miR-124-3p; hsa-miR-125b-5p; hsa-miR-128-3p; hsa-miR-132-3p; hsa-miR-146a-5p; hsa-miR-146a-3p; hsa-miR-195-5p; hsa-miR-195-3p
Annotations derived over miRTarBase (Gene Ontology)	positive regulation of peptidyl-serine phosphorylation GO0033138	over-represented	6.91e-4	0.0042125	17	hsa-miR-7-5p; hsa-miR-9-5p; hsa-miR-16-5p; hsa-miR-29a-3p; hsa-miR-32-5p; hsa-miR-32-3p; hsa-miR-34a-5p; hsa-miR-34c-5p; hsa-miR-101-3p; hsa-miR-124-3p; hsa-miR-125b-5p; hsa-miR-128-3p; hsa-miR-132-3p; hsa-miR-135a-5p; hsa-miR-146a-5p; hsa-miR-195-5p; hsa-miR-218-5p
Annotations derived over miRTarBase (Gene Ontology)	transcription elongation from RNA polymerase II promoter GO0006368	over-represented	7.50e-4	0.0044744	17	hsa-miR-7-5p; hsa-miR-16-5p; hsa-miR-29a-3p; hsa-miR-32-5p; hsa-miR-34a-5p; hsa-miR-34a-3p; hsa-miR-34c-5p; hsa-miR-101-3p; hsa-miR-124-3p; hsa-miR-125b-5p; hsa-miR-128-3p; hsa-miR-132-3p; hsa-miR-146a-5p; hsa-miR-146a-3p; hsa-miR-195-5p; hsa-miR-195-3p; hsa-miR-218-5p
Annotations derived over miRTarBase (Gene Ontology)	heparin binding GO0008201	over-represented	7.60e-4	0.004475	17	hsa-miR-7-5p; hsa-miR-9-5p; hsa-miR-16-5p; hsa-miR-29a-5p; hsa-miR-29a-3p; hsa-miR-32-5p; hsa-miR-34a-5p; hsa-miR-101-3p; hsa-miR-124-3p; hsa-miR-125b-5p; hsa-miR-128-3p; hsa-miR-132-3p; hsa-miR-146a-5p; hsa-miR-146a-3p; hsa-miR-195-5p; hsa-miR-195-3p; hsa-miR-218-5p
Annotations derived over miRTarBase (Gene Ontology)	negative regulation of protein ubiquitination GO0031397	over-represented	7.60e-4	0.004475	17	hsa-miR-7-5p; hsa-miR-16-5p; hsa-miR-29a-5p; hsa-miR-29a-3p; hsa-miR-32-5p; hsa-miR-32-3p; hsa-miR-34a-5p; hsa-miR-34c-5p; hsa-miR-34c-3p; hsa-miR-101-3p; hsa-miR-124-3p; hsa-miR-125b-5p; hsa-miR-128-3p; hsa-miR-132-3p; hsa-miR-146a-5p; hsa-miR-195-5p; hsa-miR-218-5p
Annotations derived over miRTarBase (Gene Ontology)	xenobiotic metabolic process GO0006805	over-represented	7.91e-4	0.0046129	17	hsa-miR-7-5p; hsa-miR-16-5p; hsa-miR-29a-5p; hsa-miR-29a-3p; hsa-miR-32-5p; hsa-miR-32-3p; hsa-miR-34a-5p; hsa-miR-34c-5p; hsa-miR-101-3p; hsa-miR-124-3p; hsa-miR-125b-5p; hsa-miR-128-3p; hsa-miR-132-3p; hsa-miR-146a-5p; hsa-miR-195-5p; hsa-miR-195-3p; hsa-miR-218-5p
Annotations derived over miRTarBase (Gene Ontology)	PDZ domain binding GO0030165	over-represented	8.13e-4	0.0047025	17	hsa-miR-7-5p; hsa-miR-9-5p; hsa-miR-16-5p; hsa-miR-29a-5p; hsa-miR-29a-3p; hsa-miR-32-5p; hsa-miR-34a-3p; hsa-miR-101-3p; hsa-miR-124-3p; hsa-miR-125b-5p; hsa-miR-128-3p; hsa-miR-132-5p; hsa-miR-132-3p; hsa-miR-146a-5p; hsa-miR-195-5p; hsa-miR-195-3p; hsa-miR-218-5p
Annotations derived over miRTarBase (Gene Ontology)	heme binding GO0020037	over-represented	0.001103	0.0058536	17	hsa-miR-7-5p; hsa-miR-9-5p; hsa-miR-16-5p; hsa-miR-29a-3p; hsa-miR-32-5p; hsa-miR-32-3p; hsa-miR-34a-5p; hsa-miR-101-3p; hsa-miR-124-3p; hsa-miR-125b-5p; hsa-miR-128-3p; hsa-miR-132-3p; hsa-miR-135a-5p; hsa-miR-146a-5p; hsa-miR-195-5p; hsa-miR-195-3p; hsa-miR-218-5p
Annotations derived over miRTarBase (Gene Ontology)	negative regulation of DNA-binding transcription factor activity GO0043433	over-represented	0.0011771	0.0060937	17	hsa-miR-7-5p; hsa-miR-9-5p; hsa-miR-16-5p; hsa-miR-29a-3p; hsa-miR-32-5p; hsa-miR-32-3p; hsa-miR-34a-5p; hsa-miR-34a-3p; hsa-miR-101-3p; hsa-miR-124-3p; hsa-miR-125b-5p; hsa-miR-128-3p; hsa-miR-132-3p; hsa-miR-135a-5p; hsa-miR-195-5p; hsa-miR-195-3p; hsa-miR-218-5p
Annotations derived over miRTarBase (Gene Ontology)	chromatin organization GO0006325	over-represented	0.0012237	0.0062816	17	hsa-miR-7-5p; hsa-miR-9-5p; hsa-miR-16-5p; hsa-miR-32-5p; hsa-miR-34a-5p; hsa-miR-34a-3p; hsa-miR-34c-5p; hsa-miR-101-3p; hsa-miR-124-3p; hsa-miR-125b-5p; hsa-miR-128-3p; hsa-miR-132-3p; hsa-miR-135a-5p; hsa-miR-146a-5p; hsa-miR-146a-3p; hsa-miR-195-5p; hsa-miR-218-5p
Annotations derived over miRTarBase (Gene Ontology)	p53 binding GO0002039	over-represented	0.0017879	0.0082752	17	hsa-miR-7-5p; hsa-miR-9-5p; hsa-miR-16-5p; hsa-miR-29a-5p; hsa-miR-29a-3p; hsa-miR-32-5p; hsa-miR-32-3p; hsa-miR-34a-5p; hsa-miR-34a-3p; hsa-miR-34c-3p; hsa-miR-124-3p; hsa-miR-125b-5p; hsa-miR-128-3p; hsa-miR-132-3p; hsa-miR-146a-3p; hsa-miR-195-5p; hsa-miR-218-5p
Annotations derived over miRTarBase (Gene Ontology)	positive regulation of blood vessel endothelial cell migration GO0043536	over-represented	0.0018327	0.0084467	17	hsa-miR-7-5p; hsa-miR-9-5p; hsa-miR-16-5p; hsa-miR-29a-5p; hsa-miR-29a-3p; hsa-miR-32-5p; hsa-miR-34a-5p; hsa-miR-34a-3p; hsa-miR-101-3p; hsa-miR-124-3p; hsa-miR-125b-5p; hsa-miR-128-3p; hsa-miR-132-3p; hsa-miR-146a-5p; hsa-miR-195-5p; hsa-miR-195-3p; hsa-miR-218-5p
Annotations derived over miRTarBase (Gene Ontology)	bicellular tight junction GO0005923	over-represented	0.0019973	0.0089871	17	hsa-miR-9-5p; hsa-miR-16-5p; hsa-miR-29a-5p; hsa-miR-29a-3p; hsa-miR-32-5p; hsa-miR-34a-5p; hsa-miR-34c-5p; hsa-miR-101-3p; hsa-miR-124-3p; hsa-miR-125b-5p; hsa-miR-128-3p; hsa-miR-132-3p; hsa-miR-135a-5p; hsa-miR-146a-5p; hsa-miR-195-5p; hsa-miR-195-3p; hsa-miR-218-5p
Annotations derived over miRTarBase (Gene Ontology)	negative regulation of angiogenesis GO0016525	over-represented	0.0033666	0.0132002	17	hsa-miR-7-5p; hsa-miR-16-5p; hsa-miR-29a-5p; hsa-miR-29a-3p; hsa-miR-32-5p; hsa-miR-32-3p; hsa-miR-34a-5p; hsa-miR-34a-3p; hsa-miR-34c-3p; hsa-miR-101-3p; hsa-miR-124-3p; hsa-miR-128-3p; hsa-miR-132-3p; hsa-miR-135a-5p; hsa-miR-146a-5p; hsa-miR-195-5p; hsa-miR-218-5p
Annotations derived over miRTarBase (Gene Ontology)	retrograde vesicle-mediated transport, Golgi to ER GO0006890	over-represented	0.0034449	0.0133785	17	hsa-miR-7-5p; hsa-miR-16-5p; hsa-miR-32-5p; hsa-miR-32-3p; hsa-miR-34a-5p; hsa-miR-34a-3p; hsa-miR-34c-5p; hsa-miR-34c-3p; hsa-miR-101-3p; hsa-miR-124-3p; hsa-miR-125b-5p; hsa-miR-128-3p; hsa-miR-132-5p; hsa-miR-146a-5p; hsa-miR-195-5p; hsa-miR-195-3p; hsa-miR-218-5p
Annotations derived over miRTarBase (Gene Ontology)	protein import into nucleus GO0006606	over-represented	0.0042725	0.0156171	17	hsa-miR-7-5p; hsa-miR-9-5p; hsa-miR-16-5p; hsa-miR-29a-5p; hsa-miR-29a-3p; hsa-miR-32-5p; hsa-miR-34a-5p; hsa-miR-34a-3p; hsa-miR-101-3p; hsa-miR-124-3p; hsa-miR-125b-5p; hsa-miR-128-3p; hsa-miR-132-3p; hsa-miR-135a-5p; hsa-miR-195-5p; hsa-miR-195-3p; hsa-miR-218-5p
Annotations derived over miRTarBase (Gene Ontology)	Wnt signaling pathway, calcium modulating pathway GO0007223	over-represented	0.0044674	0.0161367	17	hsa-miR-7-5p; hsa-miR-9-5p; hsa-miR-16-5p; hsa-miR-29a-5p; hsa-miR-29a-3p; hsa-miR-32-5p; hsa-miR-32-3p; hsa-miR-34a-5p; hsa-miR-34a-3p; hsa-miR-34c-3p; hsa-miR-101-3p; hsa-miR-124-3p; hsa-miR-125b-5p; hsa-miR-132-3p; hsa-miR-195-5p; hsa-miR-195-3p; hsa-miR-218-5p
Annotations derived over miRTarBase (Gene Ontology)	ciliary basal body-plasma membrane docking GO0097711	over-represented	0.0049893	0.0174823	17	hsa-miR-7-5p; hsa-miR-9-5p; hsa-miR-16-5p; hsa-miR-32-5p; hsa-miR-32-3p; hsa-miR-34a-5p; hsa-miR-34c-5p; hsa-miR-101-3p; hsa-miR-124-3p; hsa-miR-125b-5p; hsa-miR-128-3p; hsa-miR-132-5p; hsa-miR-135a-5p; hsa-miR-146a-3p; hsa-miR-195-5p; hsa-miR-195-3p; hsa-miR-218-5p
Annotations derived over miRTarBase (Gene Ontology)	response to endoplasmic reticulum stress GO0034976	over-represented	0.0056853	0.0192882	17	hsa-miR-7-5p; hsa-miR-9-5p; hsa-miR-16-5p; hsa-miR-29a-3p; hsa-miR-32-5p; hsa-miR-32-3p; hsa-miR-34a-5p; hsa-miR-34c-5p; hsa-miR-101-3p; hsa-miR-124-3p; hsa-miR-125b-5p; hsa-miR-128-3p; hsa-miR-132-3p; hsa-miR-146a-5p; hsa-miR-146a-3p; hsa-miR-195-5p; hsa-miR-218-5p
Annotations derived over miRTarBase (Gene Ontology)	protein sumoylation GO0016925	over-represented	0.0061292	0.0205227	17	hsa-miR-7-5p; hsa-miR-9-5p; hsa-miR-16-5p; hsa-miR-29a-5p; hsa-miR-32-5p; hsa-miR-32-3p; hsa-miR-34a-5p; hsa-miR-34a-3p; hsa-miR-101-3p; hsa-miR-124-3p; hsa-miR-125b-5p; hsa-miR-128-3p; hsa-miR-132-3p; hsa-miR-135a-5p; hsa-miR-195-5p; hsa-miR-195-3p; hsa-miR-218-5p
Annotations derived over miRTarBase (Gene Ontology)	negative regulation of translation GO0017148	over-represented	0.0063285	0.0209794	17	hsa-miR-7-5p; hsa-miR-9-5p; hsa-miR-16-5p; hsa-miR-29a-3p; hsa-miR-32-5p; hsa-miR-34a-5p; hsa-miR-34c-5p; hsa-miR-34c-3p; hsa-miR-101-3p; hsa-miR-124-3p; hsa-miR-125b-5p; hsa-miR-128-3p; hsa-miR-132-3p; hsa-miR-146a-3p; hsa-miR-195-5p; hsa-miR-195-3p; hsa-miR-218-5p
Annotations derived over miRTarBase (Gene Ontology)	blood microparticle GO0072562	over-represented	0.0074121	0.0237351	17	hsa-miR-7-5p; hsa-miR-9-5p; hsa-miR-16-5p; hsa-miR-29a-5p; hsa-miR-29a-3p; hsa-miR-32-5p; hsa-miR-32-3p; hsa-miR-34a-5p; hsa-miR-34c-5p; hsa-miR-124-3p; hsa-miR-125b-5p; hsa-miR-128-3p; hsa-miR-132-3p; hsa-miR-135a-5p; hsa-miR-146a-5p; hsa-miR-195-5p; hsa-miR-218-5p
Annotations derived over miRTarBase (Gene Ontology)	ubiquitin binding GO0043130	over-represented	0.0076472	0.0241667	17	hsa-miR-7-5p; hsa-miR-9-5p; hsa-miR-16-5p; hsa-miR-29a-3p; hsa-miR-32-5p; hsa-miR-34a-5p; hsa-miR-34a-3p; hsa-miR-34c-5p; hsa-miR-101-3p; hsa-miR-124-3p; hsa-miR-125b-5p; hsa-miR-128-3p; hsa-miR-132-3p; hsa-miR-146a-5p; hsa-miR-146a-3p; hsa-miR-195-5p; hsa-miR-218-5p
Annotations derived over miRTarBase (Gene Ontology)	positive regulation of GTPase activity GO0043547	over-represented	0.0081367	0.0253691	17	hsa-miR-7-5p; hsa-miR-9-5p; hsa-miR-16-5p; hsa-miR-29a-5p; hsa-miR-29a-3p; hsa-miR-32-5p; hsa-miR-34a-5p; hsa-miR-34c-5p; hsa-miR-101-3p; hsa-miR-124-3p; hsa-miR-125b-5p; hsa-miR-128-3p; hsa-miR-132-3p; hsa-miR-146a-5p; hsa-miR-146a-3p; hsa-miR-195-5p; hsa-miR-218-5p
Annotations derived over miRTarBase (Gene Ontology)	activation of protein kinase activity GO0032147	over-represented	0.0082209	0.0255448	17	hsa-miR-7-5p; hsa-miR-9-5p; hsa-miR-16-5p; hsa-miR-29a-5p; hsa-miR-29a-3p; hsa-miR-32-5p; hsa-miR-34a-5p; hsa-miR-34c-5p; hsa-miR-101-3p; hsa-miR-124-3p; hsa-miR-125b-5p; hsa-miR-128-3p; hsa-miR-132-3p; hsa-miR-135a-5p; hsa-miR-146a-5p; hsa-miR-195-5p; hsa-miR-218-5p
Annotations derived over miRTarBase (Gene Ontology)	transcription coregulator activity GO0003712	over-represented	0.0101714	0.0292441	17	hsa-miR-7-5p; hsa-miR-9-5p; hsa-miR-16-5p; hsa-miR-29a-3p; hsa-miR-32-5p; hsa-miR-32-3p; hsa-miR-34a-5p; hsa-miR-34a-3p; hsa-miR-34c-5p; hsa-miR-101-3p; hsa-miR-124-3p; hsa-miR-125b-5p; hsa-miR-135a-5p; hsa-miR-146a-5p; hsa-miR-195-5p; hsa-miR-195-3p; hsa-miR-218-5p
Annotations derived over miRTarBase (Gene Ontology)	kinase activity GO0016301	over-represented	0.0121484	0.0332849	17	hsa-miR-7-5p; hsa-miR-9-5p; hsa-miR-16-5p; hsa-miR-29a-5p; hsa-miR-29a-3p; hsa-miR-32-5p; hsa-miR-32-3p; hsa-miR-34a-5p; hsa-miR-101-3p; hsa-miR-124-3p; hsa-miR-125b-5p; hsa-miR-128-3p; hsa-miR-132-3p; hsa-miR-135a-5p; hsa-miR-146a-5p; hsa-miR-195-5p; hsa-miR-218-5p
Annotations derived over miRTarBase (Gene Ontology)	mitotic spindle GO0072686	over-represented	0.0198056	0.0468272	17	hsa-miR-7-5p; hsa-miR-9-5p; hsa-miR-16-5p; hsa-miR-29a-5p; hsa-miR-29a-3p; hsa-miR-32-5p; hsa-miR-34a-5p; hsa-miR-34a-3p; hsa-miR-34c-5p; hsa-miR-34c-3p; hsa-miR-101-3p; hsa-miR-124-3p; hsa-miR-125b-5p; hsa-miR-132-3p; hsa-miR-195-5p; hsa-miR-195-3p; hsa-miR-218-5p
Annotations derived over miRTarBase (Gene Ontology)	ventricular trabecula myocardium morphogenesis GO0003222	over-represented	1.34e-10	1.24e-7	16	hsa-miR-7-5p; hsa-miR-9-5p; hsa-miR-16-5p; hsa-miR-29a-5p; hsa-miR-32-5p; hsa-miR-32-3p; hsa-miR-34a-5p; hsa-miR-34a-3p; hsa-miR-34c-5p; hsa-miR-34c-3p; hsa-miR-101-3p; hsa-miR-124-3p; hsa-miR-128-3p; hsa-miR-146a-5p; hsa-miR-195-5p; hsa-miR-218-5p
Annotations derived over miRTarBase (Gene Ontology)	negative regulation of anoikis GO2000811	over-represented	1.38e-9	4.59e-7	16	hsa-miR-7-5p; hsa-miR-9-5p; hsa-miR-16-5p; hsa-miR-29a-3p; hsa-miR-32-5p; hsa-miR-34a-5p; hsa-miR-34a-3p; hsa-miR-34c-5p; hsa-miR-101-3p; hsa-miR-124-3p; hsa-miR-125b-5p; hsa-miR-128-3p; hsa-miR-135a-5p; hsa-miR-146a-5p; hsa-miR-195-5p; hsa-miR-218-5p
Annotations derived over miRTarBase (Gene Ontology)	negative regulation of cell migration involved in sprouting angiogenesis GO0090051	over-represented	1.95e-8	3.15e-6	16	hsa-miR-7-5p; hsa-miR-9-5p; hsa-miR-16-5p; hsa-miR-29a-3p; hsa-miR-32-5p; hsa-miR-34a-5p; hsa-miR-34c-5p; hsa-miR-101-3p; hsa-miR-124-3p; hsa-miR-125b-5p; hsa-miR-128-3p; hsa-miR-132-3p; hsa-miR-135a-5p; hsa-miR-146a-5p; hsa-miR-195-5p; hsa-miR-218-5p
Annotations derived over miRTarBase (Gene Ontology)	cellular response to BMP stimulus GO0071773	over-represented	1.02e-7	1.05e-5	16	hsa-miR-7-5p; hsa-miR-16-5p; hsa-miR-29a-5p; hsa-miR-32-5p; hsa-miR-34a-5p; hsa-miR-34a-3p; hsa-miR-34c-5p; hsa-miR-34c-3p; hsa-miR-101-3p; hsa-miR-124-3p; hsa-miR-125b-5p; hsa-miR-128-3p; hsa-miR-135a-5p; hsa-miR-146a-5p; hsa-miR-195-5p; hsa-miR-218-5p
Annotations derived over miRTarBase (Gene Ontology)	energy homeostasis GO0097009	over-represented	1.44e-7	1.39e-5	16	hsa-miR-9-5p; hsa-miR-16-5p; hsa-miR-32-5p; hsa-miR-32-3p; hsa-miR-34a-5p; hsa-miR-34c-3p; hsa-miR-101-3p; hsa-miR-124-3p; hsa-miR-125b-5p; hsa-miR-128-3p; hsa-miR-132-5p; hsa-miR-132-3p; hsa-miR-135a-5p; hsa-miR-195-5p; hsa-miR-195-3p; hsa-miR-218-5p
Annotations derived over miRTarBase (Gene Ontology)	R-SMAD binding GO0070412	over-represented	1.72e-7	1.57e-5	16	hsa-miR-7-5p; hsa-miR-16-5p; hsa-miR-29a-3p; hsa-miR-32-5p; hsa-miR-34a-5p; hsa-miR-34a-3p; hsa-miR-34c-5p; hsa-miR-101-3p; hsa-miR-124-3p; hsa-miR-125b-5p; hsa-miR-128-3p; hsa-miR-132-3p; hsa-miR-146a-5p; hsa-miR-195-5p; hsa-miR-195-3p; hsa-miR-218-5p
Annotations derived over miRTarBase (Gene Ontology)	response to toxic substance GO0009636	over-represented	2.46e-7	2.08e-5	16	hsa-miR-7-5p; hsa-miR-9-5p; hsa-miR-16-5p; hsa-miR-29a-3p; hsa-miR-32-5p; hsa-miR-34a-5p; hsa-miR-34a-3p; hsa-miR-34c-5p; hsa-miR-101-3p; hsa-miR-124-3p; hsa-miR-125b-5p; hsa-miR-128-3p; hsa-miR-135a-5p; hsa-miR-146a-5p; hsa-miR-195-5p; hsa-miR-218-5p
Annotations derived over miRTarBase (Gene Ontology)	negative regulation of cyclin-dependent protein serinethreonine kinase activity GO0045736	over-represented	1.30e-6	6.10e-5	16	hsa-miR-7-5p; hsa-miR-9-5p; hsa-miR-16-5p; hsa-miR-29a-5p; hsa-miR-29a-3p; hsa-miR-32-5p; hsa-miR-34a-5p; hsa-miR-34a-3p; hsa-miR-34c-5p; hsa-miR-101-3p; hsa-miR-124-3p; hsa-miR-125b-5p; hsa-miR-128-3p; hsa-miR-135a-5p; hsa-miR-195-3p; hsa-miR-218-5p
Annotations derived over miRTarBase (Gene Ontology)	positive regulation of phosphorylation GO0042327	over-represented	1.30e-6	6.10e-5	16	hsa-miR-7-5p; hsa-miR-9-5p; hsa-miR-16-5p; hsa-miR-29a-3p; hsa-miR-32-5p; hsa-miR-34a-5p; hsa-miR-101-3p; hsa-miR-124-3p; hsa-miR-125b-5p; hsa-miR-128-3p; hsa-miR-132-3p; hsa-miR-135a-5p; hsa-miR-146a-5p; hsa-miR-195-5p; hsa-miR-195-3p; hsa-miR-218-5p
Annotations derived over miRTarBase (Gene Ontology)	synapse assembly GO0007416	over-represented	1.33e-6	6.20e-5	16	hsa-miR-7-5p; hsa-miR-9-5p; hsa-miR-16-5p; hsa-miR-29a-5p; hsa-miR-29a-3p; hsa-miR-32-5p; hsa-miR-32-3p; hsa-miR-34a-5p; hsa-miR-34a-3p; hsa-miR-34c-5p; hsa-miR-124-3p; hsa-miR-125b-5p; hsa-miR-128-3p; hsa-miR-132-5p; hsa-miR-132-3p; hsa-miR-218-5p
Annotations derived over miRTarBase (Gene Ontology)	positive regulation of B cell proliferation GO0030890	over-represented	1.75e-6	7.49e-5	16	hsa-miR-7-5p; hsa-miR-9-5p; hsa-miR-16-5p; hsa-miR-29a-3p; hsa-miR-32-5p; hsa-miR-34a-5p; hsa-miR-34a-3p; hsa-miR-34c-5p; hsa-miR-101-3p; hsa-miR-124-3p; hsa-miR-125b-5p; hsa-miR-135a-5p; hsa-miR-146a-5p; hsa-miR-146a-3p; hsa-miR-195-5p; hsa-miR-218-5p
Annotations derived over miRTarBase (Gene Ontology)	extrinsic apoptotic signaling pathway GO0097191	over-represented	2.36e-6	9.14e-5	16	hsa-miR-7-5p; hsa-miR-9-5p; hsa-miR-16-5p; hsa-miR-29a-5p; hsa-miR-29a-3p; hsa-miR-32-5p; hsa-miR-34a-5p; hsa-miR-34c-5p; hsa-miR-101-3p; hsa-miR-124-3p; hsa-miR-125b-5p; hsa-miR-128-3p; hsa-miR-135a-5p; hsa-miR-146a-5p; hsa-miR-195-5p; hsa-miR-218-5p
Annotations derived over miRTarBase (Gene Ontology)	regulation of angiogenesis GO0045765	over-represented	3.07e-6	1.12e-4	16	hsa-miR-9-5p; hsa-miR-16-5p; hsa-miR-32-5p; hsa-miR-34a-5p; hsa-miR-34a-3p; hsa-miR-34c-3p; hsa-miR-101-3p; hsa-miR-124-3p; hsa-miR-125b-5p; hsa-miR-128-3p; hsa-miR-132-3p; hsa-miR-146a-5p; hsa-miR-146a-3p; hsa-miR-195-5p; hsa-miR-195-3p; hsa-miR-218-5p
Annotations derived over miRTarBase (Gene Ontology)	ERK1 and ERK2 cascade GO0070371	over-represented	5.49e-6	1.61e-4	16	hsa-miR-7-5p; hsa-miR-16-5p; hsa-miR-29a-3p; hsa-miR-32-5p; hsa-miR-34a-5p; hsa-miR-34a-3p; hsa-miR-34c-5p; hsa-miR-101-3p; hsa-miR-124-3p; hsa-miR-125b-5p; hsa-miR-128-3p; hsa-miR-132-3p; hsa-miR-135a-5p; hsa-miR-195-5p; hsa-miR-195-3p; hsa-miR-218-5p
Annotations derived over miRTarBase (Gene Ontology)	interferon-gamma-mediated signaling pathway GO0060333	over-represented	6.14e-6	1.75e-4	16	hsa-miR-7-5p; hsa-miR-9-5p; hsa-miR-16-5p; hsa-miR-29a-3p; hsa-miR-32-5p; hsa-miR-34a-5p; hsa-miR-101-3p; hsa-miR-124-3p; hsa-miR-125b-5p; hsa-miR-128-3p; hsa-miR-132-3p; hsa-miR-135a-5p; hsa-miR-146a-5p; hsa-miR-195-5p; hsa-miR-195-3p; hsa-miR-218-5p
Annotations derived over miRTarBase (Gene Ontology)	protein kinase C binding GO0005080	over-represented	8.55e-6	2.15e-4	16	hsa-miR-7-5p; hsa-miR-9-5p; hsa-miR-16-5p; hsa-miR-29a-5p; hsa-miR-29a-3p; hsa-miR-32-5p; hsa-miR-32-3p; hsa-miR-34a-5p; hsa-miR-124-3p; hsa-miR-125b-5p; hsa-miR-128-3p; hsa-miR-132-5p; hsa-miR-132-3p; hsa-miR-146a-5p; hsa-miR-195-3p; hsa-miR-218-5p
Annotations derived over miRTarBase (Gene Ontology)	histone deacetylation GO0016575	over-represented	9.95e-6	2.35e-4	16	hsa-miR-7-5p; hsa-miR-9-5p; hsa-miR-16-5p; hsa-miR-29a-5p; hsa-miR-29a-3p; hsa-miR-32-5p; hsa-miR-34a-5p; hsa-miR-34a-3p; hsa-miR-34c-5p; hsa-miR-124-3p; hsa-miR-128-3p; hsa-miR-132-3p; hsa-miR-146a-5p; hsa-miR-146a-3p; hsa-miR-195-5p; hsa-miR-218-5p
Annotations derived over miRTarBase (Gene Ontology)	positive regulation of cyclin-dependent protein serinethreonine kinase activity GO0045737	over-represented	1.08e-5	2.51e-4	16	hsa-miR-7-5p; hsa-miR-9-5p; hsa-miR-16-5p; hsa-miR-29a-3p; hsa-miR-34a-5p; hsa-miR-34a-3p; hsa-miR-34c-5p; hsa-miR-101-3p; hsa-miR-124-3p; hsa-miR-125b-5p; hsa-miR-128-3p; hsa-miR-132-3p; hsa-miR-135a-5p; hsa-miR-146a-5p; hsa-miR-195-5p; hsa-miR-218-5p
Annotations derived over miRTarBase (Gene Ontology)	regulation of mitochondrial membrane potential GO0051881	over-represented	1.08e-5	2.51e-4	16	hsa-miR-7-5p; hsa-miR-9-5p; hsa-miR-16-5p; hsa-miR-29a-3p; hsa-miR-32-5p; hsa-miR-34a-5p; hsa-miR-34a-3p; hsa-miR-34c-5p; hsa-miR-101-3p; hsa-miR-124-3p; hsa-miR-125b-5p; hsa-miR-128-3p; hsa-miR-132-3p; hsa-miR-135a-5p; hsa-miR-195-5p; hsa-miR-218-5p
Annotations derived over miRTarBase (Gene Ontology)	ribosome binding GO0043022	over-represented	1.08e-5	2.51e-4	16	hsa-miR-9-5p; hsa-miR-16-5p; hsa-miR-29a-3p; hsa-miR-32-5p; hsa-miR-34a-5p; hsa-miR-34a-3p; hsa-miR-34c-5p; hsa-miR-34c-3p; hsa-miR-101-3p; hsa-miR-124-3p; hsa-miR-125b-5p; hsa-miR-128-3p; hsa-miR-132-3p; hsa-miR-146a-3p; hsa-miR-195-5p; hsa-miR-218-5p
Annotations derived over miRTarBase (Gene Ontology)	regulation of mitotic spindle assembly GO1901673	over-represented	1.13e-5	2.58e-4	16	hsa-miR-7-5p; hsa-miR-9-5p; hsa-miR-16-5p; hsa-miR-32-5p; hsa-miR-34a-5p; hsa-miR-34a-3p; hsa-miR-34c-5p; hsa-miR-34c-3p; hsa-miR-101-3p; hsa-miR-124-3p; hsa-miR-125b-5p; hsa-miR-128-3p; hsa-miR-132-3p; hsa-miR-146a-5p; hsa-miR-195-5p; hsa-miR-218-5p
Annotations derived over miRTarBase (Gene Ontology)	aggresome GO0016235	over-represented	1.37e-5	2.95e-4	16	hsa-miR-7-5p; hsa-miR-9-5p; hsa-miR-16-5p; hsa-miR-32-5p; hsa-miR-32-3p; hsa-miR-34a-5p; hsa-miR-34c-5p; hsa-miR-101-3p; hsa-miR-124-3p; hsa-miR-125b-5p; hsa-miR-132-3p; hsa-miR-135a-5p; hsa-miR-146a-5p; hsa-miR-146a-3p; hsa-miR-195-5p; hsa-miR-218-5p
Annotations derived over miRTarBase (Gene Ontology)	estrogen receptor binding GO0030331	over-represented	1.68e-5	3.39e-4	16	hsa-miR-7-5p; hsa-miR-9-5p; hsa-miR-16-5p; hsa-miR-29a-5p; hsa-miR-32-5p; hsa-miR-34a-5p; hsa-miR-34a-3p; hsa-miR-34c-3p; hsa-miR-101-3p; hsa-miR-124-3p; hsa-miR-125b-5p; hsa-miR-128-3p; hsa-miR-146a-3p; hsa-miR-195-5p; hsa-miR-195-3p; hsa-miR-218-5p
Annotations derived over miRTarBase (Gene Ontology)	ventricular septum morphogenesis GO0060412	over-represented	1.86e-5	3.63e-4	16	hsa-miR-7-5p; hsa-miR-9-5p; hsa-miR-16-5p; hsa-miR-29a-3p; hsa-miR-32-5p; hsa-miR-34a-5p; hsa-miR-34a-3p; hsa-miR-34c-5p; hsa-miR-101-3p; hsa-miR-125b-5p; hsa-miR-128-3p; hsa-miR-132-3p; hsa-miR-135a-5p; hsa-miR-146a-5p; hsa-miR-195-5p; hsa-miR-218-5p
Annotations derived over miRTarBase (Gene Ontology)	positive regulation of neuron differentiation GO0045666	over-represented	2.42e-5	4.36e-4	16	hsa-miR-7-5p; hsa-miR-9-5p; hsa-miR-16-5p; hsa-miR-29a-3p; hsa-miR-32-5p; hsa-miR-34a-5p; hsa-miR-34c-5p; hsa-miR-101-3p; hsa-miR-124-3p; hsa-miR-125b-5p; hsa-miR-128-3p; hsa-miR-132-3p; hsa-miR-135a-5p; hsa-miR-146a-5p; hsa-miR-195-5p; hsa-miR-218-5p
Annotations derived over miRTarBase (Gene Ontology)	extracellular matrix disassembly GO0022617	over-represented	2.52e-5	4.49e-4	16	hsa-miR-7-5p; hsa-miR-9-5p; hsa-miR-16-5p; hsa-miR-29a-3p; hsa-miR-32-5p; hsa-miR-34a-5p; hsa-miR-34c-3p; hsa-miR-101-3p; hsa-miR-124-3p; hsa-miR-125b-5p; hsa-miR-128-3p; hsa-miR-132-3p; hsa-miR-135a-5p; hsa-miR-146a-5p; hsa-miR-195-5p; hsa-miR-218-5p
Annotations derived over miRTarBase (Gene Ontology)	protein complex oligomerization GO0051259	over-represented	2.67e-5	4.64e-4	16	hsa-miR-7-5p; hsa-miR-9-5p; hsa-miR-16-5p; hsa-miR-29a-5p; hsa-miR-29a-3p; hsa-miR-32-5p; hsa-miR-34a-5p; hsa-miR-34a-3p; hsa-miR-124-3p; hsa-miR-125b-5p; hsa-miR-128-3p; hsa-miR-132-3p; hsa-miR-135a-5p; hsa-miR-146a-5p; hsa-miR-195-5p; hsa-miR-195-3p
Annotations derived over miRTarBase (Gene Ontology)	cysteine-type endopeptidase activity GO0004197	over-represented	3.94e-5	5.89e-4	16	hsa-miR-7-5p; hsa-miR-16-5p; hsa-miR-29a-3p; hsa-miR-32-5p; hsa-miR-32-3p; hsa-miR-34a-5p; hsa-miR-101-3p; hsa-miR-124-3p; hsa-miR-125b-5p; hsa-miR-128-3p; hsa-miR-132-3p; hsa-miR-146a-5p; hsa-miR-146a-3p; hsa-miR-195-5p; hsa-miR-195-3p; hsa-miR-218-5p
Annotations derived over miRTarBase (Gene Ontology)	intrinsic apoptotic signaling pathway in response to endoplasmic reticulum stress GO0070059	over-represented	4.41e-5	6.31e-4	16	hsa-miR-7-5p; hsa-miR-9-5p; hsa-miR-16-5p; hsa-miR-29a-3p; hsa-miR-32-5p; hsa-miR-34a-5p; hsa-miR-34a-3p; hsa-miR-34c-5p; hsa-miR-124-3p; hsa-miR-125b-5p; hsa-miR-128-3p; hsa-miR-132-3p; hsa-miR-135a-5p; hsa-miR-195-5p; hsa-miR-195-3p; hsa-miR-218-5p
Annotations derived over miRTarBase (Gene Ontology)	cortical actin cytoskeleton GO0030864	over-represented	4.67e-5	6.55e-4	16	hsa-miR-7-5p; hsa-miR-9-5p; hsa-miR-16-5p; hsa-miR-32-5p; hsa-miR-32-3p; hsa-miR-34a-5p; hsa-miR-34c-5p; hsa-miR-34c-3p; hsa-miR-101-3p; hsa-miR-124-3p; hsa-miR-125b-5p; hsa-miR-128-3p; hsa-miR-132-3p; hsa-miR-146a-3p; hsa-miR-195-5p; hsa-miR-218-5p
Annotations derived over miRTarBase (Gene Ontology)	cell motility GO0048870	over-represented	6.27e-5	8.13e-4	16	hsa-miR-7-5p; hsa-miR-9-5p; hsa-miR-16-5p; hsa-miR-29a-5p; hsa-miR-29a-3p; hsa-miR-32-5p; hsa-miR-34a-5p; hsa-miR-34c-5p; hsa-miR-101-3p; hsa-miR-124-3p; hsa-miR-125b-5p; hsa-miR-128-3p; hsa-miR-135a-5p; hsa-miR-146a-5p; hsa-miR-195-5p; hsa-miR-218-5p
Annotations derived over miRTarBase (Gene Ontology)	protein-DNA complex GO0032993	over-represented	6.62e-5	8.41e-4	16	hsa-miR-7-5p; hsa-miR-9-5p; hsa-miR-16-5p; hsa-miR-29a-3p; hsa-miR-32-5p; hsa-miR-32-3p; hsa-miR-34a-5p; hsa-miR-34a-3p; hsa-miR-34c-3p; hsa-miR-101-3p; hsa-miR-124-3p; hsa-miR-125b-5p; hsa-miR-128-3p; hsa-miR-132-5p; hsa-miR-146a-5p; hsa-miR-218-5p
Annotations derived over miRTarBase (Gene Ontology)	G protein-coupled receptor binding GO0001664	over-represented	7.52e-5	9.16e-4	16	hsa-miR-7-5p; hsa-miR-9-5p; hsa-miR-16-5p; hsa-miR-29a-3p; hsa-miR-32-5p; hsa-miR-32-3p; hsa-miR-34a-5p; hsa-miR-34c-5p; hsa-miR-101-3p; hsa-miR-124-3p; hsa-miR-125b-5p; hsa-miR-128-3p; hsa-miR-132-3p; hsa-miR-146a-5p; hsa-miR-195-5p; hsa-miR-218-5p
Annotations derived over miRTarBase (Gene Ontology)	protein transport GO0015031	over-represented	7.52e-5	9.16e-4	16	hsa-miR-7-5p; hsa-miR-9-5p; hsa-miR-16-5p; hsa-miR-29a-3p; hsa-miR-32-5p; hsa-miR-32-3p; hsa-miR-34a-5p; hsa-miR-34c-3p; hsa-miR-101-3p; hsa-miR-124-3p; hsa-miR-125b-5p; hsa-miR-128-3p; hsa-miR-132-5p; hsa-miR-195-5p; hsa-miR-195-3p; hsa-miR-218-5p
Annotations derived over miRTarBase (Gene Ontology)	negative regulation of autophagy GO0010507	over-represented	1.45e-4	0.0014513	16	hsa-miR-7-5p; hsa-miR-9-5p; hsa-miR-16-5p; hsa-miR-29a-3p; hsa-miR-32-5p; hsa-miR-34a-5p; hsa-miR-34a-3p; hsa-miR-34c-5p; hsa-miR-34c-3p; hsa-miR-101-3p; hsa-miR-124-3p; hsa-miR-125b-5p; hsa-miR-128-3p; hsa-miR-135a-5p; hsa-miR-195-5p; hsa-miR-218-5p
Annotations derived over miRTarBase (Gene Ontology)	cytoplasmic side of plasma membrane GO0009898	over-represented	1.75e-4	0.0016603	16	hsa-miR-7-5p; hsa-miR-9-5p; hsa-miR-16-5p; hsa-miR-29a-5p; hsa-miR-29a-3p; hsa-miR-32-5p; hsa-miR-32-3p; hsa-miR-34a-5p; hsa-miR-34a-3p; hsa-miR-34c-5p; hsa-miR-124-3p; hsa-miR-128-3p; hsa-miR-135a-5p; hsa-miR-146a-5p; hsa-miR-195-5p; hsa-miR-218-5p
Annotations derived over miRTarBase (Gene Ontology)	ficolin-1-rich granule membrane GO0101003	over-represented	1.96e-4	0.0018169	16	hsa-miR-7-5p; hsa-miR-9-5p; hsa-miR-16-5p; hsa-miR-29a-5p; hsa-miR-29a-3p; hsa-miR-32-5p; hsa-miR-32-3p; hsa-miR-34a-5p; hsa-miR-101-3p; hsa-miR-124-3p; hsa-miR-128-3p; hsa-miR-132-3p; hsa-miR-146a-5p; hsa-miR-146a-3p; hsa-miR-195-5p; hsa-miR-218-5p
Annotations derived over miRTarBase (Gene Ontology)	intrinsic apoptotic signaling pathway in response to DNA damage GO0008630	over-represented	2.09e-4	0.0019084	16	hsa-miR-7-5p; hsa-miR-9-5p; hsa-miR-16-5p; hsa-miR-29a-3p; hsa-miR-32-5p; hsa-miR-34a-5p; hsa-miR-34a-3p; hsa-miR-34c-5p; hsa-miR-101-3p; hsa-miR-124-3p; hsa-miR-125b-5p; hsa-miR-128-3p; hsa-miR-135a-5p; hsa-miR-146a-5p; hsa-miR-195-5p; hsa-miR-218-5p
Annotations derived over miRTarBase (Gene Ontology)	protein secretion GO0009306	over-represented	2.53e-4	0.0021044	16	hsa-miR-7-5p; hsa-miR-9-5p; hsa-miR-16-5p; hsa-miR-29a-3p; hsa-miR-32-5p; hsa-miR-32-3p; hsa-miR-34a-5p; hsa-miR-34c-5p; hsa-miR-101-3p; hsa-miR-124-3p; hsa-miR-125b-5p; hsa-miR-128-3p; hsa-miR-146a-5p; hsa-miR-146a-3p; hsa-miR-195-5p; hsa-miR-218-5p
Annotations derived over miRTarBase (Gene Ontology)	negative regulation of I-kappaB kinaseNF-kappaB signaling GO0043124	over-represented	2.57e-4	0.0021333	16	hsa-miR-9-5p; hsa-miR-16-5p; hsa-miR-29a-3p; hsa-miR-32-5p; hsa-miR-32-3p; hsa-miR-34a-5p; hsa-miR-34a-3p; hsa-miR-34c-3p; hsa-miR-101-3p; hsa-miR-124-3p; hsa-miR-125b-5p; hsa-miR-128-3p; hsa-miR-132-3p; hsa-miR-146a-5p; hsa-miR-195-5p; hsa-miR-218-5p
Annotations derived over miRTarBase (Gene Ontology)	cellular response to amyloid-beta GO1904646	over-represented	2.74e-4	0.0022135	16	hsa-miR-7-5p; hsa-miR-9-5p; hsa-miR-16-5p; hsa-miR-29a-5p; hsa-miR-29a-3p; hsa-miR-32-5p; hsa-miR-34a-5p; hsa-miR-34a-3p; hsa-miR-34c-3p; hsa-miR-101-3p; hsa-miR-125b-5p; hsa-miR-128-3p; hsa-miR-132-3p; hsa-miR-146a-5p; hsa-miR-195-5p; hsa-miR-218-5p
Annotations derived over miRTarBase (Gene Ontology)	negative regulation of cold-induced thermogenesis GO0120163	over-represented	2.83e-4	0.0022718	16	hsa-miR-7-5p; hsa-miR-9-5p; hsa-miR-16-5p; hsa-miR-32-5p; hsa-miR-32-3p; hsa-miR-34a-5p; hsa-miR-34c-5p; hsa-miR-101-3p; hsa-miR-124-3p; hsa-miR-125b-5p; hsa-miR-128-3p; hsa-miR-132-3p; hsa-miR-135a-5p; hsa-miR-146a-5p; hsa-miR-195-5p; hsa-miR-218-5p
Annotations derived over miRTarBase (Gene Ontology)	negative regulation of protein kinase B signaling GO0051898	over-represented	2.97e-4	0.0023606	16	hsa-miR-9-5p; hsa-miR-16-5p; hsa-miR-29a-5p; hsa-miR-29a-3p; hsa-miR-32-5p; hsa-miR-34a-5p; hsa-miR-34a-3p; hsa-miR-34c-5p; hsa-miR-101-3p; hsa-miR-124-3p; hsa-miR-125b-5p; hsa-miR-128-3p; hsa-miR-132-3p; hsa-miR-135a-5p; hsa-miR-195-5p; hsa-miR-218-5p
Annotations derived over miRTarBase (Gene Ontology)	negative regulation of gene expression, epigenetic GO0045814	over-represented	3.36e-4	0.0025551	16	hsa-miR-7-5p; hsa-miR-9-5p; hsa-miR-16-5p; hsa-miR-29a-3p; hsa-miR-32-5p; hsa-miR-34a-5p; hsa-miR-34a-3p; hsa-miR-34c-5p; hsa-miR-101-3p; hsa-miR-124-3p; hsa-miR-125b-5p; hsa-miR-128-3p; hsa-miR-146a-3p; hsa-miR-195-5p; hsa-miR-195-3p; hsa-miR-218-5p
Annotations derived over miRTarBase (Gene Ontology)	epidermal growth factor receptor signaling pathway GO0007173	over-represented	3.63e-4	0.0027199	16	hsa-miR-7-5p; hsa-miR-16-5p; hsa-miR-29a-5p; hsa-miR-29a-3p; hsa-miR-32-5p; hsa-miR-34a-5p; hsa-miR-101-3p; hsa-miR-124-3p; hsa-miR-125b-5p; hsa-miR-128-3p; hsa-miR-132-3p; hsa-miR-135a-5p; hsa-miR-146a-5p; hsa-miR-195-5p; hsa-miR-195-3p; hsa-miR-218-5p
Annotations derived over miRTarBase (Gene Ontology)	positive regulation of substrate adhesion-dependent cell spreading GO1900026	over-represented	3.68e-4	0.0027397	16	hsa-miR-7-5p; hsa-miR-9-5p; hsa-miR-16-5p; hsa-miR-29a-3p; hsa-miR-32-5p; hsa-miR-32-3p; hsa-miR-101-3p; hsa-miR-124-3p; hsa-miR-125b-5p; hsa-miR-128-3p; hsa-miR-132-3p; hsa-miR-135a-5p; hsa-miR-146a-5p; hsa-miR-146a-3p; hsa-miR-195-5p; hsa-miR-218-5p
Annotations derived over miRTarBase (Gene Ontology)	regulation of autophagy GO0010506	over-represented	4.16e-4	0.0029907	16	hsa-miR-7-5p; hsa-miR-9-5p; hsa-miR-16-5p; hsa-miR-29a-3p; hsa-miR-32-5p; hsa-miR-34a-5p; hsa-miR-34c-5p; hsa-miR-101-3p; hsa-miR-124-3p; hsa-miR-125b-5p; hsa-miR-128-3p; hsa-miR-135a-5p; hsa-miR-146a-5p; hsa-miR-146a-3p; hsa-miR-195-5p; hsa-miR-218-5p
Annotations derived over miRTarBase (Gene Ontology)	positive regulation of neuron projection development GO0010976	over-represented	4.42e-4	0.0031274	16	hsa-miR-7-5p; hsa-miR-9-5p; hsa-miR-16-5p; hsa-miR-29a-3p; hsa-miR-32-5p; hsa-miR-32-3p; hsa-miR-34a-5p; hsa-miR-101-3p; hsa-miR-124-3p; hsa-miR-125b-5p; hsa-miR-128-3p; hsa-miR-132-5p; hsa-miR-132-3p; hsa-miR-146a-3p; hsa-miR-195-5p; hsa-miR-218-5p
Annotations derived over miRTarBase (Gene Ontology)	growth factor activity GO0008083	over-represented	4.62e-4	0.0031732	16	hsa-miR-7-5p; hsa-miR-9-5p; hsa-miR-16-5p; hsa-miR-29a-5p; hsa-miR-29a-3p; hsa-miR-32-5p; hsa-miR-34a-5p; hsa-miR-101-3p; hsa-miR-124-3p; hsa-miR-125b-5p; hsa-miR-128-3p; hsa-miR-132-3p; hsa-miR-146a-5p; hsa-miR-195-5p; hsa-miR-195-3p; hsa-miR-218-5p
Annotations derived over miRTarBase (Gene Ontology)	positive regulation of type I interferon production GO0032481	over-represented	5.60e-4	0.0036436	16	hsa-miR-7-5p; hsa-miR-9-5p; hsa-miR-16-5p; hsa-miR-29a-5p; hsa-miR-34a-5p; hsa-miR-34a-3p; hsa-miR-34c-3p; hsa-miR-101-3p; hsa-miR-124-3p; hsa-miR-125b-5p; hsa-miR-128-3p; hsa-miR-132-3p; hsa-miR-135a-5p; hsa-miR-146a-5p; hsa-miR-195-5p; hsa-miR-218-5p
Annotations derived over miRTarBase (Gene Ontology)	positive regulation of protein serinethreonine kinase activity GO0071902	over-represented	6.96e-4	0.0042338	16	hsa-miR-7-5p; hsa-miR-9-5p; hsa-miR-16-5p; hsa-miR-29a-3p; hsa-miR-32-5p; hsa-miR-34a-5p; hsa-miR-34c-5p; hsa-miR-101-3p; hsa-miR-124-3p; hsa-miR-125b-5p; hsa-miR-128-3p; hsa-miR-135a-5p; hsa-miR-146a-5p; hsa-miR-146a-3p; hsa-miR-195-5p; hsa-miR-218-5p
Annotations derived over miRTarBase (Gene Ontology)	I-kappaB kinaseNF-kappaB signaling GO0007249	over-represented	7.47e-4	0.0044744	16	hsa-miR-7-5p; hsa-miR-9-5p; hsa-miR-16-5p; hsa-miR-29a-5p; hsa-miR-29a-3p; hsa-miR-32-5p; hsa-miR-34a-5p; hsa-miR-34c-3p; hsa-miR-101-3p; hsa-miR-124-3p; hsa-miR-125b-5p; hsa-miR-135a-5p; hsa-miR-146a-5p; hsa-miR-146a-3p; hsa-miR-195-5p; hsa-miR-218-5p
Annotations derived over miRTarBase (Gene Ontology)	integrin-mediated signaling pathway GO0007229	over-represented	7.58e-4	0.0044744	16	hsa-miR-7-5p; hsa-miR-9-5p; hsa-miR-16-5p; hsa-miR-29a-5p; hsa-miR-29a-3p; hsa-miR-32-5p; hsa-miR-34a-5p; hsa-miR-34c-5p; hsa-miR-124-3p; hsa-miR-125b-5p; hsa-miR-128-3p; hsa-miR-135a-5p; hsa-miR-146a-5p; hsa-miR-195-5p; hsa-miR-195-3p; hsa-miR-218-5p
Annotations derived over miRTarBase (Gene Ontology)	positive regulation of endothelial cell migration GO0010595	over-represented	7.80e-4	0.0045684	16	hsa-miR-7-5p; hsa-miR-9-5p; hsa-miR-16-5p; hsa-miR-29a-5p; hsa-miR-29a-3p; hsa-miR-32-5p; hsa-miR-34a-5p; hsa-miR-34c-5p; hsa-miR-101-3p; hsa-miR-124-3p; hsa-miR-125b-5p; hsa-miR-128-3p; hsa-miR-132-3p; hsa-miR-135a-5p; hsa-miR-195-5p; hsa-miR-218-5p
Annotations derived over miRTarBase (Gene Ontology)	positive regulation of fibroblast proliferation GO0048146	over-represented	7.91e-4	0.004612	16	hsa-miR-7-5p; hsa-miR-16-5p; hsa-miR-29a-3p; hsa-miR-34a-5p; hsa-miR-34a-3p; hsa-miR-34c-5p; hsa-miR-101-3p; hsa-miR-124-3p; hsa-miR-125b-5p; hsa-miR-128-3p; hsa-miR-132-3p; hsa-miR-135a-5p; hsa-miR-146a-5p; hsa-miR-195-5p; hsa-miR-195-3p; hsa-miR-218-5p
Annotations derived over miRTarBase (Gene Ontology)	Z disc GO0030018	over-represented	9.22e-4	0.0051209	16	hsa-miR-7-5p; hsa-miR-9-5p; hsa-miR-16-5p; hsa-miR-29a-5p; hsa-miR-29a-3p; hsa-miR-32-5p; hsa-miR-34a-5p; hsa-miR-34a-3p; hsa-miR-34c-3p; hsa-miR-124-3p; hsa-miR-125b-5p; hsa-miR-128-3p; hsa-miR-132-3p; hsa-miR-146a-3p; hsa-miR-195-5p; hsa-miR-218-5p
Annotations derived over miRTarBase (Gene Ontology)	cytokine activity GO0005125	over-represented	0.0010156	0.0054706	16	hsa-miR-7-5p; hsa-miR-9-5p; hsa-miR-16-5p; hsa-miR-29a-3p; hsa-miR-32-5p; hsa-miR-34a-5p; hsa-miR-34c-5p; hsa-miR-101-3p; hsa-miR-124-3p; hsa-miR-125b-5p; hsa-miR-128-3p; hsa-miR-132-3p; hsa-miR-146a-5p; hsa-miR-195-5p; hsa-miR-195-3p; hsa-miR-218-5p
Annotations derived over miRTarBase (Gene Ontology)	cellular response to glucose starvation GO0042149	over-represented	0.0011636	0.0060296	16	hsa-miR-9-5p; hsa-miR-16-5p; hsa-miR-29a-5p; hsa-miR-29a-3p; hsa-miR-32-5p; hsa-miR-34a-5p; hsa-miR-34a-3p; hsa-miR-34c-5p; hsa-miR-101-3p; hsa-miR-124-3p; hsa-miR-125b-5p; hsa-miR-128-3p; hsa-miR-146a-5p; hsa-miR-195-5p; hsa-miR-195-3p; hsa-miR-218-5p
Annotations derived over miRTarBase (Gene Ontology)	disordered domain specific binding GO0097718	over-represented	0.0014029	0.0069807	16	hsa-miR-7-5p; hsa-miR-16-5p; hsa-miR-29a-3p; hsa-miR-32-5p; hsa-miR-34a-5p; hsa-miR-34c-5p; hsa-miR-34c-3p; hsa-miR-101-3p; hsa-miR-124-3p; hsa-miR-125b-5p; hsa-miR-128-3p; hsa-miR-132-3p; hsa-miR-146a-5p; hsa-miR-195-5p; hsa-miR-195-3p; hsa-miR-218-5p
Annotations derived over miRTarBase (Gene Ontology)	negative regulation of G0 to G1 transition GO0070317	over-represented	0.0014029	0.0069807	16	hsa-miR-9-5p; hsa-miR-16-5p; hsa-miR-29a-3p; hsa-miR-32-5p; hsa-miR-32-3p; hsa-miR-34a-5p; hsa-miR-34c-5p; hsa-miR-101-3p; hsa-miR-124-3p; hsa-miR-125b-5p; hsa-miR-128-3p; hsa-miR-135a-5p; hsa-miR-146a-5p; hsa-miR-195-5p; hsa-miR-195-3p; hsa-miR-218-5p
Annotations derived over miRTarBase (Gene Ontology)	positive regulation of NIKNF-kappaB signaling GO1901224	over-represented	0.0015181	0.0073722	16	hsa-miR-7-5p; hsa-miR-9-5p; hsa-miR-16-5p; hsa-miR-29a-3p; hsa-miR-32-5p; hsa-miR-34a-5p; hsa-miR-101-3p; hsa-miR-124-3p; hsa-miR-125b-5p; hsa-miR-128-3p; hsa-miR-132-3p; hsa-miR-135a-5p; hsa-miR-146a-5p; hsa-miR-146a-3p; hsa-miR-195-5p; hsa-miR-218-5p
Annotations derived over miRTarBase (Gene Ontology)	endosomal transport GO0016197	over-represented	0.0018672	0.0085554	16	hsa-miR-7-5p; hsa-miR-9-5p; hsa-miR-16-5p; hsa-miR-32-5p; hsa-miR-32-3p; hsa-miR-34a-5p; hsa-miR-34c-5p; hsa-miR-34c-3p; hsa-miR-101-3p; hsa-miR-124-3p; hsa-miR-125b-5p; hsa-miR-128-3p; hsa-miR-146a-5p; hsa-miR-146a-3p; hsa-miR-195-5p; hsa-miR-218-5p
Annotations derived over miRTarBase (Gene Ontology)	cellular response to amino acid starvation GO0034198	over-represented	0.0026829	0.0110843	16	hsa-miR-16-5p; hsa-miR-29a-5p; hsa-miR-29a-3p; hsa-miR-32-5p; hsa-miR-32-3p; hsa-miR-34a-5p; hsa-miR-34a-3p; hsa-miR-34c-5p; hsa-miR-101-3p; hsa-miR-124-3p; hsa-miR-128-3p; hsa-miR-132-3p; hsa-miR-146a-5p; hsa-miR-195-5p; hsa-miR-195-3p; hsa-miR-218-5p
Annotations derived over miRTarBase (Gene Ontology)	positive regulation of protein binding GO0032092	over-represented	0.0026829	0.0110843	16	hsa-miR-7-5p; hsa-miR-9-5p; hsa-miR-16-5p; hsa-miR-29a-5p; hsa-miR-29a-3p; hsa-miR-32-5p; hsa-miR-32-3p; hsa-miR-34a-5p; hsa-miR-34c-5p; hsa-miR-101-3p; hsa-miR-124-3p; hsa-miR-128-3p; hsa-miR-132-3p; hsa-miR-195-5p; hsa-miR-195-3p; hsa-miR-218-5p
Annotations derived over miRTarBase (Gene Ontology)	oxidoreductase activity GO0016491	over-represented	0.0031403	0.0126554	16	hsa-miR-7-5p; hsa-miR-9-5p; hsa-miR-16-5p; hsa-miR-29a-5p; hsa-miR-29a-3p; hsa-miR-32-5p; hsa-miR-34a-5p; hsa-miR-34c-5p; hsa-miR-101-3p; hsa-miR-124-3p; hsa-miR-125b-5p; hsa-miR-128-3p; hsa-miR-132-3p; hsa-miR-146a-5p; hsa-miR-195-5p; hsa-miR-218-5p
Annotations derived over miRTarBase (Gene Ontology)	histone methyltransferase complex GO0035097	over-represented	0.0034544	0.0134012	16	hsa-miR-7-5p; hsa-miR-9-5p; hsa-miR-16-5p; hsa-miR-29a-5p; hsa-miR-29a-3p; hsa-miR-32-5p; hsa-miR-34a-5p; hsa-miR-34c-5p; hsa-miR-101-3p; hsa-miR-124-3p; hsa-miR-125b-5p; hsa-miR-128-3p; hsa-miR-132-3p; hsa-miR-146a-3p; hsa-miR-195-5p; hsa-miR-218-5p
Annotations derived over miRTarBase (Gene Ontology)	sphingolipid biosynthetic process GO0030148	over-represented	0.0036644	0.0140134	16	hsa-miR-7-5p; hsa-miR-9-5p; hsa-miR-16-5p; hsa-miR-29a-5p; hsa-miR-32-5p; hsa-miR-32-3p; hsa-miR-34a-5p; hsa-miR-34a-3p; hsa-miR-34c-3p; hsa-miR-101-3p; hsa-miR-124-3p; hsa-miR-125b-5p; hsa-miR-128-3p; hsa-miR-132-3p; hsa-miR-195-5p; hsa-miR-218-5p
Annotations derived over miRTarBase (Gene Ontology)	endocytosis GO0006897	over-represented	0.0037076	0.0141492	16	hsa-miR-7-5p; hsa-miR-9-5p; hsa-miR-16-5p; hsa-miR-29a-3p; hsa-miR-32-5p; hsa-miR-34a-5p; hsa-miR-34a-3p; hsa-miR-101-3p; hsa-miR-124-3p; hsa-miR-125b-5p; hsa-miR-128-3p; hsa-miR-132-3p; hsa-miR-146a-5p; hsa-miR-195-5p; hsa-miR-195-3p; hsa-miR-218-5p
Annotations derived over miRTarBase (Gene Ontology)	centriolar satellite GO0034451	over-represented	0.0039309	0.0147391	16	hsa-miR-7-5p; hsa-miR-9-5p; hsa-miR-16-5p; hsa-miR-29a-3p; hsa-miR-32-5p; hsa-miR-32-3p; hsa-miR-34a-5p; hsa-miR-34a-3p; hsa-miR-34c-5p; hsa-miR-34c-3p; hsa-miR-124-3p; hsa-miR-125b-5p; hsa-miR-128-3p; hsa-miR-195-5p; hsa-miR-195-3p; hsa-miR-218-5p
Annotations derived over miRTarBase (Gene Ontology)	COPII vesicle coating GO0048208	over-represented	0.0046723	0.0166327	16	hsa-miR-7-5p; hsa-miR-9-5p; hsa-miR-16-5p; hsa-miR-29a-3p; hsa-miR-32-5p; hsa-miR-32-3p; hsa-miR-34a-5p; hsa-miR-34a-3p; hsa-miR-34c-5p; hsa-miR-124-3p; hsa-miR-125b-5p; hsa-miR-128-3p; hsa-miR-132-3p; hsa-miR-195-5p; hsa-miR-195-3p; hsa-miR-218-5p
Annotations derived over miRTarBase (Gene Ontology)	autophagosome assembly GO0000045	over-represented	0.0048344	0.0170263	16	hsa-miR-7-5p; hsa-miR-9-5p; hsa-miR-16-5p; hsa-miR-29a-3p; hsa-miR-34a-5p; hsa-miR-34a-3p; hsa-miR-34c-5p; hsa-miR-101-3p; hsa-miR-124-3p; hsa-miR-125b-5p; hsa-miR-128-3p; hsa-miR-132-3p; hsa-miR-146a-5p; hsa-miR-146a-3p; hsa-miR-195-5p; hsa-miR-195-3p
Annotations derived over miRTarBase (Gene Ontology)	transmembrane signaling receptor activity GO0004888	over-represented	0.0055941	0.0191268	16	hsa-miR-7-5p; hsa-miR-9-5p; hsa-miR-16-5p; hsa-miR-32-5p; hsa-miR-34a-5p; hsa-miR-34a-3p; hsa-miR-124-3p; hsa-miR-125b-5p; hsa-miR-128-3p; hsa-miR-132-3p; hsa-miR-135a-5p; hsa-miR-146a-5p; hsa-miR-146a-3p; hsa-miR-195-5p; hsa-miR-195-3p; hsa-miR-218-5p
Annotations derived over miRTarBase (Gene Ontology)	dendritic spine GO0043197	over-represented	0.0057835	0.0195374	16	hsa-miR-7-5p; hsa-miR-16-5p; hsa-miR-29a-3p; hsa-miR-32-5p; hsa-miR-34a-5p; hsa-miR-34c-5p; hsa-miR-101-3p; hsa-miR-124-3p; hsa-miR-125b-5p; hsa-miR-128-3p; hsa-miR-132-3p; hsa-miR-135a-5p; hsa-miR-146a-5p; hsa-miR-146a-3p; hsa-miR-195-5p; hsa-miR-218-5p
Annotations derived over miRTarBase (Gene Ontology)	specific granule membrane GO0035579	over-represented	0.0060445	0.0203007	16	hsa-miR-7-5p; hsa-miR-9-5p; hsa-miR-16-5p; hsa-miR-29a-3p; hsa-miR-32-5p; hsa-miR-32-3p; hsa-miR-34a-5p; hsa-miR-34c-5p; hsa-miR-101-3p; hsa-miR-124-3p; hsa-miR-125b-5p; hsa-miR-128-3p; hsa-miR-146a-5p; hsa-miR-195-5p; hsa-miR-195-3p; hsa-miR-218-5p
Annotations derived over miRTarBase (Gene Ontology)	positive regulation of cytosolic calcium ion concentration GO0007204	over-represented	0.0062468	0.0207712	16	hsa-miR-9-5p; hsa-miR-16-5p; hsa-miR-29a-5p; hsa-miR-29a-3p; hsa-miR-32-5p; hsa-miR-34a-5p; hsa-miR-34c-5p; hsa-miR-101-3p; hsa-miR-124-3p; hsa-miR-125b-5p; hsa-miR-128-3p; hsa-miR-132-3p; hsa-miR-146a-5p; hsa-miR-146a-3p; hsa-miR-195-5p; hsa-miR-218-5p
Annotations derived over miRTarBase (Gene Ontology)	RNA metabolic process GO0016070	over-represented	0.0072704	0.0233629	16	hsa-miR-7-5p; hsa-miR-9-5p; hsa-miR-16-5p; hsa-miR-29a-3p; hsa-miR-32-5p; hsa-miR-32-3p; hsa-miR-34a-5p; hsa-miR-34a-3p; hsa-miR-34c-3p; hsa-miR-101-3p; hsa-miR-124-3p; hsa-miR-125b-5p; hsa-miR-128-3p; hsa-miR-146a-3p; hsa-miR-195-5p; hsa-miR-218-5p
Annotations derived over miRTarBase (Gene Ontology)	interleukin-12-mediated signaling pathway GO0035722	over-represented	0.0073487	0.0235733	16	hsa-miR-7-5p; hsa-miR-9-5p; hsa-miR-16-5p; hsa-miR-29a-3p; hsa-miR-32-5p; hsa-miR-34a-5p; hsa-miR-101-3p; hsa-miR-124-3p; hsa-miR-125b-5p; hsa-miR-128-3p; hsa-miR-132-3p; hsa-miR-135a-5p; hsa-miR-146a-5p; hsa-miR-146a-3p; hsa-miR-195-5p; hsa-miR-218-5p
Annotations derived over miRTarBase (Gene Ontology)	nuclear pore GO0005643	over-represented	0.0075881	0.0239915	16	hsa-miR-7-5p; hsa-miR-9-5p; hsa-miR-16-5p; hsa-miR-29a-5p; hsa-miR-32-5p; hsa-miR-32-3p; hsa-miR-34a-5p; hsa-miR-101-3p; hsa-miR-124-3p; hsa-miR-125b-5p; hsa-miR-128-3p; hsa-miR-132-3p; hsa-miR-146a-5p; hsa-miR-195-5p; hsa-miR-195-3p; hsa-miR-218-5p
Annotations derived over miRTarBase (Gene Ontology)	calmodulin binding GO0005516	over-represented	0.0077514	0.0244026	16	hsa-miR-7-5p; hsa-miR-9-5p; hsa-miR-16-5p; hsa-miR-29a-5p; hsa-miR-29a-3p; hsa-miR-32-5p; hsa-miR-34a-5p; hsa-miR-34c-5p; hsa-miR-101-3p; hsa-miR-124-3p; hsa-miR-125b-5p; hsa-miR-128-3p; hsa-miR-135a-5p; hsa-miR-146a-5p; hsa-miR-195-5p; hsa-miR-218-5p
Annotations derived over miRTarBase (Gene Ontology)	synaptic vesicle GO0008021	over-represented	0.0118275	0.0327233	16	hsa-miR-7-5p; hsa-miR-9-5p; hsa-miR-16-5p; hsa-miR-29a-5p; hsa-miR-29a-3p; hsa-miR-32-5p; hsa-miR-34a-5p; hsa-miR-101-3p; hsa-miR-124-3p; hsa-miR-128-3p; hsa-miR-132-5p; hsa-miR-132-3p; hsa-miR-146a-3p; hsa-miR-195-5p; hsa-miR-195-3p; hsa-miR-218-5p
Annotations derived over miRTarBase (Gene Ontology)	protein serinethreonine phosphatase activity GO0004722	over-represented	0.0126795	0.0344484	16	hsa-miR-7-5p; hsa-miR-16-5p; hsa-miR-29a-5p; hsa-miR-29a-3p; hsa-miR-32-5p; hsa-miR-34a-5p; hsa-miR-34a-3p; hsa-miR-34c-3p; hsa-miR-101-3p; hsa-miR-124-3p; hsa-miR-125b-5p; hsa-miR-128-3p; hsa-miR-135a-5p; hsa-miR-146a-5p; hsa-miR-195-5p; hsa-miR-218-5p
Annotations derived over miRTarBase (Gene Ontology)	oxidation-reduction process GO0055114	over-represented	0.0155539	0.040128	16	hsa-miR-7-5p; hsa-miR-9-5p; hsa-miR-16-5p; hsa-miR-29a-5p; hsa-miR-29a-3p; hsa-miR-32-5p; hsa-miR-32-3p; hsa-miR-34a-5p; hsa-miR-34c-5p; hsa-miR-124-3p; hsa-miR-125b-5p; hsa-miR-128-3p; hsa-miR-132-3p; hsa-miR-146a-5p; hsa-miR-195-5p; hsa-miR-218-5p
Annotations derived over miRTarBase (Gene Ontology)	cyclin-dependent protein kinase holoenzyme complex GO0000307	over-represented	0.0161593	0.0412643	16	hsa-miR-7-5p; hsa-miR-9-5p; hsa-miR-16-5p; hsa-miR-29a-3p; hsa-miR-32-5p; hsa-miR-34a-5p; hsa-miR-34a-3p; hsa-miR-34c-5p; hsa-miR-101-3p; hsa-miR-124-3p; hsa-miR-125b-5p; hsa-miR-132-3p; hsa-miR-146a-5p; hsa-miR-195-5p; hsa-miR-195-3p; hsa-miR-218-5p
Annotations derived over miRTarBase (Gene Ontology)	double-strand break repair via homologous recombination GO0000724	over-represented	0.0161593	0.0412643	16	hsa-miR-7-5p; hsa-miR-9-5p; hsa-miR-16-5p; hsa-miR-29a-5p; hsa-miR-29a-3p; hsa-miR-32-5p; hsa-miR-34a-5p; hsa-miR-34c-5p; hsa-miR-101-3p; hsa-miR-124-3p; hsa-miR-125b-5p; hsa-miR-128-3p; hsa-miR-132-3p; hsa-miR-146a-5p; hsa-miR-195-5p; hsa-miR-218-5p
Annotations derived over miRTarBase (Gene Ontology)	recycling endosome GO0055037	over-represented	0.0189577	0.0452109	16	hsa-miR-7-5p; hsa-miR-9-5p; hsa-miR-16-5p; hsa-miR-29a-5p; hsa-miR-29a-3p; hsa-miR-32-5p; hsa-miR-34a-5p; hsa-miR-101-3p; hsa-miR-124-3p; hsa-miR-125b-5p; hsa-miR-128-3p; hsa-miR-132-5p; hsa-miR-132-3p; hsa-miR-146a-5p; hsa-miR-195-5p; hsa-miR-218-5p
Annotations derived over miRTarBase (Gene Ontology)	regulation of megakaryocyte differentiation GO0045652	over-represented	0.0194913	0.0461833	16	hsa-miR-7-5p; hsa-miR-9-5p; hsa-miR-16-5p; hsa-miR-29a-3p; hsa-miR-32-5p; hsa-miR-34a-5p; hsa-miR-34a-3p; hsa-miR-34c-5p; hsa-miR-101-3p; hsa-miR-124-3p; hsa-miR-125b-5p; hsa-miR-128-3p; hsa-miR-132-3p; hsa-miR-146a-3p; hsa-miR-195-5p; hsa-miR-218-5p
Annotations derived over miRTarBase (Gene Ontology)	thiol-dependent ubiquitin-specific protease activity GO0004843	over-represented	0.0194913	0.0461833	16	hsa-miR-7-5p; hsa-miR-9-5p; hsa-miR-16-5p; hsa-miR-29a-3p; hsa-miR-32-5p; hsa-miR-32-3p; hsa-miR-34a-5p; hsa-miR-101-3p; hsa-miR-124-3p; hsa-miR-125b-5p; hsa-miR-128-3p; hsa-miR-132-3p; hsa-miR-146a-5p; hsa-miR-195-5p; hsa-miR-195-3p; hsa-miR-218-5p
Annotations derived over miRTarBase (Gene Ontology)	brain development GO0007420	over-represented	0.0205961	0.0480459	16	hsa-miR-7-5p; hsa-miR-9-5p; hsa-miR-16-5p; hsa-miR-29a-3p; hsa-miR-32-5p; hsa-miR-34a-5p; hsa-miR-34c-5p; hsa-miR-101-3p; hsa-miR-124-3p; hsa-miR-125b-5p; hsa-miR-128-3p; hsa-miR-132-3p; hsa-miR-146a-5p; hsa-miR-146a-3p; hsa-miR-195-5p; hsa-miR-218-5p
Annotations derived over miRTarBase (Gene Ontology)	gamma-catenin binding GO0045295	over-represented	1.67e-10	1.34e-7	15	hsa-miR-9-5p; hsa-miR-16-5p; hsa-miR-29a-5p; hsa-miR-32-5p; hsa-miR-32-3p; hsa-miR-34a-5p; hsa-miR-34c-5p; hsa-miR-34c-3p; hsa-miR-124-3p; hsa-miR-125b-5p; hsa-miR-128-3p; hsa-miR-135a-5p; hsa-miR-195-5p; hsa-miR-195-3p; hsa-miR-218-5p
Annotations derived over miRTarBase (Gene Ontology)	negative regulation of intrinsic apoptotic signaling pathway in response to DNA damage by p53 class mediator GO1902166	over-represented	1.30e-9	4.46e-7	15	hsa-miR-7-5p; hsa-miR-9-5p; hsa-miR-16-5p; hsa-miR-29a-3p; hsa-miR-34a-5p; hsa-miR-34a-3p; hsa-miR-34c-5p; hsa-miR-124-3p; hsa-miR-125b-5p; hsa-miR-128-3p; hsa-miR-132-3p; hsa-miR-135a-5p; hsa-miR-146a-5p; hsa-miR-195-5p; hsa-miR-218-5p
Annotations derived over miRTarBase (Gene Ontology)	response to UV-A GO0070141	over-represented	4.95e-9	1.01e-6	15	hsa-miR-7-5p; hsa-miR-9-5p; hsa-miR-16-5p; hsa-miR-29a-3p; hsa-miR-34a-5p; hsa-miR-34a-3p; hsa-miR-34c-5p; hsa-miR-101-3p; hsa-miR-125b-5p; hsa-miR-128-3p; hsa-miR-132-3p; hsa-miR-135a-5p; hsa-miR-146a-5p; hsa-miR-195-5p; hsa-miR-218-5p
Annotations derived over miRTarBase (Gene Ontology)	neuron apoptotic process GO0051402	over-represented	1.07e-8	2.02e-6	15	hsa-miR-7-5p; hsa-miR-9-5p; hsa-miR-16-5p; hsa-miR-29a-3p; hsa-miR-34a-5p; hsa-miR-34a-3p; hsa-miR-34c-5p; hsa-miR-101-3p; hsa-miR-124-3p; hsa-miR-125b-5p; hsa-miR-132-3p; hsa-miR-135a-5p; hsa-miR-195-5p; hsa-miR-195-3p; hsa-miR-218-5p
Annotations derived over miRTarBase (Gene Ontology)	histone H3 deacetylation GO0070932	over-represented	2.11e-8	3.27e-6	15	hsa-miR-7-5p; hsa-miR-9-5p; hsa-miR-16-5p; hsa-miR-29a-5p; hsa-miR-29a-3p; hsa-miR-32-5p; hsa-miR-34a-5p; hsa-miR-34a-3p; hsa-miR-34c-3p; hsa-miR-124-3p; hsa-miR-125b-5p; hsa-miR-128-3p; hsa-miR-132-3p; hsa-miR-195-5p; hsa-miR-218-5p
Annotations derived over miRTarBase (Gene Ontology)	positive regulation of response to DNA damage stimulus GO2001022	over-represented	2.66e-8	3.86e-6	15	hsa-miR-7-5p; hsa-miR-16-5p; hsa-miR-29a-3p; hsa-miR-32-5p; hsa-miR-34a-5p; hsa-miR-34a-3p; hsa-miR-34c-5p; hsa-miR-101-3p; hsa-miR-124-3p; hsa-miR-125b-5p; hsa-miR-132-3p; hsa-miR-135a-5p; hsa-miR-146a-5p; hsa-miR-195-5p; hsa-miR-195-3p
Annotations derived over miRTarBase (Gene Ontology)	response to gamma radiation GO0010332	over-represented	6.03e-8	7.46e-6	15	hsa-miR-7-5p; hsa-miR-9-5p; hsa-miR-16-5p; hsa-miR-29a-3p; hsa-miR-34a-5p; hsa-miR-34a-3p; hsa-miR-34c-5p; hsa-miR-34c-3p; hsa-miR-101-3p; hsa-miR-125b-5p; hsa-miR-128-3p; hsa-miR-132-3p; hsa-miR-135a-5p; hsa-miR-195-5p; hsa-miR-195-3p
Annotations derived over miRTarBase (Gene Ontology)	catenin complex GO0016342	over-represented	8.91e-8	9.70e-6	15	hsa-miR-9-5p; hsa-miR-16-5p; hsa-miR-32-5p; hsa-miR-34a-5p; hsa-miR-34a-3p; hsa-miR-34c-5p; hsa-miR-34c-3p; hsa-miR-101-3p; hsa-miR-124-3p; hsa-miR-125b-5p; hsa-miR-128-3p; hsa-miR-132-3p; hsa-miR-135a-5p; hsa-miR-195-5p; hsa-miR-218-5p
Annotations derived over miRTarBase (Gene Ontology)	epidermis development GO0008544	over-represented	4.14e-7	2.78e-5	15	hsa-miR-7-5p; hsa-miR-9-5p; hsa-miR-16-5p; hsa-miR-29a-5p; hsa-miR-29a-3p; hsa-miR-32-5p; hsa-miR-34a-5p; hsa-miR-34c-5p; hsa-miR-124-3p; hsa-miR-125b-5p; hsa-miR-128-3p; hsa-miR-146a-5p; hsa-miR-195-5p; hsa-miR-195-3p; hsa-miR-218-5p
Annotations derived over miRTarBase (Gene Ontology)	response to radiation GO0009314	over-represented	4.68e-7	2.98e-5	15	hsa-miR-7-5p; hsa-miR-9-5p; hsa-miR-16-5p; hsa-miR-29a-5p; hsa-miR-29a-3p; hsa-miR-34a-5p; hsa-miR-34a-3p; hsa-miR-34c-5p; hsa-miR-101-3p; hsa-miR-124-3p; hsa-miR-125b-5p; hsa-miR-135a-5p; hsa-miR-146a-5p; hsa-miR-195-5p; hsa-miR-195-3p
Annotations derived over miRTarBase (Gene Ontology)	response to ischemia GO0002931	over-represented	6.70e-7	3.82e-5	15	hsa-miR-7-5p; hsa-miR-9-5p; hsa-miR-16-5p; hsa-miR-29a-3p; hsa-miR-32-5p; hsa-miR-32-3p; hsa-miR-34a-5p; hsa-miR-34a-3p; hsa-miR-124-3p; hsa-miR-125b-5p; hsa-miR-128-3p; hsa-miR-135a-5p; hsa-miR-146a-3p; hsa-miR-195-5p; hsa-miR-195-3p
Annotations derived over miRTarBase (Gene Ontology)	positive regulation of sprouting angiogenesis GO1903672	over-represented	8.22e-7	4.39e-5	15	hsa-miR-7-5p; hsa-miR-9-5p; hsa-miR-16-5p; hsa-miR-29a-3p; hsa-miR-32-5p; hsa-miR-34a-5p; hsa-miR-101-3p; hsa-miR-124-3p; hsa-miR-125b-5p; hsa-miR-128-3p; hsa-miR-132-3p; hsa-miR-135a-5p; hsa-miR-195-5p; hsa-miR-195-3p; hsa-miR-218-5p
Annotations derived over miRTarBase (Gene Ontology)	mitogen-activated protein kinase binding GO0051019	over-represented	8.71e-7	4.54e-5	15	hsa-miR-9-5p; hsa-miR-16-5p; hsa-miR-29a-3p; hsa-miR-32-5p; hsa-miR-34a-5p; hsa-miR-34a-3p; hsa-miR-34c-5p; hsa-miR-101-3p; hsa-miR-124-3p; hsa-miR-125b-5p; hsa-miR-128-3p; hsa-miR-132-3p; hsa-miR-146a-5p; hsa-miR-195-5p; hsa-miR-218-5p
Annotations derived over miRTarBase (Gene Ontology)	production of siRNA involved in RNA interference GO0030422	over-represented	1.26e-6	5.97e-5	15	hsa-miR-7-5p; hsa-miR-9-5p; hsa-miR-16-5p; hsa-miR-29a-3p; hsa-miR-34a-5p; hsa-miR-34c-5p; hsa-miR-34c-3p; hsa-miR-101-3p; hsa-miR-124-3p; hsa-miR-125b-5p; hsa-miR-128-3p; hsa-miR-132-3p; hsa-miR-195-5p; hsa-miR-195-3p; hsa-miR-218-5p
Annotations derived over miRTarBase (Gene Ontology)	humoral immune response GO0006959	over-represented	1.37e-6	6.33e-5	15	hsa-miR-7-5p; hsa-miR-9-5p; hsa-miR-16-5p; hsa-miR-29a-3p; hsa-miR-34a-5p; hsa-miR-34a-3p; hsa-miR-34c-5p; hsa-miR-101-3p; hsa-miR-124-3p; hsa-miR-125b-5p; hsa-miR-128-3p; hsa-miR-135a-5p; hsa-miR-146a-5p; hsa-miR-195-5p; hsa-miR-218-5p
Annotations derived over miRTarBase (Gene Ontology)	cysteine-type endopeptidase inhibitor activity involved in apoptotic process GO0043027	over-represented	1.41e-6	6.42e-5	15	hsa-miR-7-5p; hsa-miR-9-5p; hsa-miR-16-5p; hsa-miR-29a-5p; hsa-miR-29a-3p; hsa-miR-34a-5p; hsa-miR-34a-3p; hsa-miR-34c-5p; hsa-miR-34c-3p; hsa-miR-101-3p; hsa-miR-124-3p; hsa-miR-125b-5p; hsa-miR-135a-5p; hsa-miR-195-5p; hsa-miR-218-5p
Annotations derived over miRTarBase (Gene Ontology)	aortic valve morphogenesis GO0003180	over-represented	1.61e-6	6.99e-5	15	hsa-miR-7-5p; hsa-miR-9-5p; hsa-miR-16-5p; hsa-miR-29a-3p; hsa-miR-32-5p; hsa-miR-34a-5p; hsa-miR-34c-5p; hsa-miR-101-3p; hsa-miR-124-3p; hsa-miR-128-3p; hsa-miR-132-3p; hsa-miR-135a-5p; hsa-miR-146a-5p; hsa-miR-195-5p; hsa-miR-218-5p
Annotations derived over miRTarBase (Gene Ontology)	positive regulation of neuron death GO1901216	over-represented	2.23e-6	8.80e-5	15	hsa-miR-7-5p; hsa-miR-9-5p; hsa-miR-16-5p; hsa-miR-29a-5p; hsa-miR-29a-3p; hsa-miR-32-5p; hsa-miR-34a-5p; hsa-miR-34c-5p; hsa-miR-34c-3p; hsa-miR-101-3p; hsa-miR-124-3p; hsa-miR-128-3p; hsa-miR-146a-5p; hsa-miR-195-5p; hsa-miR-218-5p
Annotations derived over miRTarBase (Gene Ontology)	fibronectin binding GO0001968	over-represented	3.05e-6	1.12e-4	15	hsa-miR-7-5p; hsa-miR-9-5p; hsa-miR-16-5p; hsa-miR-29a-3p; hsa-miR-32-5p; hsa-miR-34a-5p; hsa-miR-34a-3p; hsa-miR-34c-5p; hsa-miR-101-3p; hsa-miR-124-3p; hsa-miR-132-3p; hsa-miR-135a-5p; hsa-miR-195-5p; hsa-miR-195-3p; hsa-miR-218-5p
Annotations derived over miRTarBase (Gene Ontology)	phosphoprotein binding GO0051219	over-represented	7.11e-6	1.92e-4	15	hsa-miR-7-5p; hsa-miR-9-5p; hsa-miR-16-5p; hsa-miR-32-5p; hsa-miR-32-3p; hsa-miR-34a-5p; hsa-miR-34c-5p; hsa-miR-101-3p; hsa-miR-124-3p; hsa-miR-125b-5p; hsa-miR-128-3p; hsa-miR-132-3p; hsa-miR-135a-5p; hsa-miR-195-5p; hsa-miR-218-5p
Annotations derived over miRTarBase (Gene Ontology)	negative regulation of extrinsic apoptotic signaling pathway GO2001237	over-represented	8.01e-6	2.08e-4	15	hsa-miR-7-5p; hsa-miR-16-5p; hsa-miR-29a-3p; hsa-miR-32-5p; hsa-miR-32-3p; hsa-miR-34a-5p; hsa-miR-34c-3p; hsa-miR-101-3p; hsa-miR-124-3p; hsa-miR-125b-5p; hsa-miR-128-3p; hsa-miR-132-3p; hsa-miR-135a-5p; hsa-miR-195-3p; hsa-miR-218-5p
Annotations derived over miRTarBase (Gene Ontology)	protein K11-linked ubiquitination GO0070979	over-represented	8.01e-6	2.08e-4	15	hsa-miR-7-5p; hsa-miR-16-5p; hsa-miR-29a-5p; hsa-miR-29a-3p; hsa-miR-32-5p; hsa-miR-32-3p; hsa-miR-34a-5p; hsa-miR-34c-5p; hsa-miR-101-3p; hsa-miR-124-3p; hsa-miR-128-3p; hsa-miR-132-3p; hsa-miR-195-5p; hsa-miR-195-3p; hsa-miR-218-5p
Annotations derived over miRTarBase (Gene Ontology)	cholesterol binding GO0015485	over-represented	9.89e-6	2.35e-4	15	hsa-miR-7-5p; hsa-miR-16-5p; hsa-miR-32-5p; hsa-miR-34a-5p; hsa-miR-34a-3p; hsa-miR-34c-5p; hsa-miR-101-3p; hsa-miR-124-3p; hsa-miR-125b-5p; hsa-miR-128-3p; hsa-miR-132-3p; hsa-miR-135a-5p; hsa-miR-146a-5p; hsa-miR-195-5p; hsa-miR-218-5p
Annotations derived over miRTarBase (Gene Ontology)	regulation of cell adhesion GO0030155	over-represented	1.11e-5	2.55e-4	15	hsa-miR-7-5p; hsa-miR-9-5p; hsa-miR-16-5p; hsa-miR-29a-3p; hsa-miR-32-5p; hsa-miR-34a-5p; hsa-miR-34c-5p; hsa-miR-124-3p; hsa-miR-125b-5p; hsa-miR-128-3p; hsa-miR-135a-5p; hsa-miR-146a-5p; hsa-miR-146a-3p; hsa-miR-195-5p; hsa-miR-218-5p
Annotations derived over miRTarBase (Gene Ontology)	positive regulation of glucose import GO0046326	over-represented	1.49e-5	3.13e-4	15	hsa-miR-7-5p; hsa-miR-16-5p; hsa-miR-29a-5p; hsa-miR-29a-3p; hsa-miR-32-5p; hsa-miR-32-3p; hsa-miR-34a-5p; hsa-miR-124-3p; hsa-miR-125b-5p; hsa-miR-128-3p; hsa-miR-132-3p; hsa-miR-135a-5p; hsa-miR-146a-3p; hsa-miR-195-5p; hsa-miR-218-5p
Annotations derived over miRTarBase (Gene Ontology)	negative regulation of cellular senescence GO2000773	over-represented	1.52e-5	3.16e-4	15	hsa-miR-7-5p; hsa-miR-9-5p; hsa-miR-16-5p; hsa-miR-29a-3p; hsa-miR-32-5p; hsa-miR-34a-5p; hsa-miR-34a-3p; hsa-miR-34c-5p; hsa-miR-124-3p; hsa-miR-125b-5p; hsa-miR-128-3p; hsa-miR-132-3p; hsa-miR-195-5p; hsa-miR-195-3p; hsa-miR-218-5p
Annotations derived over miRTarBase (Gene Ontology)	regulation of MAPK cascade GO0043408	over-represented	1.56e-5	3.20e-4	15	hsa-miR-7-5p; hsa-miR-9-5p; hsa-miR-16-5p; hsa-miR-29a-3p; hsa-miR-32-5p; hsa-miR-34a-5p; hsa-miR-34c-5p; hsa-miR-101-3p; hsa-miR-124-3p; hsa-miR-125b-5p; hsa-miR-128-3p; hsa-miR-132-3p; hsa-miR-146a-5p; hsa-miR-195-5p; hsa-miR-218-5p
Annotations derived over miRTarBase (Gene Ontology)	vasculogenesis GO0001570	over-represented	1.67e-5	3.37e-4	15	hsa-miR-7-5p; hsa-miR-9-5p; hsa-miR-16-5p; hsa-miR-29a-3p; hsa-miR-32-5p; hsa-miR-34a-5p; hsa-miR-34c-5p; hsa-miR-101-3p; hsa-miR-124-3p; hsa-miR-125b-5p; hsa-miR-128-3p; hsa-miR-132-3p; hsa-miR-146a-5p; hsa-miR-195-5p; hsa-miR-218-5p
Annotations derived over miRTarBase (Gene Ontology)	neutrophil chemotaxis GO0030593	over-represented	1.98e-5	3.81e-4	15	hsa-miR-7-5p; hsa-miR-9-5p; hsa-miR-16-5p; hsa-miR-29a-5p; hsa-miR-32-5p; hsa-miR-34a-5p; hsa-miR-34a-3p; hsa-miR-34c-5p; hsa-miR-101-3p; hsa-miR-124-3p; hsa-miR-125b-5p; hsa-miR-128-3p; hsa-miR-132-5p; hsa-miR-146a-5p; hsa-miR-195-5p
Annotations derived over miRTarBase (Gene Ontology)	lipid homeostasis GO0055088	over-represented	2.21e-5	4.10e-4	15	hsa-miR-7-5p; hsa-miR-16-5p; hsa-miR-29a-5p; hsa-miR-32-5p; hsa-miR-34a-5p; hsa-miR-34c-5p; hsa-miR-101-3p; hsa-miR-124-3p; hsa-miR-125b-5p; hsa-miR-128-3p; hsa-miR-132-3p; hsa-miR-135a-5p; hsa-miR-146a-3p; hsa-miR-195-5p; hsa-miR-218-5p
Annotations derived over miRTarBase (Gene Ontology)	mitotic metaphase plate congression GO0007080	over-represented	2.26e-5	4.15e-4	15	hsa-miR-7-5p; hsa-miR-9-5p; hsa-miR-16-5p; hsa-miR-29a-3p; hsa-miR-32-5p; hsa-miR-32-3p; hsa-miR-34a-5p; hsa-miR-34c-3p; hsa-miR-101-3p; hsa-miR-124-3p; hsa-miR-125b-5p; hsa-miR-128-3p; hsa-miR-132-3p; hsa-miR-195-5p; hsa-miR-218-5p
Annotations derived over miRTarBase (Gene Ontology)	positive regulation of tumor necrosis factor production GO0032760	over-represented	2.46e-5	4.42e-4	15	hsa-miR-7-5p; hsa-miR-9-5p; hsa-miR-16-5p; hsa-miR-29a-3p; hsa-miR-32-5p; hsa-miR-34a-5p; hsa-miR-34c-5p; hsa-miR-101-3p; hsa-miR-124-3p; hsa-miR-125b-5p; hsa-miR-128-3p; hsa-miR-135a-5p; hsa-miR-146a-5p; hsa-miR-195-5p; hsa-miR-218-5p
Annotations derived over miRTarBase (Gene Ontology)	protein tyrosine kinase binding GO1990782	over-represented	2.51e-5	4.49e-4	15	hsa-miR-7-5p; hsa-miR-9-5p; hsa-miR-16-5p; hsa-miR-29a-3p; hsa-miR-32-5p; hsa-miR-34a-5p; hsa-miR-34c-5p; hsa-miR-101-3p; hsa-miR-124-3p; hsa-miR-125b-5p; hsa-miR-128-3p; hsa-miR-132-3p; hsa-miR-135a-5p; hsa-miR-195-5p; hsa-miR-218-5p
Annotations derived over miRTarBase (Gene Ontology)	filamentous actin GO0031941	over-represented	2.57e-5	4.54e-4	15	hsa-miR-7-5p; hsa-miR-9-5p; hsa-miR-16-5p; hsa-miR-32-5p; hsa-miR-32-3p; hsa-miR-34a-5p; hsa-miR-34c-3p; hsa-miR-101-3p; hsa-miR-124-3p; hsa-miR-128-3p; hsa-miR-132-3p; hsa-miR-146a-5p; hsa-miR-146a-3p; hsa-miR-195-5p; hsa-miR-218-5p
Annotations derived over miRTarBase (Gene Ontology)	ephrin receptor binding GO0046875	over-represented	3.37e-5	5.41e-4	15	hsa-miR-7-5p; hsa-miR-9-5p; hsa-miR-16-5p; hsa-miR-29a-3p; hsa-miR-32-3p; hsa-miR-34a-5p; hsa-miR-34c-5p; hsa-miR-34c-3p; hsa-miR-124-3p; hsa-miR-125b-5p; hsa-miR-128-3p; hsa-miR-132-3p; hsa-miR-135a-5p; hsa-miR-195-5p; hsa-miR-218-5p
Annotations derived over miRTarBase (Gene Ontology)	cellular response to reactive oxygen species GO0034614	over-represented	3.44e-5	5.44e-4	15	hsa-miR-7-5p; hsa-miR-9-5p; hsa-miR-16-5p; hsa-miR-29a-3p; hsa-miR-34a-5p; hsa-miR-34c-5p; hsa-miR-101-3p; hsa-miR-124-3p; hsa-miR-125b-5p; hsa-miR-128-3p; hsa-miR-132-3p; hsa-miR-135a-5p; hsa-miR-146a-5p; hsa-miR-195-5p; hsa-miR-218-5p
Annotations derived over miRTarBase (Gene Ontology)	mRNA 3-UTR AU-rich region binding GO0035925	over-represented	3.59e-5	5.57e-4	15	hsa-miR-7-5p; hsa-miR-9-5p; hsa-miR-16-5p; hsa-miR-29a-3p; hsa-miR-32-5p; hsa-miR-34a-5p; hsa-miR-34c-5p; hsa-miR-101-3p; hsa-miR-124-3p; hsa-miR-125b-5p; hsa-miR-128-3p; hsa-miR-146a-5p; hsa-miR-146a-3p; hsa-miR-195-5p; hsa-miR-218-5p
Annotations derived over miRTarBase (Gene Ontology)	positive regulation of transforming growth factor beta receptor signaling pathway GO0030511	over-represented	5.70e-5	7.52e-4	15	hsa-miR-7-5p; hsa-miR-9-5p; hsa-miR-16-5p; hsa-miR-32-5p; hsa-miR-34a-5p; hsa-miR-34a-3p; hsa-miR-34c-5p; hsa-miR-101-3p; hsa-miR-124-3p; hsa-miR-125b-5p; hsa-miR-128-3p; hsa-miR-132-3p; hsa-miR-146a-5p; hsa-miR-195-5p; hsa-miR-218-5p
Annotations derived over miRTarBase (Gene Ontology)	cellular response to unfolded protein GO0034620	over-represented	6.66e-5	8.43e-4	15	hsa-miR-7-5p; hsa-miR-9-5p; hsa-miR-16-5p; hsa-miR-29a-3p; hsa-miR-32-5p; hsa-miR-32-3p; hsa-miR-34a-5p; hsa-miR-34c-5p; hsa-miR-101-3p; hsa-miR-125b-5p; hsa-miR-128-3p; hsa-miR-132-3p; hsa-miR-146a-5p; hsa-miR-195-5p; hsa-miR-218-5p
Annotations derived over miRTarBase (Gene Ontology)	positive regulation of tyrosine phosphorylation of STAT protein GO0042531	over-represented	8.53e-5	9.95e-4	15	hsa-miR-9-5p; hsa-miR-16-5p; hsa-miR-29a-3p; hsa-miR-32-5p; hsa-miR-32-3p; hsa-miR-34a-5p; hsa-miR-34c-5p; hsa-miR-101-3p; hsa-miR-124-3p; hsa-miR-125b-5p; hsa-miR-128-3p; hsa-miR-135a-5p; hsa-miR-146a-5p; hsa-miR-195-5p; hsa-miR-218-5p
Annotations derived over miRTarBase (Gene Ontology)	positive regulation of viral genome replication GO0045070	over-represented	8.70e-5	0.0010057	15	hsa-miR-7-5p; hsa-miR-9-5p; hsa-miR-16-5p; hsa-miR-29a-5p; hsa-miR-32-5p; hsa-miR-34a-5p; hsa-miR-34c-5p; hsa-miR-124-3p; hsa-miR-125b-5p; hsa-miR-128-3p; hsa-miR-132-3p; hsa-miR-146a-5p; hsa-miR-146a-3p; hsa-miR-195-5p; hsa-miR-218-5p
Annotations derived over miRTarBase (Gene Ontology)	cell-cell junction assembly GO0007043	over-represented	8.86e-5	0.0010095	15	hsa-miR-7-5p; hsa-miR-9-5p; hsa-miR-16-5p; hsa-miR-29a-3p; hsa-miR-32-5p; hsa-miR-34a-5p; hsa-miR-34c-5p; hsa-miR-101-3p; hsa-miR-124-3p; hsa-miR-125b-5p; hsa-miR-128-3p; hsa-miR-132-3p; hsa-miR-146a-5p; hsa-miR-195-5p; hsa-miR-218-5p
Annotations derived over miRTarBase (Gene Ontology)	mitotic cell cycle phase transition GO0044772	over-represented	9.03e-5	0.0010255	15	hsa-miR-7-5p; hsa-miR-9-5p; hsa-miR-16-5p; hsa-miR-29a-3p; hsa-miR-32-5p; hsa-miR-34a-5p; hsa-miR-34a-3p; hsa-miR-34c-5p; hsa-miR-101-3p; hsa-miR-124-3p; hsa-miR-125b-5p; hsa-miR-132-3p; hsa-miR-146a-5p; hsa-miR-195-5p; hsa-miR-218-5p
Annotations derived over miRTarBase (Gene Ontology)	toll-like receptor signaling pathway GO0002224	over-represented	9.03e-5	0.0010255	15	hsa-miR-7-5p; hsa-miR-16-5p; hsa-miR-29a-3p; hsa-miR-32-5p; hsa-miR-34a-5p; hsa-miR-101-3p; hsa-miR-124-3p; hsa-miR-125b-5p; hsa-miR-128-3p; hsa-miR-132-5p; hsa-miR-132-3p; hsa-miR-135a-5p; hsa-miR-146a-5p; hsa-miR-195-5p; hsa-miR-218-5p
Annotations derived over miRTarBase (Gene Ontology)	cellular defense response GO0006968	over-represented	9.37e-5	0.0010533	15	hsa-miR-7-5p; hsa-miR-9-5p; hsa-miR-16-5p; hsa-miR-29a-5p; hsa-miR-29a-3p; hsa-miR-34a-5p; hsa-miR-34c-5p; hsa-miR-34c-3p; hsa-miR-124-3p; hsa-miR-128-3p; hsa-miR-132-3p; hsa-miR-146a-5p; hsa-miR-146a-3p; hsa-miR-195-5p; hsa-miR-218-5p
Annotations derived over miRTarBase (Gene Ontology)	phospholipid metabolic process GO0006644	over-represented	1.13e-4	0.0012026	15	hsa-miR-7-5p; hsa-miR-9-5p; hsa-miR-16-5p; hsa-miR-29a-3p; hsa-miR-32-5p; hsa-miR-34a-5p; hsa-miR-34a-3p; hsa-miR-34c-5p; hsa-miR-101-3p; hsa-miR-124-3p; hsa-miR-125b-5p; hsa-miR-128-3p; hsa-miR-132-3p; hsa-miR-195-5p; hsa-miR-218-5p
Annotations derived over miRTarBase (Gene Ontology)	substrate adhesion-dependent cell spreading GO0034446	over-represented	1.83e-4	0.0017264	15	hsa-miR-7-5p; hsa-miR-9-5p; hsa-miR-16-5p; hsa-miR-29a-5p; hsa-miR-29a-3p; hsa-miR-32-5p; hsa-miR-34a-5p; hsa-miR-34c-5p; hsa-miR-101-3p; hsa-miR-124-3p; hsa-miR-125b-5p; hsa-miR-128-3p; hsa-miR-146a-5p; hsa-miR-195-5p; hsa-miR-218-5p
Annotations derived over miRTarBase (Gene Ontology)	positive regulation of T cell proliferation GO0042102	over-represented	1.93e-4	0.0017987	15	hsa-miR-7-5p; hsa-miR-9-5p; hsa-miR-16-5p; hsa-miR-29a-5p; hsa-miR-29a-3p; hsa-miR-32-5p; hsa-miR-34a-5p; hsa-miR-34a-3p; hsa-miR-101-3p; hsa-miR-124-3p; hsa-miR-128-3p; hsa-miR-146a-5p; hsa-miR-146a-3p; hsa-miR-195-5p; hsa-miR-218-5p
Annotations derived over miRTarBase (Gene Ontology)	peptidyl-tyrosine autophosphorylation GO0038083	over-represented	2.37e-4	0.0020162	15	hsa-miR-7-5p; hsa-miR-16-5p; hsa-miR-29a-3p; hsa-miR-32-3p; hsa-miR-34a-5p; hsa-miR-34a-3p; hsa-miR-34c-3p; hsa-miR-125b-5p; hsa-miR-128-3p; hsa-miR-132-3p; hsa-miR-135a-5p; hsa-miR-146a-5p; hsa-miR-195-5p; hsa-miR-195-3p; hsa-miR-218-5p
Annotations derived over miRTarBase (Gene Ontology)	protein refolding GO0042026	over-represented	2.37e-4	0.0020162	15	hsa-miR-7-5p; hsa-miR-16-5p; hsa-miR-32-5p; hsa-miR-32-3p; hsa-miR-34a-5p; hsa-miR-34c-5p; hsa-miR-101-3p; hsa-miR-124-3p; hsa-miR-125b-5p; hsa-miR-128-3p; hsa-miR-132-3p; hsa-miR-146a-5p; hsa-miR-195-5p; hsa-miR-195-3p; hsa-miR-218-5p
Annotations derived over miRTarBase (Gene Ontology)	phosphoprotein phosphatase activity GO0004721	over-represented	2.41e-4	0.0020324	15	hsa-miR-7-5p; hsa-miR-16-5p; hsa-miR-29a-5p; hsa-miR-29a-3p; hsa-miR-32-5p; hsa-miR-34a-5p; hsa-miR-34a-3p; hsa-miR-101-3p; hsa-miR-124-3p; hsa-miR-125b-5p; hsa-miR-128-3p; hsa-miR-132-3p; hsa-miR-195-5p; hsa-miR-195-3p; hsa-miR-218-5p
Annotations derived over miRTarBase (Gene Ontology)	core promoter binding GO0001047	over-represented	2.71e-4	0.0021899	15	hsa-miR-7-5p; hsa-miR-16-5p; hsa-miR-29a-3p; hsa-miR-32-5p; hsa-miR-34a-5p; hsa-miR-34a-3p; hsa-miR-34c-5p; hsa-miR-34c-3p; hsa-miR-124-3p; hsa-miR-125b-5p; hsa-miR-132-3p; hsa-miR-135a-5p; hsa-miR-195-5p; hsa-miR-195-3p; hsa-miR-218-5p
Annotations derived over miRTarBase (Gene Ontology)	positive regulation of protein dephosphorylation GO0035307	over-represented	2.71e-4	0.0021899	15	hsa-miR-7-5p; hsa-miR-16-5p; hsa-miR-29a-5p; hsa-miR-29a-3p; hsa-miR-32-5p; hsa-miR-34a-5p; hsa-miR-34a-3p; hsa-miR-101-3p; hsa-miR-124-3p; hsa-miR-125b-5p; hsa-miR-128-3p; hsa-miR-146a-5p; hsa-miR-146a-3p; hsa-miR-195-5p; hsa-miR-218-5p
Annotations derived over miRTarBase (Gene Ontology)	positive regulation of stress fiber assembly GO0051496	over-represented	3.47e-4	0.0026158	15	hsa-miR-7-5p; hsa-miR-9-5p; hsa-miR-16-5p; hsa-miR-29a-3p; hsa-miR-32-5p; hsa-miR-34a-5p; hsa-miR-101-3p; hsa-miR-124-3p; hsa-miR-125b-5p; hsa-miR-128-3p; hsa-miR-135a-5p; hsa-miR-146a-5p; hsa-miR-195-5p; hsa-miR-195-3p; hsa-miR-218-5p
Annotations derived over miRTarBase (Gene Ontology)	cellular response to glucose stimulus GO0071333	over-represented	3.94e-4	0.0028806	15	hsa-miR-7-5p; hsa-miR-9-5p; hsa-miR-16-5p; hsa-miR-29a-5p; hsa-miR-32-5p; hsa-miR-34a-5p; hsa-miR-34a-3p; hsa-miR-101-3p; hsa-miR-124-3p; hsa-miR-125b-5p; hsa-miR-128-3p; hsa-miR-132-3p; hsa-miR-195-5p; hsa-miR-195-3p; hsa-miR-218-5p
Annotations derived over miRTarBase (Gene Ontology)	positive regulation of nuclear-transcribed mRNA catabolic process, deadenylation-dependent decay GO1900153	over-represented	4.14e-4	0.0029779	15	hsa-miR-7-5p; hsa-miR-16-5p; hsa-miR-29a-3p; hsa-miR-32-5p; hsa-miR-34a-5p; hsa-miR-34c-5p; hsa-miR-34c-3p; hsa-miR-101-3p; hsa-miR-124-3p; hsa-miR-125b-5p; hsa-miR-128-3p; hsa-miR-132-3p; hsa-miR-195-5p; hsa-miR-195-3p; hsa-miR-218-5p
Annotations derived over miRTarBase (Gene Ontology)	release of cytochrome c from mitochondria GO0001836	over-represented	4.20e-4	0.0030119	15	hsa-miR-7-5p; hsa-miR-9-5p; hsa-miR-16-5p; hsa-miR-29a-3p; hsa-miR-32-5p; hsa-miR-34a-5p; hsa-miR-34a-3p; hsa-miR-34c-5p; hsa-miR-125b-5p; hsa-miR-128-3p; hsa-miR-135a-5p; hsa-miR-146a-3p; hsa-miR-195-5p; hsa-miR-195-3p; hsa-miR-218-5p
Annotations derived over miRTarBase (Gene Ontology)	clathrin-coated vesicle membrane GO0030665	over-represented	4.70e-4	0.0032181	15	hsa-miR-7-5p; hsa-miR-9-5p; hsa-miR-16-5p; hsa-miR-29a-5p; hsa-miR-29a-3p; hsa-miR-32-3p; hsa-miR-34a-5p; hsa-miR-101-3p; hsa-miR-124-3p; hsa-miR-125b-5p; hsa-miR-128-3p; hsa-miR-132-3p; hsa-miR-135a-5p; hsa-miR-146a-5p; hsa-miR-218-5p
Annotations derived over miRTarBase (Gene Ontology)	scaffold protein binding GO0097110	over-represented	5.75e-4	0.0037167	15	hsa-miR-7-5p; hsa-miR-9-5p; hsa-miR-16-5p; hsa-miR-29a-3p; hsa-miR-32-5p; hsa-miR-32-3p; hsa-miR-34a-5p; hsa-miR-34c-5p; hsa-miR-101-3p; hsa-miR-124-3p; hsa-miR-128-3p; hsa-miR-135a-5p; hsa-miR-146a-5p; hsa-miR-195-5p; hsa-miR-218-5p
Annotations derived over miRTarBase (Gene Ontology)	autophagy GO0006914	over-represented	6.02e-4	0.0038464	15	hsa-miR-7-5p; hsa-miR-9-5p; hsa-miR-16-5p; hsa-miR-32-5p; hsa-miR-34a-5p; hsa-miR-34a-3p; hsa-miR-125b-5p; hsa-miR-128-3p; hsa-miR-132-5p; hsa-miR-132-3p; hsa-miR-146a-5p; hsa-miR-146a-3p; hsa-miR-195-5p; hsa-miR-195-3p; hsa-miR-218-5p
Annotations derived over miRTarBase (Gene Ontology)	peptidase activity GO0008233	over-represented	6.69e-4	0.0041387	15	hsa-miR-7-5p; hsa-miR-9-5p; hsa-miR-16-5p; hsa-miR-29a-3p; hsa-miR-32-5p; hsa-miR-34a-5p; hsa-miR-101-3p; hsa-miR-124-3p; hsa-miR-125b-5p; hsa-miR-128-3p; hsa-miR-132-3p; hsa-miR-146a-5p; hsa-miR-195-5p; hsa-miR-195-3p; hsa-miR-218-5p
Annotations derived over miRTarBase (Gene Ontology)	COP9 signalosome GO0008180	over-represented	7.66e-4	0.0045059	15	hsa-miR-7-5p; hsa-miR-9-5p; hsa-miR-16-5p; hsa-miR-29a-3p; hsa-miR-34a-5p; hsa-miR-34c-5p; hsa-miR-124-3p; hsa-miR-125b-5p; hsa-miR-128-3p; hsa-miR-132-5p; hsa-miR-132-3p; hsa-miR-146a-5p; hsa-miR-195-5p; hsa-miR-195-3p; hsa-miR-218-5p
Annotations derived over miRTarBase (Gene Ontology)	nuclear receptor activity GO0004879	over-represented	7.89e-4	0.0046047	15	hsa-miR-9-5p; hsa-miR-16-5p; hsa-miR-29a-3p; hsa-miR-32-5p; hsa-miR-34a-5p; hsa-miR-34a-3p; hsa-miR-101-3p; hsa-miR-124-3p; hsa-miR-125b-5p; hsa-miR-128-3p; hsa-miR-132-3p; hsa-miR-135a-5p; hsa-miR-195-5p; hsa-miR-195-3p; hsa-miR-218-5p
Annotations derived over miRTarBase (Gene Ontology)	cleavage furrow GO0032154	over-represented	8.75e-4	0.004922	15	hsa-miR-7-5p; hsa-miR-9-5p; hsa-miR-16-5p; hsa-miR-32-5p; hsa-miR-34a-5p; hsa-miR-34c-5p; hsa-miR-101-3p; hsa-miR-124-3p; hsa-miR-125b-5p; hsa-miR-128-3p; hsa-miR-132-3p; hsa-miR-146a-5p; hsa-miR-146a-3p; hsa-miR-195-5p; hsa-miR-218-5p
Annotations derived over miRTarBase (Gene Ontology)	mitotic cytokinesis GO0000281	over-represented	8.88e-4	0.0049641	15	hsa-miR-7-5p; hsa-miR-9-5p; hsa-miR-16-5p; hsa-miR-32-5p; hsa-miR-32-3p; hsa-miR-34a-5p; hsa-miR-101-3p; hsa-miR-124-3p; hsa-miR-125b-5p; hsa-miR-128-3p; hsa-miR-132-3p; hsa-miR-135a-5p; hsa-miR-146a-5p; hsa-miR-195-5p; hsa-miR-218-5p
Annotations derived over miRTarBase (Gene Ontology)	ubiquitin conjugating enzyme activity GO0061631	over-represented	9.01e-4	0.0050269	15	hsa-miR-7-5p; hsa-miR-16-5p; hsa-miR-29a-5p; hsa-miR-29a-3p; hsa-miR-32-5p; hsa-miR-32-3p; hsa-miR-34a-5p; hsa-miR-34a-3p; hsa-miR-101-3p; hsa-miR-124-3p; hsa-miR-128-3p; hsa-miR-132-3p; hsa-miR-195-5p; hsa-miR-195-3p; hsa-miR-218-5p
Annotations derived over miRTarBase (Gene Ontology)	phosphatidylinositol 3-kinase signaling GO0014065	over-represented	0.0010558	0.0056603	15	hsa-miR-7-5p; hsa-miR-9-5p; hsa-miR-16-5p; hsa-miR-29a-3p; hsa-miR-32-5p; hsa-miR-34a-5p; hsa-miR-34a-3p; hsa-miR-101-3p; hsa-miR-124-3p; hsa-miR-125b-5p; hsa-miR-128-3p; hsa-miR-132-3p; hsa-miR-146a-3p; hsa-miR-195-5p; hsa-miR-218-5p
Annotations derived over miRTarBase (Gene Ontology)	regulation of insulin secretion GO0050796	over-represented	0.0010558	0.0056603	15	hsa-miR-7-5p; hsa-miR-9-5p; hsa-miR-16-5p; hsa-miR-29a-5p; hsa-miR-29a-3p; hsa-miR-32-5p; hsa-miR-34a-5p; hsa-miR-34c-5p; hsa-miR-124-3p; hsa-miR-125b-5p; hsa-miR-128-3p; hsa-miR-132-3p; hsa-miR-146a-5p; hsa-miR-195-5p; hsa-miR-218-5p
Annotations derived over miRTarBase (Gene Ontology)	cytoplasmic vesicle membrane GO0030659	over-represented	0.0012168	0.0062552	15	hsa-miR-7-5p; hsa-miR-9-5p; hsa-miR-16-5p; hsa-miR-29a-5p; hsa-miR-29a-3p; hsa-miR-32-5p; hsa-miR-32-3p; hsa-miR-34c-5p; hsa-miR-101-3p; hsa-miR-124-3p; hsa-miR-125b-5p; hsa-miR-128-3p; hsa-miR-195-5p; hsa-miR-195-3p; hsa-miR-218-5p
Annotations derived over miRTarBase (Gene Ontology)	axonogenesis GO0007409	over-represented	0.0012515	0.0063739	15	hsa-miR-7-5p; hsa-miR-9-5p; hsa-miR-16-5p; hsa-miR-29a-3p; hsa-miR-32-5p; hsa-miR-34a-5p; hsa-miR-101-3p; hsa-miR-124-3p; hsa-miR-125b-5p; hsa-miR-128-3p; hsa-miR-132-3p; hsa-miR-146a-5p; hsa-miR-146a-3p; hsa-miR-195-5p; hsa-miR-218-5p
Annotations derived over miRTarBase (Gene Ontology)	protein self-association GO0043621	over-represented	0.0012691	0.0064578	15	hsa-miR-7-5p; hsa-miR-9-5p; hsa-miR-16-5p; hsa-miR-29a-3p; hsa-miR-32-5p; hsa-miR-32-3p; hsa-miR-34a-5p; hsa-miR-34c-5p; hsa-miR-101-3p; hsa-miR-124-3p; hsa-miR-125b-5p; hsa-miR-132-3p; hsa-miR-146a-5p; hsa-miR-195-5p; hsa-miR-218-5p
Annotations derived over miRTarBase (Gene Ontology)	anatomical structure development GO0048856	over-represented	0.001342	0.0067442	15	hsa-miR-7-5p; hsa-miR-9-5p; hsa-miR-16-5p; hsa-miR-32-5p; hsa-miR-34a-5p; hsa-miR-34a-3p; hsa-miR-34c-5p; hsa-miR-101-3p; hsa-miR-124-3p; hsa-miR-125b-5p; hsa-miR-128-3p; hsa-miR-132-3p; hsa-miR-146a-3p; hsa-miR-195-5p; hsa-miR-218-5p
Annotations derived over miRTarBase (Gene Ontology)	cell morphogenesis GO0000902	over-represented	0.001342	0.0067442	15	hsa-miR-7-5p; hsa-miR-9-5p; hsa-miR-16-5p; hsa-miR-29a-3p; hsa-miR-32-5p; hsa-miR-34a-5p; hsa-miR-34c-5p; hsa-miR-34c-3p; hsa-miR-101-3p; hsa-miR-124-3p; hsa-miR-125b-5p; hsa-miR-128-3p; hsa-miR-132-3p; hsa-miR-195-5p; hsa-miR-218-5p
Annotations derived over miRTarBase (Gene Ontology)	hemopoiesis GO0030097	over-represented	0.001694	0.0079337	15	hsa-miR-9-5p; hsa-miR-16-5p; hsa-miR-32-5p; hsa-miR-34a-5p; hsa-miR-34c-5p; hsa-miR-101-3p; hsa-miR-124-3p; hsa-miR-125b-5p; hsa-miR-128-3p; hsa-miR-132-3p; hsa-miR-135a-5p; hsa-miR-146a-5p; hsa-miR-195-5p; hsa-miR-195-3p; hsa-miR-218-5p
Annotations derived over miRTarBase (Gene Ontology)	positive regulation of nuclear-transcribed mRNA polyA tail shortening GO0060213	over-represented	0.0018118	0.008361	15	hsa-miR-7-5p; hsa-miR-16-5p; hsa-miR-29a-3p; hsa-miR-32-5p; hsa-miR-34a-5p; hsa-miR-34c-5p; hsa-miR-34c-3p; hsa-miR-101-3p; hsa-miR-124-3p; hsa-miR-125b-5p; hsa-miR-128-3p; hsa-miR-132-3p; hsa-miR-195-5p; hsa-miR-195-3p; hsa-miR-218-5p
Annotations derived over miRTarBase (Gene Ontology)	regulation of hematopoietic stem cell differentiation GO1902036	over-represented	0.0019112	0.0086776	15	hsa-miR-7-5p; hsa-miR-9-5p; hsa-miR-16-5p; hsa-miR-29a-3p; hsa-miR-32-5p; hsa-miR-34a-5p; hsa-miR-34c-5p; hsa-miR-34c-3p; hsa-miR-101-3p; hsa-miR-124-3p; hsa-miR-125b-5p; hsa-miR-128-3p; hsa-miR-132-3p; hsa-miR-195-5p; hsa-miR-218-5p
Annotations derived over miRTarBase (Gene Ontology)	response to wounding GO0009611	over-represented	0.0019112	0.0086776	15	hsa-miR-7-5p; hsa-miR-9-5p; hsa-miR-16-5p; hsa-miR-29a-3p; hsa-miR-32-5p; hsa-miR-34a-5p; hsa-miR-34a-3p; hsa-miR-34c-5p; hsa-miR-101-3p; hsa-miR-124-3p; hsa-miR-128-3p; hsa-miR-146a-5p; hsa-miR-195-5p; hsa-miR-195-3p; hsa-miR-218-5p
Annotations derived over miRTarBase (Gene Ontology)	PcG protein complex GO0031519	over-represented	0.0021243	0.0093519	15	hsa-miR-7-5p; hsa-miR-9-5p; hsa-miR-16-5p; hsa-miR-29a-3p; hsa-miR-32-3p; hsa-miR-34a-5p; hsa-miR-34c-5p; hsa-miR-101-3p; hsa-miR-124-3p; hsa-miR-125b-5p; hsa-miR-128-3p; hsa-miR-146a-5p; hsa-miR-195-5p; hsa-miR-195-3p; hsa-miR-218-5p
Annotations derived over miRTarBase (Gene Ontology)	regulation of cytokinesis GO0032465	over-represented	0.0024827	0.0104973	15	hsa-miR-7-5p; hsa-miR-9-5p; hsa-miR-16-5p; hsa-miR-29a-5p; hsa-miR-29a-3p; hsa-miR-32-5p; hsa-miR-34a-5p; hsa-miR-34a-3p; hsa-miR-34c-5p; hsa-miR-124-3p; hsa-miR-125b-5p; hsa-miR-128-3p; hsa-miR-195-5p; hsa-miR-195-3p; hsa-miR-218-5p
Annotations derived over miRTarBase (Gene Ontology)	homophilic cell adhesion via plasma membrane adhesion molecules GO0007156	over-represented	0.0026469	0.0110221	15	hsa-miR-9-5p; hsa-miR-16-5p; hsa-miR-29a-5p; hsa-miR-29a-3p; hsa-miR-32-5p; hsa-miR-34a-5p; hsa-miR-34c-5p; hsa-miR-101-3p; hsa-miR-124-3p; hsa-miR-125b-5p; hsa-miR-128-3p; hsa-miR-132-3p; hsa-miR-146a-5p; hsa-miR-195-5p; hsa-miR-218-5p
Annotations derived over miRTarBase (Gene Ontology)	negative regulation of inflammatory response GO0050728	over-represented	0.0032777	0.0130046	15	hsa-miR-7-5p; hsa-miR-9-5p; hsa-miR-16-5p; hsa-miR-29a-3p; hsa-miR-32-5p; hsa-miR-32-3p; hsa-miR-34a-5p; hsa-miR-101-3p; hsa-miR-124-3p; hsa-miR-125b-5p; hsa-miR-128-3p; hsa-miR-132-3p; hsa-miR-135a-5p; hsa-miR-195-5p; hsa-miR-218-5p
Annotations derived over miRTarBase (Gene Ontology)	centriole GO0005814	over-represented	0.0039386	0.0147391	15	hsa-miR-7-5p; hsa-miR-9-5p; hsa-miR-16-5p; hsa-miR-32-3p; hsa-miR-34a-5p; hsa-miR-34c-5p; hsa-miR-101-3p; hsa-miR-124-3p; hsa-miR-125b-5p; hsa-miR-128-3p; hsa-miR-132-3p; hsa-miR-135a-5p; hsa-miR-146a-5p; hsa-miR-195-5p; hsa-miR-218-5p
Annotations derived over miRTarBase (Gene Ontology)	epithelial cell differentiation GO0030855	over-represented	0.0040348	0.0149472	15	hsa-miR-7-5p; hsa-miR-9-5p; hsa-miR-16-5p; hsa-miR-29a-3p; hsa-miR-32-5p; hsa-miR-34a-5p; hsa-miR-101-3p; hsa-miR-124-3p; hsa-miR-125b-5p; hsa-miR-128-3p; hsa-miR-135a-5p; hsa-miR-146a-3p; hsa-miR-195-5p; hsa-miR-195-3p; hsa-miR-218-5p
Annotations derived over miRTarBase (Gene Ontology)	cytoskeletal protein binding GO0008092	over-represented	0.0046012	0.0164687	15	hsa-miR-7-5p; hsa-miR-9-5p; hsa-miR-16-5p; hsa-miR-29a-5p; hsa-miR-32-5p; hsa-miR-34a-5p; hsa-miR-34a-3p; hsa-miR-34c-5p; hsa-miR-101-3p; hsa-miR-124-3p; hsa-miR-125b-5p; hsa-miR-128-3p; hsa-miR-132-3p; hsa-miR-146a-3p; hsa-miR-218-5p
Annotations derived over miRTarBase (Gene Ontology)	stress fiber GO0001725	over-represented	0.0048805	0.0171778	15	hsa-miR-7-5p; hsa-miR-9-5p; hsa-miR-16-5p; hsa-miR-29a-3p; hsa-miR-34a-5p; hsa-miR-101-3p; hsa-miR-124-3p; hsa-miR-125b-5p; hsa-miR-128-3p; hsa-miR-132-3p; hsa-miR-135a-5p; hsa-miR-146a-5p; hsa-miR-195-5p; hsa-miR-195-3p; hsa-miR-218-5p
Annotations derived over miRTarBase (Gene Ontology)	lipid droplet GO0005811	over-represented	0.0051143	0.0177958	15	hsa-miR-7-5p; hsa-miR-16-5p; hsa-miR-29a-3p; hsa-miR-32-5p; hsa-miR-32-3p; hsa-miR-34a-5p; hsa-miR-34c-5p; hsa-miR-101-3p; hsa-miR-124-3p; hsa-miR-125b-5p; hsa-miR-128-3p; hsa-miR-132-3p; hsa-miR-135a-5p; hsa-miR-146a-5p; hsa-miR-218-5p
Annotations derived over miRTarBase (Gene Ontology)	positive regulation of protein kinase activity GO0045860	over-represented	0.005483	0.0188168	15	hsa-miR-7-5p; hsa-miR-9-5p; hsa-miR-16-5p; hsa-miR-29a-5p; hsa-miR-29a-3p; hsa-miR-34a-5p; hsa-miR-34c-5p; hsa-miR-101-3p; hsa-miR-124-3p; hsa-miR-125b-5p; hsa-miR-128-3p; hsa-miR-132-3p; hsa-miR-135a-5p; hsa-miR-195-5p; hsa-miR-218-5p
Annotations derived over miRTarBase (Gene Ontology)	double-strand break repair via nonhomologous end joining GO0006303	over-represented	0.0055466	0.0189937	15	hsa-miR-7-5p; hsa-miR-9-5p; hsa-miR-16-5p; hsa-miR-29a-5p; hsa-miR-32-5p; hsa-miR-34a-5p; hsa-miR-34c-5p; hsa-miR-101-3p; hsa-miR-124-3p; hsa-miR-128-3p; hsa-miR-132-3p; hsa-miR-135a-5p; hsa-miR-146a-5p; hsa-miR-195-5p; hsa-miR-218-5p
Annotations derived over miRTarBase (Gene Ontology)	cell-matrix adhesion GO0007160	over-represented	0.0059416	0.0199859	15	hsa-miR-7-5p; hsa-miR-16-5p; hsa-miR-29a-5p; hsa-miR-29a-3p; hsa-miR-32-5p; hsa-miR-34a-5p; hsa-miR-34a-3p; hsa-miR-34c-5p; hsa-miR-101-3p; hsa-miR-124-3p; hsa-miR-125b-5p; hsa-miR-128-3p; hsa-miR-146a-5p; hsa-miR-195-5p; hsa-miR-218-5p
Annotations derived over miRTarBase (Gene Ontology)	regulation of glycolytic process GO0006110	over-represented	0.0065057	0.021489	15	hsa-miR-7-5p; hsa-miR-9-5p; hsa-miR-16-5p; hsa-miR-29a-5p; hsa-miR-32-5p; hsa-miR-34a-5p; hsa-miR-34a-3p; hsa-miR-34c-3p; hsa-miR-101-3p; hsa-miR-124-3p; hsa-miR-125b-5p; hsa-miR-128-3p; hsa-miR-132-3p; hsa-miR-195-5p; hsa-miR-218-5p
Annotations derived over miRTarBase (Gene Ontology)	nucleosome assembly GO0006334	over-represented	0.0073554	0.0235877	15	hsa-miR-7-5p; hsa-miR-9-5p; hsa-miR-16-5p; hsa-miR-32-5p; hsa-miR-34a-5p; hsa-miR-34a-3p; hsa-miR-101-3p; hsa-miR-124-3p; hsa-miR-125b-5p; hsa-miR-128-3p; hsa-miR-132-3p; hsa-miR-135a-5p; hsa-miR-146a-3p; hsa-miR-195-5p; hsa-miR-218-5p
Annotations derived over miRTarBase (Gene Ontology)	intracellular transport of virus GO0075733	over-represented	0.0087587	0.0265106	15	hsa-miR-7-5p; hsa-miR-9-5p; hsa-miR-16-5p; hsa-miR-29a-5p; hsa-miR-32-5p; hsa-miR-34a-5p; hsa-miR-34a-3p; hsa-miR-34c-5p; hsa-miR-101-3p; hsa-miR-124-3p; hsa-miR-125b-5p; hsa-miR-128-3p; hsa-miR-132-3p; hsa-miR-195-5p; hsa-miR-218-5p
Annotations derived over miRTarBase (Gene Ontology)	anaphase-promoting complex-dependent catabolic process GO0031145	over-represented	0.0101667	0.0292382	15	hsa-miR-7-5p; hsa-miR-16-5p; hsa-miR-29a-3p; hsa-miR-32-5p; hsa-miR-32-3p; hsa-miR-34a-5p; hsa-miR-34c-5p; hsa-miR-34c-3p; hsa-miR-124-3p; hsa-miR-125b-5p; hsa-miR-128-3p; hsa-miR-132-3p; hsa-miR-146a-3p; hsa-miR-195-5p; hsa-miR-218-5p
Annotations derived over miRTarBase (Gene Ontology)	manganese ion binding GO0030145	over-represented	0.0121285	0.033254	15	hsa-miR-7-5p; hsa-miR-9-5p; hsa-miR-16-5p; hsa-miR-29a-3p; hsa-miR-32-5p; hsa-miR-34a-5p; hsa-miR-101-3p; hsa-miR-124-3p; hsa-miR-125b-5p; hsa-miR-128-3p; hsa-miR-132-3p; hsa-miR-146a-3p; hsa-miR-195-5p; hsa-miR-195-3p; hsa-miR-218-5p
Annotations derived over miRTarBase (Gene Ontology)	protein K48-linked ubiquitination GO0070936	over-represented	0.0122532	0.033472	15	hsa-miR-7-5p; hsa-miR-9-5p; hsa-miR-16-5p; hsa-miR-29a-5p; hsa-miR-29a-3p; hsa-miR-32-5p; hsa-miR-34a-5p; hsa-miR-101-3p; hsa-miR-124-3p; hsa-miR-125b-5p; hsa-miR-128-3p; hsa-miR-146a-5p; hsa-miR-195-5p; hsa-miR-195-3p; hsa-miR-218-5p
Annotations derived over miRTarBase (Gene Ontology)	animal organ morphogenesis GO0009887	over-represented	0.0130239	0.0351326	15	hsa-miR-7-5p; hsa-miR-9-5p; hsa-miR-16-5p; hsa-miR-29a-3p; hsa-miR-32-5p; hsa-miR-34a-5p; hsa-miR-101-3p; hsa-miR-124-3p; hsa-miR-125b-5p; hsa-miR-128-3p; hsa-miR-132-3p; hsa-miR-146a-5p; hsa-miR-195-5p; hsa-miR-195-3p; hsa-miR-218-5p
Annotations derived over miRTarBase (Gene Ontology)	regulation of GTPase activity GO0043087	over-represented	0.0160482	0.041095	15	hsa-miR-7-5p; hsa-miR-9-5p; hsa-miR-16-5p; hsa-miR-32-5p; hsa-miR-34a-5p; hsa-miR-34c-5p; hsa-miR-124-3p; hsa-miR-125b-5p; hsa-miR-128-3p; hsa-miR-132-3p; hsa-miR-135a-5p; hsa-miR-146a-3p; hsa-miR-195-5p; hsa-miR-195-3p; hsa-miR-218-5p
Annotations derived over miRTarBase (Gene Ontology)	single-stranded RNA binding GO0003727	over-represented	0.0162056	0.0412868	15	hsa-miR-7-5p; hsa-miR-16-5p; hsa-miR-29a-3p; hsa-miR-34a-5p; hsa-miR-34a-3p; hsa-miR-34c-3p; hsa-miR-101-3p; hsa-miR-124-3p; hsa-miR-128-3p; hsa-miR-132-3p; hsa-miR-146a-5p; hsa-miR-146a-3p; hsa-miR-195-5p; hsa-miR-195-3p; hsa-miR-218-5p
Annotations derived over miRTarBase (Gene Ontology)	mRNA 3-end processing GO0031124	over-represented	0.0165244	0.0420114	15	hsa-miR-7-5p; hsa-miR-9-5p; hsa-miR-16-5p; hsa-miR-32-5p; hsa-miR-34a-5p; hsa-miR-34c-5p; hsa-miR-34c-3p; hsa-miR-101-3p; hsa-miR-124-3p; hsa-miR-125b-5p; hsa-miR-128-3p; hsa-miR-132-3p; hsa-miR-146a-3p; hsa-miR-195-5p; hsa-miR-218-5p
Annotations derived over miRTarBase (Gene Ontology)	glutamatergic synapse GO0098978	over-represented	0.0180239	0.0435215	15	hsa-miR-7-5p; hsa-miR-9-5p; hsa-miR-16-5p; hsa-miR-29a-5p; hsa-miR-29a-3p; hsa-miR-34a-5p; hsa-miR-34c-5p; hsa-miR-101-3p; hsa-miR-124-3p; hsa-miR-128-3p; hsa-miR-132-3p; hsa-miR-135a-5p; hsa-miR-146a-5p; hsa-miR-195-5p; hsa-miR-218-5p
Annotations derived over miRTarBase (Gene Ontology)	protein homotetramerization GO0051289	over-represented	0.0190848	0.0455042	15	hsa-miR-7-5p; hsa-miR-9-5p; hsa-miR-16-5p; hsa-miR-29a-3p; hsa-miR-34a-5p; hsa-miR-34c-5p; hsa-miR-101-3p; hsa-miR-124-3p; hsa-miR-125b-5p; hsa-miR-128-3p; hsa-miR-146a-5p; hsa-miR-146a-3p; hsa-miR-195-5p; hsa-miR-195-3p; hsa-miR-218-5p
Annotations derived over miRTarBase (Gene Ontology)	regulation of G2M transition of mitotic cell cycle GO0010389	over-represented	0.020579	0.0480162	15	hsa-miR-16-5p; hsa-miR-29a-3p; hsa-miR-32-5p; hsa-miR-32-3p; hsa-miR-34a-5p; hsa-miR-34c-5p; hsa-miR-101-3p; hsa-miR-124-3p; hsa-miR-128-3p; hsa-miR-132-5p; hsa-miR-135a-5p; hsa-miR-146a-3p; hsa-miR-195-5p; hsa-miR-195-3p; hsa-miR-218-5p
Annotations derived over miRTarBase (Gene Ontology)	Wnt signalosome GO1990909	over-represented	6.65e-11	7.85e-8	14	hsa-miR-7-5p; hsa-miR-9-5p; hsa-miR-16-5p; hsa-miR-29a-5p; hsa-miR-29a-3p; hsa-miR-34a-5p; hsa-miR-34a-3p; hsa-miR-34c-3p; hsa-miR-101-3p; hsa-miR-124-3p; hsa-miR-125b-5p; hsa-miR-135a-5p; hsa-miR-195-5p; hsa-miR-218-5p
Annotations derived over miRTarBase (Gene Ontology)	B cell proliferation GO0042100	over-represented	2.87e-10	1.86e-7	14	hsa-miR-7-5p; hsa-miR-9-5p; hsa-miR-16-5p; hsa-miR-29a-3p; hsa-miR-34a-5p; hsa-miR-34a-3p; hsa-miR-34c-5p; hsa-miR-34c-3p; hsa-miR-125b-5p; hsa-miR-132-3p; hsa-miR-135a-5p; hsa-miR-146a-5p; hsa-miR-195-5p; hsa-miR-218-5p
Annotations derived over miRTarBase (Gene Ontology)	regulation of protein heterodimerization activity GO0043497	over-represented	2.96e-9	6.93e-7	14	hsa-miR-7-5p; hsa-miR-9-5p; hsa-miR-16-5p; hsa-miR-29a-3p; hsa-miR-32-5p; hsa-miR-34a-5p; hsa-miR-34a-3p; hsa-miR-34c-5p; hsa-miR-101-3p; hsa-miR-124-3p; hsa-miR-125b-5p; hsa-miR-128-3p; hsa-miR-135a-5p; hsa-miR-195-5p
Annotations derived over miRTarBase (Gene Ontology)	epithelial to mesenchymal transition involved in endocardial cushion formation GO0003198	over-represented	3.12e-9	7.15e-7	14	hsa-miR-7-5p; hsa-miR-9-5p; hsa-miR-16-5p; hsa-miR-32-5p; hsa-miR-32-3p; hsa-miR-34a-5p; hsa-miR-34c-5p; hsa-miR-101-3p; hsa-miR-124-3p; hsa-miR-128-3p; hsa-miR-135a-5p; hsa-miR-146a-5p; hsa-miR-195-5p; hsa-miR-218-5p
Annotations derived over miRTarBase (Gene Ontology)	positive regulation of cellular protein metabolic process GO0032270	over-represented	1.60e-8	2.72e-6	14	hsa-miR-7-5p; hsa-miR-9-5p; hsa-miR-16-5p; hsa-miR-29a-3p; hsa-miR-32-5p; hsa-miR-34a-5p; hsa-miR-101-3p; hsa-miR-124-3p; hsa-miR-125b-5p; hsa-miR-128-3p; hsa-miR-135a-5p; hsa-miR-146a-5p; hsa-miR-195-5p; hsa-miR-218-5p
Annotations derived over miRTarBase (Gene Ontology)	BH3 domain binding GO0051434	over-represented	2.01e-8	3.15e-6	14	hsa-miR-7-5p; hsa-miR-9-5p; hsa-miR-16-5p; hsa-miR-29a-3p; hsa-miR-32-5p; hsa-miR-34a-5p; hsa-miR-34a-3p; hsa-miR-34c-5p; hsa-miR-101-3p; hsa-miR-125b-5p; hsa-miR-128-3p; hsa-miR-135a-5p; hsa-miR-195-5p; hsa-miR-218-5p
Annotations derived over miRTarBase (Gene Ontology)	negative regulation of ossification GO0030279	over-represented	2.01e-8	3.15e-6	14	hsa-miR-7-5p; hsa-miR-9-5p; hsa-miR-16-5p; hsa-miR-29a-5p; hsa-miR-29a-3p; hsa-miR-32-5p; hsa-miR-32-3p; hsa-miR-34a-5p; hsa-miR-34c-5p; hsa-miR-101-3p; hsa-miR-124-3p; hsa-miR-146a-5p; hsa-miR-195-5p; hsa-miR-218-5p
Annotations derived over miRTarBase (Gene Ontology)	I-SMAD binding GO0070411	over-represented	2.19e-8	3.35e-6	14	hsa-miR-16-5p; hsa-miR-32-5p; hsa-miR-34a-5p; hsa-miR-34a-3p; hsa-miR-34c-5p; hsa-miR-34c-3p; hsa-miR-101-3p; hsa-miR-124-3p; hsa-miR-125b-5p; hsa-miR-128-3p; hsa-miR-132-3p; hsa-miR-146a-5p; hsa-miR-195-5p; hsa-miR-218-5p
Annotations derived over miRTarBase (Gene Ontology)	regulation of peptidyl-tyrosine phosphorylation GO0050730	over-represented	2.29e-8	3.45e-6	14	hsa-miR-7-5p; hsa-miR-9-5p; hsa-miR-16-5p; hsa-miR-34a-5p; hsa-miR-34c-3p; hsa-miR-101-3p; hsa-miR-124-3p; hsa-miR-125b-5p; hsa-miR-128-3p; hsa-miR-132-3p; hsa-miR-135a-5p; hsa-miR-146a-5p; hsa-miR-195-5p; hsa-miR-218-5p
Annotations derived over miRTarBase (Gene Ontology)	Notch signaling involved in heart development GO0061314	over-represented	2.50e-8	3.71e-6	14	hsa-miR-7-5p; hsa-miR-9-5p; hsa-miR-16-5p; hsa-miR-32-5p; hsa-miR-32-3p; hsa-miR-34a-5p; hsa-miR-34c-5p; hsa-miR-101-3p; hsa-miR-124-3p; hsa-miR-128-3p; hsa-miR-135a-5p; hsa-miR-146a-5p; hsa-miR-195-5p; hsa-miR-218-5p
Annotations derived over miRTarBase (Gene Ontology)	response to nicotine GO0035094	over-represented	4.90e-8	6.35e-6	14	hsa-miR-7-5p; hsa-miR-9-5p; hsa-miR-16-5p; hsa-miR-29a-3p; hsa-miR-34a-5p; hsa-miR-34a-3p; hsa-miR-34c-5p; hsa-miR-124-3p; hsa-miR-125b-5p; hsa-miR-128-3p; hsa-miR-132-3p; hsa-miR-135a-5p; hsa-miR-195-5p; hsa-miR-218-5p
Annotations derived over miRTarBase (Gene Ontology)	female pregnancy GO0007565	over-represented	6.25e-8	7.64e-6	14	hsa-miR-7-5p; hsa-miR-9-5p; hsa-miR-16-5p; hsa-miR-29a-3p; hsa-miR-34a-5p; hsa-miR-34a-3p; hsa-miR-34c-5p; hsa-miR-124-3p; hsa-miR-125b-5p; hsa-miR-128-3p; hsa-miR-135a-5p; hsa-miR-146a-3p; hsa-miR-195-5p; hsa-miR-218-5p
Annotations derived over miRTarBase (Gene Ontology)	regulation of neuron differentiation GO0045664	over-represented	1.46e-7	1.39e-5	14	hsa-miR-7-5p; hsa-miR-16-5p; hsa-miR-32-5p; hsa-miR-32-3p; hsa-miR-124-3p; hsa-miR-125b-5p; hsa-miR-128-3p; hsa-miR-132-5p; hsa-miR-132-3p; hsa-miR-135a-5p; hsa-miR-146a-5p; hsa-miR-146a-3p; hsa-miR-195-5p; hsa-miR-195-3p
Annotations derived over miRTarBase (Gene Ontology)	positive regulation of mesenchymal cell proliferation GO0002053	over-represented	1.58e-7	1.46e-5	14	hsa-miR-7-5p; hsa-miR-9-5p; hsa-miR-16-5p; hsa-miR-29a-3p; hsa-miR-34a-5p; hsa-miR-34a-3p; hsa-miR-34c-5p; hsa-miR-101-3p; hsa-miR-124-3p; hsa-miR-125b-5p; hsa-miR-135a-5p; hsa-miR-146a-5p; hsa-miR-195-5p; hsa-miR-195-3p
Annotations derived over miRTarBase (Gene Ontology)	hyaluronan catabolic process GO0030214	over-represented	3.97e-7	2.71e-5	14	hsa-miR-7-5p; hsa-miR-16-5p; hsa-miR-32-5p; hsa-miR-32-3p; hsa-miR-34a-5p; hsa-miR-34a-3p; hsa-miR-101-3p; hsa-miR-124-3p; hsa-miR-125b-5p; hsa-miR-132-3p; hsa-miR-146a-5p; hsa-miR-195-5p; hsa-miR-195-3p; hsa-miR-218-5p
Annotations derived over miRTarBase (Gene Ontology)	secondary palate development GO0062009	over-represented	3.97e-7	2.71e-5	14	hsa-miR-9-5p; hsa-miR-16-5p; hsa-miR-29a-3p; hsa-miR-34a-5p; hsa-miR-34a-3p; hsa-miR-34c-5p; hsa-miR-34c-3p; hsa-miR-101-3p; hsa-miR-125b-5p; hsa-miR-128-3p; hsa-miR-132-3p; hsa-miR-146a-5p; hsa-miR-195-5p; hsa-miR-218-5p
Annotations derived over miRTarBase (Gene Ontology)	cerebral cortex development GO0021987	over-represented	4.55e-7	2.95e-5	14	hsa-miR-7-5p; hsa-miR-9-5p; hsa-miR-16-5p; hsa-miR-29a-5p; hsa-miR-29a-3p; hsa-miR-32-5p; hsa-miR-32-3p; hsa-miR-101-3p; hsa-miR-124-3p; hsa-miR-125b-5p; hsa-miR-132-3p; hsa-miR-135a-5p; hsa-miR-195-5p; hsa-miR-218-5p
Annotations derived over miRTarBase (Gene Ontology)	positive regulation of cell death GO0010942	over-represented	5.03e-7	3.16e-5	14	hsa-miR-7-5p; hsa-miR-9-5p; hsa-miR-16-5p; hsa-miR-29a-5p; hsa-miR-29a-3p; hsa-miR-34a-5p; hsa-miR-34a-3p; hsa-miR-34c-5p; hsa-miR-34c-3p; hsa-miR-125b-5p; hsa-miR-135a-5p; hsa-miR-146a-5p; hsa-miR-195-5p; hsa-miR-218-5p
Annotations derived over miRTarBase (Gene Ontology)	keratinization GO0031424	over-represented	5.93e-7	3.60e-5	14	hsa-miR-7-5p; hsa-miR-9-5p; hsa-miR-16-5p; hsa-miR-29a-3p; hsa-miR-32-5p; hsa-miR-34a-5p; hsa-miR-101-3p; hsa-miR-124-3p; hsa-miR-125b-5p; hsa-miR-128-3p; hsa-miR-132-3p; hsa-miR-195-5p; hsa-miR-195-3p; hsa-miR-218-5p
Annotations derived over miRTarBase (Gene Ontology)	dendritic spine morphogenesis GO0060997	over-represented	6.13e-7	3.63e-5	14	hsa-miR-7-5p; hsa-miR-29a-5p; hsa-miR-29a-3p; hsa-miR-32-5p; hsa-miR-34a-5p; hsa-miR-34a-3p; hsa-miR-34c-5p; hsa-miR-101-3p; hsa-miR-124-3p; hsa-miR-128-3p; hsa-miR-132-3p; hsa-miR-135a-5p; hsa-miR-195-5p; hsa-miR-218-5p
Annotations derived over miRTarBase (Gene Ontology)	positive regulation of phosphatidylinositol 3-kinase activity GO0043552	over-represented	7.70e-7	4.21e-5	14	hsa-miR-7-5p; hsa-miR-9-5p; hsa-miR-16-5p; hsa-miR-29a-3p; hsa-miR-32-5p; hsa-miR-34a-5p; hsa-miR-34c-5p; hsa-miR-101-3p; hsa-miR-132-3p; hsa-miR-135a-5p; hsa-miR-146a-5p; hsa-miR-195-5p; hsa-miR-195-3p; hsa-miR-218-5p
Annotations derived over miRTarBase (Gene Ontology)	negative regulation of neurogenesis GO0050768	over-represented	1.12e-6	5.48e-5	14	hsa-miR-7-5p; hsa-miR-9-5p; hsa-miR-16-5p; hsa-miR-29a-3p; hsa-miR-34a-5p; hsa-miR-34c-5p; hsa-miR-101-3p; hsa-miR-124-3p; hsa-miR-125b-5p; hsa-miR-128-3p; hsa-miR-132-3p; hsa-miR-146a-5p; hsa-miR-195-5p; hsa-miR-195-3p
Annotations derived over miRTarBase (Gene Ontology)	negative regulation of calcineurin-NFAT signaling cascade GO0070885	over-represented	1.23e-6	5.88e-5	14	hsa-miR-7-5p; hsa-miR-9-5p; hsa-miR-16-5p; hsa-miR-29a-5p; hsa-miR-29a-3p; hsa-miR-32-5p; hsa-miR-34a-5p; hsa-miR-34c-3p; hsa-miR-101-3p; hsa-miR-124-3p; hsa-miR-125b-5p; hsa-miR-195-5p; hsa-miR-195-3p; hsa-miR-218-5p
Annotations derived over miRTarBase (Gene Ontology)	positive regulation of neuron apoptotic process GO0043525	over-represented	1.31e-6	6.14e-5	14	hsa-miR-7-5p; hsa-miR-9-5p; hsa-miR-16-5p; hsa-miR-29a-3p; hsa-miR-32-5p; hsa-miR-34a-5p; hsa-miR-34a-3p; hsa-miR-34c-3p; hsa-miR-101-3p; hsa-miR-124-3p; hsa-miR-125b-5p; hsa-miR-128-3p; hsa-miR-195-5p; hsa-miR-218-5p
Annotations derived over miRTarBase (Gene Ontology)	positive regulation of cell migration involved in sprouting angiogenesis GO0090050	over-represented	1.72e-6	7.37e-5	14	hsa-miR-7-5p; hsa-miR-9-5p; hsa-miR-16-5p; hsa-miR-29a-5p; hsa-miR-29a-3p; hsa-miR-32-5p; hsa-miR-101-3p; hsa-miR-124-3p; hsa-miR-128-3p; hsa-miR-132-3p; hsa-miR-146a-5p; hsa-miR-195-5p; hsa-miR-195-3p; hsa-miR-218-5p
Annotations derived over miRTarBase (Gene Ontology)	ubiquitin-specific protease binding GO1990381	over-represented	1.83e-6	7.68e-5	14	hsa-miR-9-5p; hsa-miR-16-5p; hsa-miR-29a-5p; hsa-miR-29a-3p; hsa-miR-32-5p; hsa-miR-34a-5p; hsa-miR-34a-3p; hsa-miR-34c-3p; hsa-miR-124-3p; hsa-miR-125b-5p; hsa-miR-128-3p; hsa-miR-195-5p; hsa-miR-195-3p; hsa-miR-218-5p
Annotations derived over miRTarBase (Gene Ontology)	coreceptor activity GO0015026	over-represented	3.35e-6	1.19e-4	14	hsa-miR-9-5p; hsa-miR-16-5p; hsa-miR-29a-3p; hsa-miR-32-5p; hsa-miR-34a-5p; hsa-miR-34c-5p; hsa-miR-101-3p; hsa-miR-124-3p; hsa-miR-128-3p; hsa-miR-132-5p; hsa-miR-146a-5p; hsa-miR-146a-3p; hsa-miR-195-5p; hsa-miR-218-5p
Annotations derived over miRTarBase (Gene Ontology)	positive regulation of JUN kinase activity GO0043507	over-represented	3.64e-6	1.26e-4	14	hsa-miR-7-5p; hsa-miR-9-5p; hsa-miR-16-5p; hsa-miR-29a-5p; hsa-miR-29a-3p; hsa-miR-32-5p; hsa-miR-34a-5p; hsa-miR-101-3p; hsa-miR-124-3p; hsa-miR-125b-5p; hsa-miR-135a-5p; hsa-miR-146a-5p; hsa-miR-195-5p; hsa-miR-218-5p
Annotations derived over miRTarBase (Gene Ontology)	positive regulation of vascular associated smooth muscle cell apoptotic process GO1905461	over-represented	4.79e-6	1.50e-4	14	hsa-miR-7-5p; hsa-miR-9-5p; hsa-miR-16-5p; hsa-miR-32-5p; hsa-miR-32-3p; hsa-miR-34a-5p; hsa-miR-34c-5p; hsa-miR-101-3p; hsa-miR-125b-5p; hsa-miR-128-3p; hsa-miR-146a-3p; hsa-miR-195-5p; hsa-miR-195-3p; hsa-miR-218-5p
Annotations derived over miRTarBase (Gene Ontology)	interleukin-6-mediated signaling pathway GO0070102	over-represented	5.48e-6	1.61e-4	14	hsa-miR-9-5p; hsa-miR-16-5p; hsa-miR-32-5p; hsa-miR-34a-5p; hsa-miR-34a-3p; hsa-miR-34c-5p; hsa-miR-101-3p; hsa-miR-124-3p; hsa-miR-125b-5p; hsa-miR-128-3p; hsa-miR-135a-5p; hsa-miR-146a-5p; hsa-miR-195-5p; hsa-miR-218-5p
Annotations derived over miRTarBase (Gene Ontology)	positive regulation of phospholipase C activity GO0010863	over-represented	5.63e-6	1.64e-4	14	hsa-miR-9-5p; hsa-miR-16-5p; hsa-miR-29a-3p; hsa-miR-32-5p; hsa-miR-34a-5p; hsa-miR-34c-5p; hsa-miR-101-3p; hsa-miR-124-3p; hsa-miR-125b-5p; hsa-miR-128-3p; hsa-miR-132-3p; hsa-miR-195-5p; hsa-miR-195-3p; hsa-miR-218-5p
Annotations derived over miRTarBase (Gene Ontology)	negative regulation of apoptotic signaling pathway GO2001234	over-represented	6.10e-6	1.74e-4	14	hsa-miR-7-5p; hsa-miR-9-5p; hsa-miR-16-5p; hsa-miR-29a-3p; hsa-miR-34a-5p; hsa-miR-34a-3p; hsa-miR-34c-5p; hsa-miR-124-3p; hsa-miR-125b-5p; hsa-miR-128-3p; hsa-miR-132-3p; hsa-miR-135a-5p; hsa-miR-195-5p; hsa-miR-218-5p
Annotations derived over miRTarBase (Gene Ontology)	cell migration involved in sprouting angiogenesis GO0002042	over-represented	7.52e-6	2.01e-4	14	hsa-miR-7-5p; hsa-miR-9-5p; hsa-miR-16-5p; hsa-miR-29a-3p; hsa-miR-32-5p; hsa-miR-34a-5p; hsa-miR-101-3p; hsa-miR-124-3p; hsa-miR-125b-5p; hsa-miR-132-3p; hsa-miR-146a-5p; hsa-miR-195-5p; hsa-miR-195-3p; hsa-miR-218-5p
Annotations derived over miRTarBase (Gene Ontology)	regulation of JNK cascade GO0046328	over-represented	9.24e-6	2.27e-4	14	hsa-miR-7-5p; hsa-miR-9-5p; hsa-miR-16-5p; hsa-miR-34a-5p; hsa-miR-34a-3p; hsa-miR-101-3p; hsa-miR-124-3p; hsa-miR-125b-5p; hsa-miR-128-3p; hsa-miR-132-3p; hsa-miR-135a-5p; hsa-miR-146a-5p; hsa-miR-195-5p; hsa-miR-218-5p
Annotations derived over miRTarBase (Gene Ontology)	nuclear heterochromatin GO0005720	over-represented	9.97e-6	2.35e-4	14	hsa-miR-7-5p; hsa-miR-9-5p; hsa-miR-29a-3p; hsa-miR-32-3p; hsa-miR-34a-5p; hsa-miR-34a-3p; hsa-miR-34c-5p; hsa-miR-124-3p; hsa-miR-125b-5p; hsa-miR-128-3p; hsa-miR-132-3p; hsa-miR-146a-5p; hsa-miR-146a-3p; hsa-miR-218-5p
Annotations derived over miRTarBase (Gene Ontology)	establishment of cell polarity GO0030010	over-represented	1.07e-5	2.51e-4	14	hsa-miR-7-5p; hsa-miR-9-5p; hsa-miR-16-5p; hsa-miR-29a-5p; hsa-miR-29a-3p; hsa-miR-32-5p; hsa-miR-34a-5p; hsa-miR-34c-5p; hsa-miR-101-3p; hsa-miR-124-3p; hsa-miR-128-3p; hsa-miR-135a-5p; hsa-miR-195-5p; hsa-miR-218-5p
Annotations derived over miRTarBase (Gene Ontology)	positive regulation of DNA repair GO0045739	over-represented	1.34e-5	2.91e-4	14	hsa-miR-7-5p; hsa-miR-9-5p; hsa-miR-16-5p; hsa-miR-34a-5p; hsa-miR-34a-3p; hsa-miR-101-3p; hsa-miR-124-3p; hsa-miR-125b-5p; hsa-miR-128-3p; hsa-miR-132-3p; hsa-miR-135a-5p; hsa-miR-146a-5p; hsa-miR-195-5p; hsa-miR-218-5p
Annotations derived over miRTarBase (Gene Ontology)	negative regulation of epithelial to mesenchymal transition GO0010719	over-represented	1.71e-5	3.43e-4	14	hsa-miR-9-5p; hsa-miR-16-5p; hsa-miR-29a-5p; hsa-miR-29a-3p; hsa-miR-32-5p; hsa-miR-34a-5p; hsa-miR-34a-3p; hsa-miR-34c-5p; hsa-miR-124-3p; hsa-miR-125b-5p; hsa-miR-128-3p; hsa-miR-146a-5p; hsa-miR-195-5p; hsa-miR-218-5p
Annotations derived over miRTarBase (Gene Ontology)	positive regulation of transcription of Notch receptor target GO0007221	over-represented	1.84e-5	3.61e-4	14	hsa-miR-7-5p; hsa-miR-9-5p; hsa-miR-16-5p; hsa-miR-32-5p; hsa-miR-32-3p; hsa-miR-34a-5p; hsa-miR-34c-5p; hsa-miR-101-3p; hsa-miR-124-3p; hsa-miR-125b-5p; hsa-miR-135a-5p; hsa-miR-146a-5p; hsa-miR-195-5p; hsa-miR-218-5p
Annotations derived over miRTarBase (Gene Ontology)	endocardial cushion morphogenesis GO0003203	over-represented	2.17e-5	4.08e-4	14	hsa-miR-9-5p; hsa-miR-16-5p; hsa-miR-29a-5p; hsa-miR-32-5p; hsa-miR-34a-5p; hsa-miR-34a-3p; hsa-miR-34c-5p; hsa-miR-34c-3p; hsa-miR-101-3p; hsa-miR-124-3p; hsa-miR-128-3p; hsa-miR-135a-5p; hsa-miR-146a-5p; hsa-miR-195-5p
Annotations derived over miRTarBase (Gene Ontology)	negative regulation of protein catabolic process GO0042177	over-represented	2.22e-5	4.10e-4	14	hsa-miR-7-5p; hsa-miR-9-5p; hsa-miR-16-5p; hsa-miR-29a-3p; hsa-miR-32-5p; hsa-miR-34a-5p; hsa-miR-34c-5p; hsa-miR-124-3p; hsa-miR-125b-5p; hsa-miR-128-3p; hsa-miR-132-3p; hsa-miR-135a-5p; hsa-miR-146a-5p; hsa-miR-218-5p
Annotations derived over miRTarBase (Gene Ontology)	cellular response to vascular endothelial growth factor stimulus GO0035924	over-represented	2.61e-5	4.58e-4	14	hsa-miR-7-5p; hsa-miR-9-5p; hsa-miR-16-5p; hsa-miR-29a-3p; hsa-miR-32-5p; hsa-miR-34a-5p; hsa-miR-34c-5p; hsa-miR-101-3p; hsa-miR-124-3p; hsa-miR-125b-5p; hsa-miR-128-3p; hsa-miR-146a-5p; hsa-miR-195-5p; hsa-miR-218-5p
Annotations derived over miRTarBase (Gene Ontology)	enzyme activator activity GO0008047	over-represented	2.61e-5	4.58e-4	14	hsa-miR-7-5p; hsa-miR-16-5p; hsa-miR-29a-5p; hsa-miR-32-5p; hsa-miR-34a-5p; hsa-miR-34a-3p; hsa-miR-34c-5p; hsa-miR-124-3p; hsa-miR-128-3p; hsa-miR-132-3p; hsa-miR-135a-5p; hsa-miR-146a-5p; hsa-miR-195-5p; hsa-miR-218-5p
Annotations derived over miRTarBase (Gene Ontology)	memory GO0007613	over-represented	2.67e-5	4.64e-4	14	hsa-miR-7-5p; hsa-miR-16-5p; hsa-miR-29a-5p; hsa-miR-32-5p; hsa-miR-32-3p; hsa-miR-34a-5p; hsa-miR-34c-5p; hsa-miR-101-3p; hsa-miR-124-3p; hsa-miR-125b-5p; hsa-miR-132-3p; hsa-miR-135a-5p; hsa-miR-195-5p; hsa-miR-218-5p
Annotations derived over miRTarBase (Gene Ontology)	regulation of phosphatidylinositol 3-kinase signaling GO0014066	over-represented	3.20e-5	5.24e-4	14	hsa-miR-7-5p; hsa-miR-16-5p; hsa-miR-32-5p; hsa-miR-34a-5p; hsa-miR-34a-3p; hsa-miR-101-3p; hsa-miR-124-3p; hsa-miR-125b-5p; hsa-miR-128-3p; hsa-miR-132-3p; hsa-miR-135a-5p; hsa-miR-146a-5p; hsa-miR-195-5p; hsa-miR-218-5p
Annotations derived over miRTarBase (Gene Ontology)	protein heterooligomerization GO0051291	over-represented	3.35e-5	5.39e-4	14	hsa-miR-9-5p; hsa-miR-16-5p; hsa-miR-29a-5p; hsa-miR-29a-3p; hsa-miR-32-5p; hsa-miR-34a-5p; hsa-miR-34a-3p; hsa-miR-34c-3p; hsa-miR-101-3p; hsa-miR-124-3p; hsa-miR-125b-5p; hsa-miR-128-3p; hsa-miR-195-5p; hsa-miR-218-5p
Annotations derived over miRTarBase (Gene Ontology)	endosome organization GO0007032	over-represented	4.18e-5	6.12e-4	14	hsa-miR-7-5p; hsa-miR-9-5p; hsa-miR-16-5p; hsa-miR-29a-3p; hsa-miR-32-5p; hsa-miR-32-3p; hsa-miR-34a-5p; hsa-miR-124-3p; hsa-miR-125b-5p; hsa-miR-128-3p; hsa-miR-132-3p; hsa-miR-146a-5p; hsa-miR-195-5p; hsa-miR-218-5p
Annotations derived over miRTarBase (Gene Ontology)	nuclear inner membrane GO0005637	over-represented	5.18e-5	7.08e-4	14	hsa-miR-7-5p; hsa-miR-9-5p; hsa-miR-16-5p; hsa-miR-32-3p; hsa-miR-34a-5p; hsa-miR-34a-3p; hsa-miR-34c-5p; hsa-miR-101-3p; hsa-miR-124-3p; hsa-miR-125b-5p; hsa-miR-128-3p; hsa-miR-132-3p; hsa-miR-146a-5p; hsa-miR-195-5p
Annotations derived over miRTarBase (Gene Ontology)	regulation of cell differentiation GO0045595	over-represented	6.40e-5	8.26e-4	14	hsa-miR-7-5p; hsa-miR-9-5p; hsa-miR-16-5p; hsa-miR-29a-3p; hsa-miR-32-5p; hsa-miR-34a-5p; hsa-miR-34c-5p; hsa-miR-124-3p; hsa-miR-125b-5p; hsa-miR-128-3p; hsa-miR-132-3p; hsa-miR-135a-5p; hsa-miR-195-5p; hsa-miR-218-5p
Annotations derived over miRTarBase (Gene Ontology)	Notch binding GO0005112	over-represented	7.25e-5	8.95e-4	14	hsa-miR-9-5p; hsa-miR-16-5p; hsa-miR-29a-5p; hsa-miR-34a-5p; hsa-miR-34a-3p; hsa-miR-34c-5p; hsa-miR-101-3p; hsa-miR-124-3p; hsa-miR-125b-5p; hsa-miR-128-3p; hsa-miR-132-3p; hsa-miR-135a-5p; hsa-miR-195-5p; hsa-miR-218-5p
Annotations derived over miRTarBase (Gene Ontology)	positive regulation of inflammatory response GO0050729	over-represented	8.20e-5	9.66e-4	14	hsa-miR-7-5p; hsa-miR-9-5p; hsa-miR-16-5p; hsa-miR-29a-3p; hsa-miR-32-5p; hsa-miR-34a-5p; hsa-miR-34c-5p; hsa-miR-101-3p; hsa-miR-124-3p; hsa-miR-125b-5p; hsa-miR-132-5p; hsa-miR-146a-5p; hsa-miR-195-5p; hsa-miR-218-5p
Annotations derived over miRTarBase (Gene Ontology)	adenylate cyclase-modulating G protein-coupled receptor signaling pathway GO0007188	over-represented	8.37e-5	9.80e-4	14	hsa-miR-7-5p; hsa-miR-9-5p; hsa-miR-16-5p; hsa-miR-32-5p; hsa-miR-34a-5p; hsa-miR-101-3p; hsa-miR-124-3p; hsa-miR-125b-5p; hsa-miR-128-3p; hsa-miR-146a-5p; hsa-miR-146a-3p; hsa-miR-195-5p; hsa-miR-195-3p; hsa-miR-218-5p
Annotations derived over miRTarBase (Gene Ontology)	secretory granule GO0030141	over-represented	8.37e-5	9.80e-4	14	hsa-miR-7-5p; hsa-miR-16-5p; hsa-miR-29a-5p; hsa-miR-29a-3p; hsa-miR-34a-5p; hsa-miR-101-3p; hsa-miR-124-3p; hsa-miR-125b-5p; hsa-miR-128-3p; hsa-miR-132-3p; hsa-miR-146a-5p; hsa-miR-195-5p; hsa-miR-195-3p; hsa-miR-218-5p
Annotations derived over miRTarBase (Gene Ontology)	learning GO0007612	over-represented	9.63e-5	0.0010741	14	hsa-miR-7-5p; hsa-miR-16-5p; hsa-miR-29a-5p; hsa-miR-32-5p; hsa-miR-34a-5p; hsa-miR-34c-5p; hsa-miR-34c-3p; hsa-miR-101-3p; hsa-miR-124-3p; hsa-miR-125b-5p; hsa-miR-128-3p; hsa-miR-146a-5p; hsa-miR-195-5p; hsa-miR-218-5p
Annotations derived over miRTarBase (Gene Ontology)	negative regulation of translational initiation GO0045947	over-represented	1.02e-4	0.0011199	14	hsa-miR-7-5p; hsa-miR-16-5p; hsa-miR-29a-3p; hsa-miR-32-5p; hsa-miR-34a-5p; hsa-miR-34c-3p; hsa-miR-101-3p; hsa-miR-124-3p; hsa-miR-125b-5p; hsa-miR-128-3p; hsa-miR-132-3p; hsa-miR-195-5p; hsa-miR-195-3p; hsa-miR-218-5p
Annotations derived over miRTarBase (Gene Ontology)	regulation of transforming growth factor beta receptor signaling pathway GO0017015	over-represented	1.15e-4	0.0012206	14	hsa-miR-7-5p; hsa-miR-16-5p; hsa-miR-32-5p; hsa-miR-34a-5p; hsa-miR-34a-3p; hsa-miR-34c-5p; hsa-miR-101-3p; hsa-miR-124-3p; hsa-miR-125b-5p; hsa-miR-128-3p; hsa-miR-132-3p; hsa-miR-146a-5p; hsa-miR-195-5p; hsa-miR-218-5p
Annotations derived over miRTarBase (Gene Ontology)	negative regulation of MAP kinase activity GO0043407	over-represented	1.32e-4	0.0013631	14	hsa-miR-9-5p; hsa-miR-16-5p; hsa-miR-29a-5p; hsa-miR-32-5p; hsa-miR-32-3p; hsa-miR-34a-5p; hsa-miR-34c-5p; hsa-miR-101-3p; hsa-miR-124-3p; hsa-miR-128-3p; hsa-miR-132-3p; hsa-miR-146a-5p; hsa-miR-195-5p; hsa-miR-218-5p
Annotations derived over miRTarBase (Gene Ontology)	defense response to bacterium GO0042742	over-represented	1.40e-4	0.0014164	14	hsa-miR-7-5p; hsa-miR-16-5p; hsa-miR-32-5p; hsa-miR-34a-5p; hsa-miR-34a-3p; hsa-miR-101-3p; hsa-miR-124-3p; hsa-miR-125b-5p; hsa-miR-128-3p; hsa-miR-132-5p; hsa-miR-146a-5p; hsa-miR-146a-3p; hsa-miR-195-5p; hsa-miR-195-3p
Annotations derived over miRTarBase (Gene Ontology)	endoplasmic reticulum organization GO0007029	over-represented	1.45e-4	0.0014513	14	hsa-miR-7-5p; hsa-miR-9-5p; hsa-miR-16-5p; hsa-miR-29a-3p; hsa-miR-32-5p; hsa-miR-34a-5p; hsa-miR-34a-3p; hsa-miR-34c-5p; hsa-miR-101-3p; hsa-miR-124-3p; hsa-miR-128-3p; hsa-miR-132-3p; hsa-miR-195-5p; hsa-miR-218-5p
Annotations derived over miRTarBase (Gene Ontology)	molecular adaptor activity GO0060090	over-represented	1.57e-4	0.0015284	14	hsa-miR-7-5p; hsa-miR-9-5p; hsa-miR-16-5p; hsa-miR-29a-3p; hsa-miR-32-5p; hsa-miR-34a-5p; hsa-miR-34c-5p; hsa-miR-101-3p; hsa-miR-124-3p; hsa-miR-125b-5p; hsa-miR-128-3p; hsa-miR-132-3p; hsa-miR-195-5p; hsa-miR-218-5p
Annotations derived over miRTarBase (Gene Ontology)	regulation of translation GO0006417	over-represented	1.82e-4	0.0017222	14	hsa-miR-7-5p; hsa-miR-9-5p; hsa-miR-16-5p; hsa-miR-29a-5p; hsa-miR-29a-3p; hsa-miR-32-5p; hsa-miR-34a-5p; hsa-miR-34c-3p; hsa-miR-101-3p; hsa-miR-124-3p; hsa-miR-125b-5p; hsa-miR-128-3p; hsa-miR-195-5p; hsa-miR-218-5p
Annotations derived over miRTarBase (Gene Ontology)	regulation of protein phosphorylation GO0001932	over-represented	2.11e-4	0.0019162	14	hsa-miR-7-5p; hsa-miR-16-5p; hsa-miR-32-5p; hsa-miR-32-3p; hsa-miR-34a-5p; hsa-miR-34c-5p; hsa-miR-101-3p; hsa-miR-124-3p; hsa-miR-125b-5p; hsa-miR-128-3p; hsa-miR-135a-5p; hsa-miR-146a-3p; hsa-miR-195-5p; hsa-miR-218-5p
Annotations derived over miRTarBase (Gene Ontology)	specific granule lumen GO0035580	over-represented	2.19e-4	0.0019615	14	hsa-miR-7-5p; hsa-miR-9-5p; hsa-miR-16-5p; hsa-miR-29a-3p; hsa-miR-32-5p; hsa-miR-34a-5p; hsa-miR-34c-5p; hsa-miR-124-3p; hsa-miR-125b-5p; hsa-miR-128-3p; hsa-miR-132-5p; hsa-miR-146a-5p; hsa-miR-195-5p; hsa-miR-195-3p
Annotations derived over miRTarBase (Gene Ontology)	tertiary granule lumen GO1904724	over-represented	2.31e-4	0.0019921	14	hsa-miR-7-5p; hsa-miR-9-5p; hsa-miR-16-5p; hsa-miR-29a-3p; hsa-miR-34a-5p; hsa-miR-101-3p; hsa-miR-124-3p; hsa-miR-125b-5p; hsa-miR-128-3p; hsa-miR-132-5p; hsa-miR-132-3p; hsa-miR-146a-5p; hsa-miR-195-5p; hsa-miR-195-3p
Annotations derived over miRTarBase (Gene Ontology)	defense response to Gram-positive bacterium GO0050830	over-represented	2.72e-4	0.0021991	14	hsa-miR-7-5p; hsa-miR-9-5p; hsa-miR-16-5p; hsa-miR-32-5p; hsa-miR-34a-5p; hsa-miR-34c-5p; hsa-miR-124-3p; hsa-miR-128-3p; hsa-miR-135a-5p; hsa-miR-146a-5p; hsa-miR-146a-3p; hsa-miR-195-5p; hsa-miR-195-3p; hsa-miR-218-5p
Annotations derived over miRTarBase (Gene Ontology)	negative regulation of BMP signaling pathway GO0030514	over-represented	2.87e-4	0.0022957	14	hsa-miR-7-5p; hsa-miR-9-5p; hsa-miR-16-5p; hsa-miR-32-5p; hsa-miR-34a-5p; hsa-miR-34c-5p; hsa-miR-101-3p; hsa-miR-124-3p; hsa-miR-132-3p; hsa-miR-135a-5p; hsa-miR-146a-5p; hsa-miR-146a-3p; hsa-miR-195-5p; hsa-miR-218-5p
Annotations derived over miRTarBase (Gene Ontology)	translation factor activity, RNA binding GO0008135	over-represented	2.87e-4	0.0022957	14	hsa-miR-7-5p; hsa-miR-9-5p; hsa-miR-16-5p; hsa-miR-29a-3p; hsa-miR-32-5p; hsa-miR-34a-5p; hsa-miR-34a-3p; hsa-miR-34c-5p; hsa-miR-101-3p; hsa-miR-125b-5p; hsa-miR-128-3p; hsa-miR-132-3p; hsa-miR-195-5p; hsa-miR-218-5p
Annotations derived over miRTarBase (Gene Ontology)	positive regulation of DNA binding GO0043388	over-represented	3.13e-4	0.0024517	14	hsa-miR-7-5p; hsa-miR-9-5p; hsa-miR-16-5p; hsa-miR-29a-3p; hsa-miR-32-3p; hsa-miR-34a-5p; hsa-miR-34c-5p; hsa-miR-125b-5p; hsa-miR-128-3p; hsa-miR-132-3p; hsa-miR-135a-5p; hsa-miR-146a-5p; hsa-miR-195-5p; hsa-miR-218-5p
Annotations derived over miRTarBase (Gene Ontology)	positive regulation of erythrocyte differentiation GO0045648	over-represented	3.42e-4	0.002591	14	hsa-miR-7-5p; hsa-miR-9-5p; hsa-miR-16-5p; hsa-miR-29a-3p; hsa-miR-34a-5p; hsa-miR-34c-5p; hsa-miR-124-3p; hsa-miR-125b-5p; hsa-miR-128-3p; hsa-miR-132-3p; hsa-miR-135a-5p; hsa-miR-146a-5p; hsa-miR-195-5p; hsa-miR-218-5p
Annotations derived over miRTarBase (Gene Ontology)	positive regulation of nitric oxide biosynthetic process GO0045429	over-represented	3.60e-4	0.0027003	14	hsa-miR-7-5p; hsa-miR-16-5p; hsa-miR-29a-3p; hsa-miR-32-5p; hsa-miR-34a-5p; hsa-miR-34c-5p; hsa-miR-101-3p; hsa-miR-124-3p; hsa-miR-125b-5p; hsa-miR-128-3p; hsa-miR-132-3p; hsa-miR-135a-5p; hsa-miR-146a-5p; hsa-miR-195-5p
Annotations derived over miRTarBase (Gene Ontology)	positive regulation of Notch signaling pathway GO0045747	over-represented	4.13e-4	0.0029725	14	hsa-miR-7-5p; hsa-miR-9-5p; hsa-miR-16-5p; hsa-miR-29a-5p; hsa-miR-32-5p; hsa-miR-32-3p; hsa-miR-34a-5p; hsa-miR-34c-5p; hsa-miR-101-3p; hsa-miR-124-3p; hsa-miR-125b-5p; hsa-miR-146a-5p; hsa-miR-195-5p; hsa-miR-218-5p
Annotations derived over miRTarBase (Gene Ontology)	cellular response to retinoic acid GO0071300	over-represented	4.88e-4	0.0033063	14	hsa-miR-7-5p; hsa-miR-9-5p; hsa-miR-16-5p; hsa-miR-29a-3p; hsa-miR-32-3p; hsa-miR-34c-5p; hsa-miR-101-3p; hsa-miR-124-3p; hsa-miR-125b-5p; hsa-miR-128-3p; hsa-miR-132-3p; hsa-miR-146a-5p; hsa-miR-195-5p; hsa-miR-218-5p
Annotations derived over miRTarBase (Gene Ontology)	positive regulation of epithelial cell migration GO0010634	over-represented	4.88e-4	0.0033063	14	hsa-miR-7-5p; hsa-miR-16-5p; hsa-miR-29a-3p; hsa-miR-32-5p; hsa-miR-34a-5p; hsa-miR-101-3p; hsa-miR-124-3p; hsa-miR-128-3p; hsa-miR-132-3p; hsa-miR-135a-5p; hsa-miR-146a-5p; hsa-miR-146a-3p; hsa-miR-195-5p; hsa-miR-218-5p
Annotations derived over miRTarBase (Gene Ontology)	negative regulation of TOR signaling GO0032007	over-represented	5.66e-4	0.0036755	14	hsa-miR-7-5p; hsa-miR-9-5p; hsa-miR-16-5p; hsa-miR-32-5p; hsa-miR-34a-5p; hsa-miR-34a-3p; hsa-miR-101-3p; hsa-miR-124-3p; hsa-miR-128-3p; hsa-miR-132-3p; hsa-miR-146a-3p; hsa-miR-195-5p; hsa-miR-195-3p; hsa-miR-218-5p
Annotations derived over miRTarBase (Gene Ontology)	positive regulation of cell adhesion GO0045785	over-represented	6.34e-4	0.0039694	14	hsa-miR-7-5p; hsa-miR-16-5p; hsa-miR-29a-3p; hsa-miR-32-5p; hsa-miR-34a-5p; hsa-miR-34c-5p; hsa-miR-101-3p; hsa-miR-124-3p; hsa-miR-125b-5p; hsa-miR-128-3p; hsa-miR-146a-5p; hsa-miR-146a-3p; hsa-miR-195-5p; hsa-miR-218-5p
Annotations derived over miRTarBase (Gene Ontology)	ubiquitin conjugating enzyme binding GO0031624	over-represented	6.55e-4	0.0040774	14	hsa-miR-9-5p; hsa-miR-16-5p; hsa-miR-29a-5p; hsa-miR-32-5p; hsa-miR-32-3p; hsa-miR-34a-5p; hsa-miR-124-3p; hsa-miR-125b-5p; hsa-miR-128-3p; hsa-miR-135a-5p; hsa-miR-146a-5p; hsa-miR-146a-3p; hsa-miR-195-5p; hsa-miR-218-5p
Annotations derived over miRTarBase (Gene Ontology)	social behavior GO0035176	over-represented	6.76e-4	0.004156	14	hsa-miR-7-5p; hsa-miR-16-5p; hsa-miR-29a-5p; hsa-miR-29a-3p; hsa-miR-32-5p; hsa-miR-34a-5p; hsa-miR-34a-3p; hsa-miR-34c-5p; hsa-miR-101-3p; hsa-miR-124-3p; hsa-miR-125b-5p; hsa-miR-128-3p; hsa-miR-135a-5p; hsa-miR-218-5p
Annotations derived over miRTarBase (Gene Ontology)	clathrin-coated vesicle GO0030136	over-represented	7.09e-4	0.0042926	14	hsa-miR-9-5p; hsa-miR-16-5p; hsa-miR-29a-5p; hsa-miR-29a-3p; hsa-miR-32-5p; hsa-miR-34a-5p; hsa-miR-101-3p; hsa-miR-124-3p; hsa-miR-125b-5p; hsa-miR-128-3p; hsa-miR-146a-5p; hsa-miR-195-5p; hsa-miR-195-3p; hsa-miR-218-5p
Annotations derived over miRTarBase (Gene Ontology)	regulation of cell morphogenesis GO0022604	over-represented	7.56e-4	0.0044744	14	hsa-miR-7-5p; hsa-miR-16-5p; hsa-miR-29a-5p; hsa-miR-29a-3p; hsa-miR-32-5p; hsa-miR-32-3p; hsa-miR-34a-5p; hsa-miR-34c-5p; hsa-miR-101-3p; hsa-miR-124-3p; hsa-miR-128-3p; hsa-miR-135a-5p; hsa-miR-195-5p; hsa-miR-218-5p
Annotations derived over miRTarBase (Gene Ontology)	cellular response to calcium ion GO0071277	over-represented	7.80e-4	0.0045684	14	hsa-miR-7-5p; hsa-miR-9-5p; hsa-miR-16-5p; hsa-miR-32-3p; hsa-miR-34a-5p; hsa-miR-34c-5p; hsa-miR-101-3p; hsa-miR-124-3p; hsa-miR-128-3p; hsa-miR-132-3p; hsa-miR-146a-5p; hsa-miR-195-5p; hsa-miR-195-3p; hsa-miR-218-5p
Annotations derived over miRTarBase (Gene Ontology)	phospholipid binding GO0005543	over-represented	8.17e-4	0.0047203	14	hsa-miR-7-5p; hsa-miR-16-5p; hsa-miR-29a-3p; hsa-miR-32-5p; hsa-miR-34a-5p; hsa-miR-34a-3p; hsa-miR-34c-5p; hsa-miR-124-3p; hsa-miR-128-3p; hsa-miR-132-3p; hsa-miR-135a-5p; hsa-miR-146a-5p; hsa-miR-195-5p; hsa-miR-218-5p
Annotations derived over miRTarBase (Gene Ontology)	muscle organ development GO0007517	over-represented	8.57e-4	0.0048839	14	hsa-miR-7-5p; hsa-miR-9-5p; hsa-miR-16-5p; hsa-miR-29a-3p; hsa-miR-32-5p; hsa-miR-32-3p; hsa-miR-34a-5p; hsa-miR-34c-5p; hsa-miR-124-3p; hsa-miR-125b-5p; hsa-miR-128-3p; hsa-miR-132-3p; hsa-miR-195-5p; hsa-miR-218-5p
Annotations derived over miRTarBase (Gene Ontology)	collagen binding GO0005518	over-represented	8.70e-4	0.0049054	14	hsa-miR-7-5p; hsa-miR-9-5p; hsa-miR-16-5p; hsa-miR-29a-5p; hsa-miR-29a-3p; hsa-miR-32-5p; hsa-miR-34a-5p; hsa-miR-34c-5p; hsa-miR-124-3p; hsa-miR-125b-5p; hsa-miR-132-3p; hsa-miR-135a-5p; hsa-miR-195-5p; hsa-miR-218-5p
Annotations derived over miRTarBase (Gene Ontology)	positive regulation of mitotic cell cycle GO0045931	over-represented	9.25e-4	0.0051289	14	hsa-miR-7-5p; hsa-miR-9-5p; hsa-miR-16-5p; hsa-miR-29a-3p; hsa-miR-32-5p; hsa-miR-34a-5p; hsa-miR-34c-3p; hsa-miR-101-3p; hsa-miR-124-3p; hsa-miR-125b-5p; hsa-miR-132-3p; hsa-miR-195-5p; hsa-miR-195-3p; hsa-miR-218-5p
Annotations derived over miRTarBase (Gene Ontology)	mRNA 5-UTR binding GO0048027	over-represented	9.69e-4	0.0053112	14	hsa-miR-7-5p; hsa-miR-9-5p; hsa-miR-16-5p; hsa-miR-29a-3p; hsa-miR-32-5p; hsa-miR-34a-5p; hsa-miR-34c-5p; hsa-miR-101-3p; hsa-miR-124-3p; hsa-miR-125b-5p; hsa-miR-128-3p; hsa-miR-146a-3p; hsa-miR-195-5p; hsa-miR-218-5p
Annotations derived over miRTarBase (Gene Ontology)	transcription corepressor binding GO0001222	over-represented	0.0010613	0.0056868	14	hsa-miR-7-5p; hsa-miR-9-5p; hsa-miR-16-5p; hsa-miR-29a-3p; hsa-miR-32-5p; hsa-miR-32-3p; hsa-miR-34a-5p; hsa-miR-34a-3p; hsa-miR-34c-3p; hsa-miR-101-3p; hsa-miR-124-3p; hsa-miR-125b-5p; hsa-miR-195-5p; hsa-miR-218-5p
Annotations derived over miRTarBase (Gene Ontology)	receptor internalization GO0031623	over-represented	0.0011104	0.005881	14	hsa-miR-7-5p; hsa-miR-9-5p; hsa-miR-16-5p; hsa-miR-29a-5p; hsa-miR-29a-3p; hsa-miR-34a-5p; hsa-miR-34c-5p; hsa-miR-101-3p; hsa-miR-124-3p; hsa-miR-125b-5p; hsa-miR-146a-5p; hsa-miR-195-5p; hsa-miR-195-3p; hsa-miR-218-5p
Annotations derived over miRTarBase (Gene Ontology)	positive regulation of protein complex assembly GO0031334	over-represented	0.0013076	0.0066075	14	hsa-miR-9-5p; hsa-miR-16-5p; hsa-miR-29a-5p; hsa-miR-29a-3p; hsa-miR-32-5p; hsa-miR-34a-5p; hsa-miR-34c-5p; hsa-miR-101-3p; hsa-miR-125b-5p; hsa-miR-128-3p; hsa-miR-146a-5p; hsa-miR-195-5p; hsa-miR-195-3p; hsa-miR-218-5p
Annotations derived over miRTarBase (Gene Ontology)	nuclear localization sequence binding GO0008139	over-represented	0.0013664	0.0068512	14	hsa-miR-7-5p; hsa-miR-9-5p; hsa-miR-16-5p; hsa-miR-32-5p; hsa-miR-34a-5p; hsa-miR-101-3p; hsa-miR-124-3p; hsa-miR-125b-5p; hsa-miR-128-3p; hsa-miR-132-3p; hsa-miR-135a-5p; hsa-miR-195-5p; hsa-miR-195-3p; hsa-miR-218-5p
Annotations derived over miRTarBase (Gene Ontology)	sensory perception of sound GO0007605	over-represented	0.0014069	0.0069842	14	hsa-miR-7-5p; hsa-miR-9-5p; hsa-miR-16-5p; hsa-miR-34a-5p; hsa-miR-34c-5p; hsa-miR-34c-3p; hsa-miR-101-3p; hsa-miR-124-3p; hsa-miR-125b-5p; hsa-miR-128-3p; hsa-miR-135a-5p; hsa-miR-146a-5p; hsa-miR-195-5p; hsa-miR-218-5p
Annotations derived over miRTarBase (Gene Ontology)	adenylate cyclase-activating G protein-coupled receptor signaling pathway GO0007189	over-represented	0.0014275	0.0070579	14	hsa-miR-7-5p; hsa-miR-16-5p; hsa-miR-29a-3p; hsa-miR-32-5p; hsa-miR-34a-5p; hsa-miR-34c-5p; hsa-miR-101-3p; hsa-miR-124-3p; hsa-miR-125b-5p; hsa-miR-128-3p; hsa-miR-132-3p; hsa-miR-146a-3p; hsa-miR-195-5p; hsa-miR-218-5p
Annotations derived over miRTarBase (Gene Ontology)	O-glycan processing GO0016266	over-represented	0.0016022	0.0076177	14	hsa-miR-7-5p; hsa-miR-9-5p; hsa-miR-16-5p; hsa-miR-29a-3p; hsa-miR-32-5p; hsa-miR-34a-5p; hsa-miR-34c-5p; hsa-miR-124-3p; hsa-miR-125b-5p; hsa-miR-128-3p; hsa-miR-132-3p; hsa-miR-146a-5p; hsa-miR-195-5p; hsa-miR-218-5p
Annotations derived over miRTarBase (Gene Ontology)	intermediate filament cytoskeleton GO0045111	over-represented	0.0016252	0.0076869	14	hsa-miR-7-5p; hsa-miR-9-5p; hsa-miR-16-5p; hsa-miR-32-5p; hsa-miR-34a-5p; hsa-miR-34c-5p; hsa-miR-34c-3p; hsa-miR-101-3p; hsa-miR-124-3p; hsa-miR-125b-5p; hsa-miR-128-3p; hsa-miR-146a-5p; hsa-miR-146a-3p; hsa-miR-195-5p
Annotations derived over miRTarBase (Gene Ontology)	B cell differentiation GO0030183	over-represented	0.0016963	0.0079408	14	hsa-miR-7-5p; hsa-miR-9-5p; hsa-miR-16-5p; hsa-miR-29a-5p; hsa-miR-29a-3p; hsa-miR-32-5p; hsa-miR-34a-5p; hsa-miR-34c-5p; hsa-miR-101-3p; hsa-miR-124-3p; hsa-miR-125b-5p; hsa-miR-132-3p; hsa-miR-195-5p; hsa-miR-218-5p
Annotations derived over miRTarBase (Gene Ontology)	negative regulation of epidermal growth factor receptor signaling pathway GO0042059	over-represented	0.0020643	0.0092282	14	hsa-miR-7-5p; hsa-miR-16-5p; hsa-miR-29a-3p; hsa-miR-32-5p; hsa-miR-34a-5p; hsa-miR-34c-5p; hsa-miR-124-3p; hsa-miR-125b-5p; hsa-miR-128-3p; hsa-miR-132-3p; hsa-miR-135a-5p; hsa-miR-146a-5p; hsa-miR-195-5p; hsa-miR-218-5p
Annotations derived over miRTarBase (Gene Ontology)	heat shock protein binding GO0031072	over-represented	0.0020931	0.0092367	14	hsa-miR-7-5p; hsa-miR-16-5p; hsa-miR-29a-3p; hsa-miR-32-3p; hsa-miR-34a-5p; hsa-miR-34c-5p; hsa-miR-101-3p; hsa-miR-124-3p; hsa-miR-125b-5p; hsa-miR-132-3p; hsa-miR-135a-5p; hsa-miR-146a-5p; hsa-miR-195-5p; hsa-miR-218-5p
Annotations derived over miRTarBase (Gene Ontology)	protein O-linked glycosylation GO0006493	over-represented	0.0021814	0.0095575	14	hsa-miR-7-5p; hsa-miR-9-5p; hsa-miR-16-5p; hsa-miR-29a-3p; hsa-miR-32-5p; hsa-miR-34a-5p; hsa-miR-34c-5p; hsa-miR-34c-3p; hsa-miR-101-3p; hsa-miR-124-3p; hsa-miR-125b-5p; hsa-miR-132-3p; hsa-miR-195-5p; hsa-miR-218-5p
Annotations derived over miRTarBase (Gene Ontology)	NIKNF-kappaB signaling GO0038061	over-represented	0.0022115	0.009613	14	hsa-miR-7-5p; hsa-miR-9-5p; hsa-miR-16-5p; hsa-miR-29a-3p; hsa-miR-32-5p; hsa-miR-34a-5p; hsa-miR-34c-3p; hsa-miR-101-3p; hsa-miR-124-3p; hsa-miR-125b-5p; hsa-miR-132-3p; hsa-miR-146a-5p; hsa-miR-195-5p; hsa-miR-218-5p
Annotations derived over miRTarBase (Gene Ontology)	translation initiation factor activity GO0003743	over-represented	0.0022421	0.0096921	14	hsa-miR-7-5p; hsa-miR-16-5p; hsa-miR-29a-3p; hsa-miR-32-5p; hsa-miR-34a-5p; hsa-miR-34c-3p; hsa-miR-101-3p; hsa-miR-124-3p; hsa-miR-125b-5p; hsa-miR-128-3p; hsa-miR-132-3p; hsa-miR-195-5p; hsa-miR-195-3p; hsa-miR-218-5p
Annotations derived over miRTarBase (Gene Ontology)	negative regulation of cell adhesion GO0007162	over-represented	0.0023677	0.0101123	14	hsa-miR-9-5p; hsa-miR-16-5p; hsa-miR-32-5p; hsa-miR-34a-5p; hsa-miR-34c-5p; hsa-miR-101-3p; hsa-miR-124-3p; hsa-miR-125b-5p; hsa-miR-128-3p; hsa-miR-132-3p; hsa-miR-146a-5p; hsa-miR-146a-3p; hsa-miR-195-5p; hsa-miR-218-5p
Annotations derived over miRTarBase (Gene Ontology)	positive regulation of telomere maintenance via telomerase GO0032212	over-represented	0.0023677	0.0101123	14	hsa-miR-7-5p; hsa-miR-16-5p; hsa-miR-29a-3p; hsa-miR-32-5p; hsa-miR-34a-5p; hsa-miR-34c-3p; hsa-miR-101-3p; hsa-miR-124-3p; hsa-miR-125b-5p; hsa-miR-128-3p; hsa-miR-132-3p; hsa-miR-195-5p; hsa-miR-195-3p; hsa-miR-218-5p
Annotations derived over miRTarBase (Gene Ontology)	activation of JUN kinase activity GO0007257	over-represented	0.002466	0.0104306	14	hsa-miR-7-5p; hsa-miR-9-5p; hsa-miR-16-5p; hsa-miR-29a-5p; hsa-miR-32-5p; hsa-miR-32-3p; hsa-miR-34a-5p; hsa-miR-124-3p; hsa-miR-125b-5p; hsa-miR-128-3p; hsa-miR-132-3p; hsa-miR-146a-5p; hsa-miR-195-5p; hsa-miR-218-5p
Annotations derived over miRTarBase (Gene Ontology)	regulation of membrane potential GO0042391	over-represented	0.0026024	0.0108945	14	hsa-miR-7-5p; hsa-miR-9-5p; hsa-miR-16-5p; hsa-miR-32-5p; hsa-miR-32-3p; hsa-miR-34a-5p; hsa-miR-34c-5p; hsa-miR-101-3p; hsa-miR-124-3p; hsa-miR-125b-5p; hsa-miR-128-3p; hsa-miR-132-3p; hsa-miR-195-5p; hsa-miR-218-5p
Annotations derived over miRTarBase (Gene Ontology)	protein serinethreonine kinase activator activity GO0043539	over-represented	0.0031322	0.0126276	14	hsa-miR-7-5p; hsa-miR-9-5p; hsa-miR-16-5p; hsa-miR-29a-3p; hsa-miR-32-5p; hsa-miR-34a-5p; hsa-miR-34c-5p; hsa-miR-101-3p; hsa-miR-124-3p; hsa-miR-125b-5p; hsa-miR-128-3p; hsa-miR-146a-3p; hsa-miR-195-5p; hsa-miR-218-5p
Annotations derived over miRTarBase (Gene Ontology)	endocytic recycling GO0032456	over-represented	0.0033862	0.0132399	14	hsa-miR-7-5p; hsa-miR-9-5p; hsa-miR-16-5p; hsa-miR-32-3p; hsa-miR-34a-5p; hsa-miR-34c-5p; hsa-miR-101-3p; hsa-miR-124-3p; hsa-miR-125b-5p; hsa-miR-128-3p; hsa-miR-132-3p; hsa-miR-195-5p; hsa-miR-195-3p; hsa-miR-218-5p
Annotations derived over miRTarBase (Gene Ontology)	tRNA export from nucleus GO0006409	over-represented	0.0035652	0.0137388	14	hsa-miR-7-5p; hsa-miR-9-5p; hsa-miR-16-5p; hsa-miR-29a-5p; hsa-miR-32-5p; hsa-miR-34a-5p; hsa-miR-34a-3p; hsa-miR-101-3p; hsa-miR-124-3p; hsa-miR-125b-5p; hsa-miR-128-3p; hsa-miR-132-3p; hsa-miR-195-5p; hsa-miR-218-5p
Annotations derived over miRTarBase (Gene Ontology)	establishment of protein localization GO0045184	over-represented	0.0036576	0.0140134	14	hsa-miR-7-5p; hsa-miR-9-5p; hsa-miR-16-5p; hsa-miR-29a-5p; hsa-miR-29a-3p; hsa-miR-32-5p; hsa-miR-34a-5p; hsa-miR-101-3p; hsa-miR-124-3p; hsa-miR-125b-5p; hsa-miR-128-3p; hsa-miR-146a-3p; hsa-miR-195-5p; hsa-miR-218-5p
Annotations derived over miRTarBase (Gene Ontology)	growth cone GO0030426	over-represented	0.0038488	0.0144967	14	hsa-miR-7-5p; hsa-miR-9-5p; hsa-miR-16-5p; hsa-miR-29a-5p; hsa-miR-29a-3p; hsa-miR-32-5p; hsa-miR-34a-5p; hsa-miR-34c-5p; hsa-miR-101-3p; hsa-miR-124-3p; hsa-miR-125b-5p; hsa-miR-132-3p; hsa-miR-195-5p; hsa-miR-218-5p
Annotations derived over miRTarBase (Gene Ontology)	autophagosome GO0005776	over-represented	0.0040483	0.0149819	14	hsa-miR-7-5p; hsa-miR-9-5p; hsa-miR-16-5p; hsa-miR-29a-3p; hsa-miR-32-3p; hsa-miR-34a-5p; hsa-miR-101-3p; hsa-miR-124-3p; hsa-miR-125b-5p; hsa-miR-128-3p; hsa-miR-132-3p; hsa-miR-146a-5p; hsa-miR-195-5p; hsa-miR-218-5p
Annotations derived over miRTarBase (Gene Ontology)	thiol-dependent ubiquitinyl hydrolase activity GO0036459	over-represented	0.0040996	0.0151207	14	hsa-miR-7-5p; hsa-miR-16-5p; hsa-miR-29a-3p; hsa-miR-32-5p; hsa-miR-32-3p; hsa-miR-34a-5p; hsa-miR-101-3p; hsa-miR-124-3p; hsa-miR-125b-5p; hsa-miR-128-3p; hsa-miR-132-3p; hsa-miR-195-5p; hsa-miR-195-3p; hsa-miR-218-5p
Annotations derived over miRTarBase (Gene Ontology)	calcium ion transmembrane transport GO0070588	over-represented	0.0046434	0.0166033	14	hsa-miR-7-5p; hsa-miR-9-5p; hsa-miR-16-5p; hsa-miR-29a-5p; hsa-miR-29a-3p; hsa-miR-32-5p; hsa-miR-32-3p; hsa-miR-34a-5p; hsa-miR-34c-5p; hsa-miR-124-3p; hsa-miR-128-3p; hsa-miR-146a-3p; hsa-miR-195-5p; hsa-miR-218-5p
Annotations derived over miRTarBase (Gene Ontology)	damaged DNA binding GO0003684	over-represented	0.0051842	0.0179388	14	hsa-miR-7-5p; hsa-miR-9-5p; hsa-miR-16-5p; hsa-miR-29a-3p; hsa-miR-32-5p; hsa-miR-34a-5p; hsa-miR-34a-3p; hsa-miR-34c-5p; hsa-miR-124-3p; hsa-miR-125b-5p; hsa-miR-128-3p; hsa-miR-132-3p; hsa-miR-135a-5p; hsa-miR-218-5p
Annotations derived over miRTarBase (Gene Ontology)	positive regulation of cell cycle GO0045787	over-represented	0.0058469	0.0197395	14	hsa-miR-7-5p; hsa-miR-9-5p; hsa-miR-16-5p; hsa-miR-29a-3p; hsa-miR-34a-5p; hsa-miR-34a-3p; hsa-miR-34c-5p; hsa-miR-101-3p; hsa-miR-124-3p; hsa-miR-125b-5p; hsa-miR-128-3p; hsa-miR-146a-5p; hsa-miR-195-5p; hsa-miR-218-5p
Annotations derived over miRTarBase (Gene Ontology)	endocytic vesicle GO0030139	over-represented	0.0060592	0.0203439	14	hsa-miR-7-5p; hsa-miR-9-5p; hsa-miR-16-5p; hsa-miR-32-5p; hsa-miR-34a-5p; hsa-miR-34c-5p; hsa-miR-124-3p; hsa-miR-125b-5p; hsa-miR-128-3p; hsa-miR-132-3p; hsa-miR-135a-5p; hsa-miR-146a-5p; hsa-miR-195-5p; hsa-miR-218-5p
Annotations derived over miRTarBase (Gene Ontology)	lipid binding GO0008289	over-represented	0.0072211	0.0232656	14	hsa-miR-7-5p; hsa-miR-9-5p; hsa-miR-16-5p; hsa-miR-29a-3p; hsa-miR-32-5p; hsa-miR-34a-5p; hsa-miR-101-3p; hsa-miR-124-3p; hsa-miR-125b-5p; hsa-miR-128-3p; hsa-miR-132-3p; hsa-miR-146a-5p; hsa-miR-195-5p; hsa-miR-218-5p
Annotations derived over miRTarBase (Gene Ontology)	endocytic vesicle membrane GO0030666	over-represented	0.0075609	0.0239319	14	hsa-miR-7-5p; hsa-miR-9-5p; hsa-miR-16-5p; hsa-miR-29a-3p; hsa-miR-32-5p; hsa-miR-34a-5p; hsa-miR-34c-5p; hsa-miR-101-3p; hsa-miR-124-3p; hsa-miR-125b-5p; hsa-miR-128-3p; hsa-miR-132-3p; hsa-miR-195-5p; hsa-miR-218-5p
Annotations derived over miRTarBase (Gene Ontology)	amino acid transmembrane transporter activity GO0015171	over-represented	0.0076479	0.0241667	14	hsa-miR-7-5p; hsa-miR-9-5p; hsa-miR-16-5p; hsa-miR-29a-5p; hsa-miR-32-5p; hsa-miR-34a-5p; hsa-miR-101-3p; hsa-miR-124-3p; hsa-miR-125b-5p; hsa-miR-128-3p; hsa-miR-132-5p; hsa-miR-132-3p; hsa-miR-195-5p; hsa-miR-218-5p
Annotations derived over miRTarBase (Gene Ontology)	cellular response to ionizing radiation GO0071479	over-represented	0.008662	0.0264446	14	hsa-miR-7-5p; hsa-miR-9-5p; hsa-miR-16-5p; hsa-miR-32-5p; hsa-miR-34a-5p; hsa-miR-34a-3p; hsa-miR-101-3p; hsa-miR-124-3p; hsa-miR-125b-5p; hsa-miR-128-3p; hsa-miR-132-3p; hsa-miR-195-5p; hsa-miR-195-3p; hsa-miR-218-5p
Annotations derived over miRTarBase (Gene Ontology)	RISC complex GO0016442	over-represented	0.0094683	0.0276626	14	hsa-miR-7-5p; hsa-miR-9-5p; hsa-miR-16-5p; hsa-miR-29a-3p; hsa-miR-34a-5p; hsa-miR-34c-3p; hsa-miR-101-3p; hsa-miR-124-3p; hsa-miR-125b-5p; hsa-miR-128-3p; hsa-miR-132-3p; hsa-miR-195-5p; hsa-miR-195-3p; hsa-miR-218-5p
Annotations derived over miRTarBase (Gene Ontology)	RNA processing GO0006396	over-represented	0.0096795	0.0281236	14	hsa-miR-7-5p; hsa-miR-9-5p; hsa-miR-16-5p; hsa-miR-29a-3p; hsa-miR-32-5p; hsa-miR-34a-5p; hsa-miR-34a-3p; hsa-miR-34c-3p; hsa-miR-101-3p; hsa-miR-124-3p; hsa-miR-125b-5p; hsa-miR-128-3p; hsa-miR-195-3p; hsa-miR-218-5p
Annotations derived over miRTarBase (Gene Ontology)	site of double-strand break GO0035861	over-represented	0.0104496	0.0299216	14	hsa-miR-7-5p; hsa-miR-9-5p; hsa-miR-16-5p; hsa-miR-29a-3p; hsa-miR-32-5p; hsa-miR-34a-5p; hsa-miR-101-3p; hsa-miR-124-3p; hsa-miR-125b-5p; hsa-miR-128-3p; hsa-miR-132-3p; hsa-miR-135a-5p; hsa-miR-195-5p; hsa-miR-218-5p
Annotations derived over miRTarBase (Gene Ontology)	protein binding, bridging GO0030674	over-represented	0.0105637	0.0300036	14	hsa-miR-9-5p; hsa-miR-16-5p; hsa-miR-29a-3p; hsa-miR-32-5p; hsa-miR-32-3p; hsa-miR-34a-5p; hsa-miR-34c-5p; hsa-miR-101-3p; hsa-miR-124-3p; hsa-miR-125b-5p; hsa-miR-128-3p; hsa-miR-146a-5p; hsa-miR-195-5p; hsa-miR-218-5p
Annotations derived over miRTarBase (Gene Ontology)	RNA polymerase II complex binding GO0000993	over-represented	0.0113917	0.0316689	14	hsa-miR-7-5p; hsa-miR-16-5p; hsa-miR-29a-3p; hsa-miR-32-5p; hsa-miR-34a-5p; hsa-miR-34a-3p; hsa-miR-34c-3p; hsa-miR-101-3p; hsa-miR-124-3p; hsa-miR-132-3p; hsa-miR-146a-5p; hsa-miR-195-5p; hsa-miR-195-3p; hsa-miR-218-5p
Annotations derived over miRTarBase (Gene Ontology)	inositol phosphate metabolic process GO0043647	over-represented	0.0120155	0.033024	14	hsa-miR-7-5p; hsa-miR-9-5p; hsa-miR-16-5p; hsa-miR-29a-5p; hsa-miR-29a-3p; hsa-miR-32-5p; hsa-miR-34a-5p; hsa-miR-34a-3p; hsa-miR-34c-5p; hsa-miR-125b-5p; hsa-miR-128-3p; hsa-miR-132-3p; hsa-miR-195-5p; hsa-miR-218-5p
Annotations derived over miRTarBase (Gene Ontology)	lysosomal lumen GO0043202	over-represented	0.0125348	0.0341058	14	hsa-miR-7-5p; hsa-miR-9-5p; hsa-miR-16-5p; hsa-miR-29a-3p; hsa-miR-32-5p; hsa-miR-32-3p; hsa-miR-34a-5p; hsa-miR-34c-5p; hsa-miR-101-3p; hsa-miR-124-3p; hsa-miR-125b-5p; hsa-miR-128-3p; hsa-miR-195-5p; hsa-miR-218-5p
Annotations derived over miRTarBase (Gene Ontology)	circadian rhythm GO0007623	over-represented	0.0128014	0.034771	14	hsa-miR-9-5p; hsa-miR-16-5p; hsa-miR-29a-5p; hsa-miR-29a-3p; hsa-miR-32-5p; hsa-miR-32-3p; hsa-miR-34a-5p; hsa-miR-34a-3p; hsa-miR-34c-3p; hsa-miR-124-3p; hsa-miR-128-3p; hsa-miR-195-5p; hsa-miR-195-3p; hsa-miR-218-5p
Annotations derived over miRTarBase (Gene Ontology)	viral process GO0016032	over-represented	0.0129364	0.0349137	14	hsa-miR-7-5p; hsa-miR-9-5p; hsa-miR-16-5p; hsa-miR-29a-5p; hsa-miR-32-5p; hsa-miR-34a-5p; hsa-miR-34a-3p; hsa-miR-101-3p; hsa-miR-124-3p; hsa-miR-125b-5p; hsa-miR-128-3p; hsa-miR-132-3p; hsa-miR-195-5p; hsa-miR-218-5p
Annotations derived over miRTarBase (Gene Ontology)	SH3SH2 adaptor activity GO0005070	over-represented	0.01321	0.0355649	14	hsa-miR-7-5p; hsa-miR-16-5p; hsa-miR-29a-3p; hsa-miR-32-5p; hsa-miR-34a-5p; hsa-miR-34c-5p; hsa-miR-124-3p; hsa-miR-125b-5p; hsa-miR-128-3p; hsa-miR-132-3p; hsa-miR-135a-5p; hsa-miR-146a-5p; hsa-miR-195-5p; hsa-miR-218-5p
Annotations derived over miRTarBase (Gene Ontology)	cyclin binding GO0030332	over-represented	0.0136293	0.0362679	14	hsa-miR-9-5p; hsa-miR-16-5p; hsa-miR-29a-3p; hsa-miR-32-5p; hsa-miR-34a-5p; hsa-miR-34a-3p; hsa-miR-34c-5p; hsa-miR-101-3p; hsa-miR-124-3p; hsa-miR-128-3p; hsa-miR-132-3p; hsa-miR-195-5p; hsa-miR-195-3p; hsa-miR-218-5p
Annotations derived over miRTarBase (Gene Ontology)	cytosolic large ribosomal subunit GO0022625	over-represented	0.0143526	0.0377725	14	hsa-miR-7-5p; hsa-miR-16-5p; hsa-miR-29a-3p; hsa-miR-32-5p; hsa-miR-32-3p; hsa-miR-34a-5p; hsa-miR-34a-3p; hsa-miR-101-3p; hsa-miR-124-3p; hsa-miR-125b-5p; hsa-miR-128-3p; hsa-miR-132-3p; hsa-miR-195-5p; hsa-miR-218-5p
Annotations derived over miRTarBase (Gene Ontology)	nuclear chromosome GO0000228	over-represented	0.0158942	0.0408432	14	hsa-miR-7-5p; hsa-miR-9-5p; hsa-miR-16-5p; hsa-miR-32-5p; hsa-miR-34a-5p; hsa-miR-34a-3p; hsa-miR-101-3p; hsa-miR-124-3p; hsa-miR-125b-5p; hsa-miR-128-3p; hsa-miR-135a-5p; hsa-miR-146a-3p; hsa-miR-195-5p; hsa-miR-218-5p
Annotations derived over miRTarBase (Gene Ontology)	regulation of mitotic cell cycle phase transition GO1901990	over-represented	0.0158942	0.0408432	14	hsa-miR-7-5p; hsa-miR-16-5p; hsa-miR-29a-3p; hsa-miR-32-5p; hsa-miR-34a-5p; hsa-miR-34c-5p; hsa-miR-34c-3p; hsa-miR-101-3p; hsa-miR-124-3p; hsa-miR-125b-5p; hsa-miR-128-3p; hsa-miR-132-3p; hsa-miR-195-5p; hsa-miR-218-5p
Annotations derived over miRTarBase (Gene Ontology)	azurophil granule membrane GO0035577	over-represented	0.0165478	0.0420612	14	hsa-miR-7-5p; hsa-miR-16-5p; hsa-miR-29a-3p; hsa-miR-32-5p; hsa-miR-32-3p; hsa-miR-34a-5p; hsa-miR-101-3p; hsa-miR-124-3p; hsa-miR-128-3p; hsa-miR-132-5p; hsa-miR-146a-5p; hsa-miR-195-5p; hsa-miR-195-3p; hsa-miR-218-5p
Annotations derived over miRTarBase (Gene Ontology)	guanyl-nucleotide exchange factor activity GO0005085	over-represented	0.0167146	0.042358	14	hsa-miR-7-5p; hsa-miR-9-5p; hsa-miR-16-5p; hsa-miR-29a-3p; hsa-miR-32-5p; hsa-miR-34a-5p; hsa-miR-34c-5p; hsa-miR-124-3p; hsa-miR-125b-5p; hsa-miR-128-3p; hsa-miR-132-3p; hsa-miR-146a-5p; hsa-miR-195-5p; hsa-miR-218-5p
Annotations derived over miRTarBase (Gene Ontology)	Rho protein signal transduction GO0007266	over-represented	0.0195763	0.0463747	14	hsa-miR-7-5p; hsa-miR-9-5p; hsa-miR-16-5p; hsa-miR-29a-3p; hsa-miR-34a-5p; hsa-miR-34c-5p; hsa-miR-101-3p; hsa-miR-124-3p; hsa-miR-125b-5p; hsa-miR-128-3p; hsa-miR-135a-5p; hsa-miR-146a-5p; hsa-miR-195-5p; hsa-miR-218-5p
Annotations derived over miRTarBase (Gene Ontology)	regulation of protein homodimerization activity GO0043496	over-represented	1.35e-10	1.24e-7	13	hsa-miR-7-5p; hsa-miR-9-5p; hsa-miR-16-5p; hsa-miR-29a-3p; hsa-miR-32-5p; hsa-miR-34a-5p; hsa-miR-34a-3p; hsa-miR-34c-5p; hsa-miR-124-3p; hsa-miR-125b-5p; hsa-miR-128-3p; hsa-miR-135a-5p; hsa-miR-195-5p
Annotations derived over miRTarBase (Gene Ontology)	pore complex GO0046930	over-represented	3.56e-10	2.08e-7	13	hsa-miR-7-5p; hsa-miR-9-5p; hsa-miR-16-5p; hsa-miR-29a-3p; hsa-miR-32-5p; hsa-miR-34a-5p; hsa-miR-34a-3p; hsa-miR-34c-5p; hsa-miR-124-3p; hsa-miR-125b-5p; hsa-miR-128-3p; hsa-miR-135a-5p; hsa-miR-195-5p
Annotations derived over miRTarBase (Gene Ontology)	regulation of transmembrane transporter activity GO0022898	over-represented	2.01e-9	5.26e-7	13	hsa-miR-7-5p; hsa-miR-9-5p; hsa-miR-16-5p; hsa-miR-29a-3p; hsa-miR-34a-5p; hsa-miR-34a-3p; hsa-miR-34c-5p; hsa-miR-101-3p; hsa-miR-124-3p; hsa-miR-125b-5p; hsa-miR-135a-5p; hsa-miR-195-5p; hsa-miR-218-5p
Annotations derived over miRTarBase (Gene Ontology)	ventricular compact myocardium morphogenesis GO0003223	over-represented	2.89e-9	6.92e-7	13	hsa-miR-9-5p; hsa-miR-16-5p; hsa-miR-29a-5p; hsa-miR-32-5p; hsa-miR-34a-5p; hsa-miR-34a-3p; hsa-miR-34c-3p; hsa-miR-101-3p; hsa-miR-124-3p; hsa-miR-128-3p; hsa-miR-146a-5p; hsa-miR-195-5p; hsa-miR-218-5p
Annotations derived over miRTarBase (Gene Ontology)	energy reserve metabolic process GO0006112	over-represented	1.00e-8	1.94e-6	13	hsa-miR-7-5p; hsa-miR-16-5p; hsa-miR-29a-3p; hsa-miR-32-5p; hsa-miR-34a-5p; hsa-miR-34a-3p; hsa-miR-34c-5p; hsa-miR-101-3p; hsa-miR-124-3p; hsa-miR-128-3p; hsa-miR-135a-5p; hsa-miR-195-3p; hsa-miR-218-5p
Annotations derived over miRTarBase (Gene Ontology)	HFE-transferrin receptor complex GO1990712	over-represented	1.88e-8	3.08e-6	13	hsa-miR-7-5p; hsa-miR-9-5p; hsa-miR-16-5p; hsa-miR-29a-5p; hsa-miR-32-5p; hsa-miR-34a-5p; hsa-miR-34a-3p; hsa-miR-34c-3p; hsa-miR-101-3p; hsa-miR-124-3p; hsa-miR-125b-5p; hsa-miR-195-3p; hsa-miR-218-5p
Annotations derived over miRTarBase (Gene Ontology)	beta-catenin destruction complex GO0030877	over-represented	4.10e-8	5.51e-6	13	hsa-miR-9-5p; hsa-miR-16-5p; hsa-miR-29a-5p; hsa-miR-29a-3p; hsa-miR-34a-5p; hsa-miR-34a-3p; hsa-miR-34c-3p; hsa-miR-101-3p; hsa-miR-124-3p; hsa-miR-125b-5p; hsa-miR-135a-5p; hsa-miR-195-5p; hsa-miR-218-5p
Annotations derived over miRTarBase (Gene Ontology)	vesicle transport along microtubule GO0047496	over-represented	9.72e-8	1.02e-5	13	hsa-miR-7-5p; hsa-miR-9-5p; hsa-miR-16-5p; hsa-miR-32-5p; hsa-miR-32-3p; hsa-miR-34a-5p; hsa-miR-34a-3p; hsa-miR-101-3p; hsa-miR-124-3p; hsa-miR-128-3p; hsa-miR-195-5p; hsa-miR-195-3p; hsa-miR-218-5p
Annotations derived over miRTarBase (Gene Ontology)	positive regulation of production of miRNAs involved in gene silencing by miRNA GO1903800	over-represented	1.31e-7	1.29e-5	13	hsa-miR-7-5p; hsa-miR-16-5p; hsa-miR-29a-3p; hsa-miR-34a-5p; hsa-miR-34c-5p; hsa-miR-101-3p; hsa-miR-124-3p; hsa-miR-125b-5p; hsa-miR-128-3p; hsa-miR-132-3p; hsa-miR-135a-5p; hsa-miR-146a-5p; hsa-miR-218-5p
Annotations derived over miRTarBase (Gene Ontology)	positive regulation of transcription from RNA polymerase II promoter in response to hypoxia GO0061419	over-represented	1.62e-7	1.49e-5	13	hsa-miR-7-5p; hsa-miR-9-5p; hsa-miR-16-5p; hsa-miR-29a-3p; hsa-miR-32-5p; hsa-miR-32-3p; hsa-miR-34a-5p; hsa-miR-34c-5p; hsa-miR-101-3p; hsa-miR-132-5p; hsa-miR-146a-5p; hsa-miR-195-5p; hsa-miR-218-5p
Annotations derived over miRTarBase (Gene Ontology)	pulmonary valve morphogenesis GO0003184	over-represented	1.99e-7	1.78e-5	13	hsa-miR-9-5p; hsa-miR-16-5p; hsa-miR-29a-3p; hsa-miR-32-5p; hsa-miR-34a-5p; hsa-miR-34c-5p; hsa-miR-101-3p; hsa-miR-124-3p; hsa-miR-128-3p; hsa-miR-135a-5p; hsa-miR-146a-5p; hsa-miR-195-5p; hsa-miR-218-5p
Annotations derived over miRTarBase (Gene Ontology)	positive regulation of histone H3-K4 methylation GO0051571	over-represented	3.09e-7	2.39e-5	13	hsa-miR-16-5p; hsa-miR-29a-3p; hsa-miR-32-5p; hsa-miR-34a-5p; hsa-miR-34a-3p; hsa-miR-34c-5p; hsa-miR-34c-3p; hsa-miR-101-3p; hsa-miR-124-3p; hsa-miR-125b-5p; hsa-miR-146a-5p; hsa-miR-195-5p; hsa-miR-218-5p
Annotations derived over miRTarBase (Gene Ontology)	cardiac left ventricle morphogenesis GO0003214	over-represented	5.08e-7	3.17e-5	13	hsa-miR-7-5p; hsa-miR-9-5p; hsa-miR-16-5p; hsa-miR-29a-3p; hsa-miR-32-5p; hsa-miR-32-3p; hsa-miR-34a-5p; hsa-miR-34c-5p; hsa-miR-101-3p; hsa-miR-128-3p; hsa-miR-146a-5p; hsa-miR-195-5p; hsa-miR-218-5p
Annotations derived over miRTarBase (Gene Ontology)	CCR4-NOT complex GO0030014	over-represented	6.57e-7	3.77e-5	13	hsa-miR-7-5p; hsa-miR-9-5p; hsa-miR-16-5p; hsa-miR-29a-3p; hsa-miR-32-5p; hsa-miR-34a-5p; hsa-miR-34c-5p; hsa-miR-124-3p; hsa-miR-125b-5p; hsa-miR-128-3p; hsa-miR-146a-5p; hsa-miR-195-5p; hsa-miR-218-5p
Annotations derived over miRTarBase (Gene Ontology)	positive regulation of DNA biosynthetic process GO2000573	over-represented	7.33e-7	4.11e-5	13	hsa-miR-7-5p; hsa-miR-9-5p; hsa-miR-16-5p; hsa-miR-29a-3p; hsa-miR-32-5p; hsa-miR-34a-5p; hsa-miR-34a-3p; hsa-miR-34c-5p; hsa-miR-101-3p; hsa-miR-132-3p; hsa-miR-135a-5p; hsa-miR-195-5p; hsa-miR-195-3p
Annotations derived over miRTarBase (Gene Ontology)	response to iron ion GO0010039	over-represented	7.87e-7	4.29e-5	13	hsa-miR-7-5p; hsa-miR-9-5p; hsa-miR-16-5p; hsa-miR-29a-3p; hsa-miR-34a-5p; hsa-miR-34a-3p; hsa-miR-34c-5p; hsa-miR-101-3p; hsa-miR-124-3p; hsa-miR-125b-5p; hsa-miR-135a-5p; hsa-miR-195-5p; hsa-miR-218-5p
Annotations derived over miRTarBase (Gene Ontology)	response to leptin GO0044321	over-represented	9.40e-7	4.83e-5	13	hsa-miR-9-5p; hsa-miR-16-5p; hsa-miR-29a-3p; hsa-miR-34a-5p; hsa-miR-34a-3p; hsa-miR-34c-5p; hsa-miR-101-3p; hsa-miR-124-3p; hsa-miR-125b-5p; hsa-miR-128-3p; hsa-miR-132-3p; hsa-miR-146a-5p; hsa-miR-195-5p
Annotations derived over miRTarBase (Gene Ontology)	dentate gyrus development GO0021542	over-represented	9.73e-7	4.96e-5	13	hsa-miR-16-5p; hsa-miR-29a-5p; hsa-miR-29a-3p; hsa-miR-32-5p; hsa-miR-34a-5p; hsa-miR-34a-3p; hsa-miR-34c-5p; hsa-miR-34c-3p; hsa-miR-124-3p; hsa-miR-128-3p; hsa-miR-195-5p; hsa-miR-195-3p; hsa-miR-218-5p
Annotations derived over miRTarBase (Gene Ontology)	positive regulation of proteolysis GO0045862	over-represented	1.57e-6	6.92e-5	13	hsa-miR-7-5p; hsa-miR-9-5p; hsa-miR-16-5p; hsa-miR-29a-3p; hsa-miR-32-5p; hsa-miR-34a-5p; hsa-miR-34c-3p; hsa-miR-101-3p; hsa-miR-125b-5p; hsa-miR-128-3p; hsa-miR-146a-5p; hsa-miR-195-5p; hsa-miR-218-5p
Annotations derived over miRTarBase (Gene Ontology)	transmembrane receptor protein serinethreonine kinase activity GO0004675	over-represented	1.68e-6	7.24e-5	13	hsa-miR-7-5p; hsa-miR-9-5p; hsa-miR-16-5p; hsa-miR-29a-5p; hsa-miR-32-5p; hsa-miR-34a-5p; hsa-miR-34a-3p; hsa-miR-34c-5p; hsa-miR-34c-3p; hsa-miR-101-3p; hsa-miR-124-3p; hsa-miR-125b-5p; hsa-miR-195-5p
Annotations derived over miRTarBase (Gene Ontology)	retinoid X receptor binding GO0046965	over-represented	1.80e-6	7.60e-5	13	hsa-miR-7-5p; hsa-miR-16-5p; hsa-miR-29a-5p; hsa-miR-32-5p; hsa-miR-34a-5p; hsa-miR-34a-3p; hsa-miR-34c-5p; hsa-miR-124-3p; hsa-miR-125b-5p; hsa-miR-128-3p; hsa-miR-195-5p; hsa-miR-195-3p; hsa-miR-218-5p
Annotations derived over miRTarBase (Gene Ontology)	positive regulation of gene silencing by miRNA GO2000637	over-represented	2.26e-6	8.84e-5	13	hsa-miR-7-5p; hsa-miR-16-5p; hsa-miR-29a-5p; hsa-miR-29a-3p; hsa-miR-32-5p; hsa-miR-32-3p; hsa-miR-34a-5p; hsa-miR-101-3p; hsa-miR-124-3p; hsa-miR-125b-5p; hsa-miR-128-3p; hsa-miR-132-3p; hsa-miR-218-5p
Annotations derived over miRTarBase (Gene Ontology)	MAP kinase kinase kinase activity GO0004709	over-represented	3.51e-6	1.23e-4	13	hsa-miR-7-5p; hsa-miR-9-5p; hsa-miR-16-5p; hsa-miR-34a-5p; hsa-miR-101-3p; hsa-miR-124-3p; hsa-miR-125b-5p; hsa-miR-128-3p; hsa-miR-132-3p; hsa-miR-135a-5p; hsa-miR-146a-5p; hsa-miR-195-5p; hsa-miR-218-5p
Annotations derived over miRTarBase (Gene Ontology)	MLL34 complex GO0044666	over-represented	3.62e-6	1.25e-4	13	hsa-miR-9-5p; hsa-miR-16-5p; hsa-miR-29a-3p; hsa-miR-32-5p; hsa-miR-34a-5p; hsa-miR-34c-5p; hsa-miR-101-3p; hsa-miR-125b-5p; hsa-miR-128-3p; hsa-miR-146a-5p; hsa-miR-146a-3p; hsa-miR-195-5p; hsa-miR-218-5p
Annotations derived over miRTarBase (Gene Ontology)	cell aging GO0007569	over-represented	3.73e-6	1.28e-4	13	hsa-miR-9-5p; hsa-miR-16-5p; hsa-miR-29a-3p; hsa-miR-32-5p; hsa-miR-34a-5p; hsa-miR-34a-3p; hsa-miR-101-3p; hsa-miR-124-3p; hsa-miR-125b-5p; hsa-miR-128-3p; hsa-miR-132-3p; hsa-miR-195-5p; hsa-miR-218-5p
Annotations derived over miRTarBase (Gene Ontology)	positive regulation of muscle cell differentiation GO0051149	over-represented	4.90e-6	1.53e-4	13	hsa-miR-9-5p; hsa-miR-16-5p; hsa-miR-29a-3p; hsa-miR-34a-5p; hsa-miR-34a-3p; hsa-miR-34c-3p; hsa-miR-101-3p; hsa-miR-124-3p; hsa-miR-125b-5p; hsa-miR-128-3p; hsa-miR-132-3p; hsa-miR-195-5p; hsa-miR-218-5p
Annotations derived over miRTarBase (Gene Ontology)	negative regulation of neuron death GO1901215	over-represented	5.36e-6	1.59e-4	13	hsa-miR-7-5p; hsa-miR-9-5p; hsa-miR-16-5p; hsa-miR-29a-5p; hsa-miR-29a-3p; hsa-miR-32-3p; hsa-miR-34a-5p; hsa-miR-34c-5p; hsa-miR-125b-5p; hsa-miR-128-3p; hsa-miR-132-3p; hsa-miR-195-5p; hsa-miR-218-5p
Annotations derived over miRTarBase (Gene Ontology)	response to glucose GO0009749	over-represented	5.52e-6	1.62e-4	13	hsa-miR-7-5p; hsa-miR-16-5p; hsa-miR-29a-3p; hsa-miR-32-5p; hsa-miR-32-3p; hsa-miR-34a-5p; hsa-miR-34c-5p; hsa-miR-128-3p; hsa-miR-132-3p; hsa-miR-135a-5p; hsa-miR-146a-3p; hsa-miR-195-5p; hsa-miR-218-5p
Annotations derived over miRTarBase (Gene Ontology)	negative regulation of cell differentiation GO0045596	over-represented	5.85e-6	1.69e-4	13	hsa-miR-9-5p; hsa-miR-16-5p; hsa-miR-29a-3p; hsa-miR-34a-5p; hsa-miR-34a-3p; hsa-miR-34c-5p; hsa-miR-124-3p; hsa-miR-125b-5p; hsa-miR-128-3p; hsa-miR-146a-5p; hsa-miR-195-5p; hsa-miR-195-3p; hsa-miR-218-5p
Annotations derived over miRTarBase (Gene Ontology)	polyA binding GO0008143	over-represented	6.97e-6	1.89e-4	13	hsa-miR-7-5p; hsa-miR-16-5p; hsa-miR-32-5p; hsa-miR-34a-5p; hsa-miR-34a-3p; hsa-miR-34c-5p; hsa-miR-101-3p; hsa-miR-124-3p; hsa-miR-125b-5p; hsa-miR-146a-3p; hsa-miR-195-5p; hsa-miR-195-3p; hsa-miR-218-5p
Annotations derived over miRTarBase (Gene Ontology)	response to lipid GO0033993	over-represented	6.97e-6	1.89e-4	13	hsa-miR-9-5p; hsa-miR-16-5p; hsa-miR-32-5p; hsa-miR-34a-5p; hsa-miR-34c-5p; hsa-miR-101-3p; hsa-miR-124-3p; hsa-miR-125b-5p; hsa-miR-128-3p; hsa-miR-132-3p; hsa-miR-146a-5p; hsa-miR-195-5p; hsa-miR-218-5p
Annotations derived over miRTarBase (Gene Ontology)	protein localization to cell surface GO0034394	over-represented	7.17e-6	1.93e-4	13	hsa-miR-7-5p; hsa-miR-9-5p; hsa-miR-16-5p; hsa-miR-34a-5p; hsa-miR-34a-3p; hsa-miR-34c-3p; hsa-miR-101-3p; hsa-miR-124-3p; hsa-miR-125b-5p; hsa-miR-128-3p; hsa-miR-132-3p; hsa-miR-195-5p; hsa-miR-218-5p
Annotations derived over miRTarBase (Gene Ontology)	negative regulation of DNA damage response, signal transduction by p53 class mediator GO0043518	over-represented	7.59e-6	2.02e-4	13	hsa-miR-9-5p; hsa-miR-16-5p; hsa-miR-29a-3p; hsa-miR-32-5p; hsa-miR-34a-5p; hsa-miR-34a-3p; hsa-miR-34c-5p; hsa-miR-124-3p; hsa-miR-125b-5p; hsa-miR-128-3p; hsa-miR-132-3p; hsa-miR-146a-5p; hsa-miR-218-5p
Annotations derived over miRTarBase (Gene Ontology)	cellular response to arsenic-containing substance GO0071243	over-represented	8.04e-6	2.09e-4	13	hsa-miR-7-5p; hsa-miR-16-5p; hsa-miR-32-5p; hsa-miR-32-3p; hsa-miR-34a-5p; hsa-miR-34c-5p; hsa-miR-101-3p; hsa-miR-124-3p; hsa-miR-125b-5p; hsa-miR-128-3p; hsa-miR-146a-3p; hsa-miR-195-5p; hsa-miR-195-3p
Annotations derived over miRTarBase (Gene Ontology)	ossification GO0001503	over-represented	8.75e-6	2.17e-4	13	hsa-miR-7-5p; hsa-miR-16-5p; hsa-miR-32-5p; hsa-miR-34a-5p; hsa-miR-34c-5p; hsa-miR-124-3p; hsa-miR-125b-5p; hsa-miR-128-3p; hsa-miR-132-3p; hsa-miR-135a-5p; hsa-miR-146a-5p; hsa-miR-195-5p; hsa-miR-218-5p
Annotations derived over miRTarBase (Gene Ontology)	negative regulation of endothelial cell apoptotic process GO2000352	over-represented	9.00e-6	2.22e-4	13	hsa-miR-16-5p; hsa-miR-29a-3p; hsa-miR-32-5p; hsa-miR-34a-5p; hsa-miR-124-3p; hsa-miR-125b-5p; hsa-miR-128-3p; hsa-miR-132-5p; hsa-miR-132-3p; hsa-miR-146a-5p; hsa-miR-146a-3p; hsa-miR-195-5p; hsa-miR-218-5p
Annotations derived over miRTarBase (Gene Ontology)	response to insulin GO0032868	over-represented	9.78e-6	2.35e-4	13	hsa-miR-7-5p; hsa-miR-9-5p; hsa-miR-16-5p; hsa-miR-32-5p; hsa-miR-34a-5p; hsa-miR-34a-3p; hsa-miR-34c-3p; hsa-miR-124-3p; hsa-miR-125b-5p; hsa-miR-128-3p; hsa-miR-132-3p; hsa-miR-195-5p; hsa-miR-218-5p
Annotations derived over miRTarBase (Gene Ontology)	regulation of sodium ion transport GO0002028	over-represented	1.09e-5	2.52e-4	13	hsa-miR-9-5p; hsa-miR-16-5p; hsa-miR-29a-3p; hsa-miR-32-5p; hsa-miR-32-3p; hsa-miR-34a-5p; hsa-miR-34a-3p; hsa-miR-34c-3p; hsa-miR-101-3p; hsa-miR-125b-5p; hsa-miR-146a-5p; hsa-miR-146a-3p; hsa-miR-195-5p
Annotations derived over miRTarBase (Gene Ontology)	neurogenesis GO0022008	over-represented	1.39e-5	2.99e-4	13	hsa-miR-7-5p; hsa-miR-9-5p; hsa-miR-16-5p; hsa-miR-32-5p; hsa-miR-32-3p; hsa-miR-124-3p; hsa-miR-125b-5p; hsa-miR-128-3p; hsa-miR-132-3p; hsa-miR-146a-5p; hsa-miR-146a-3p; hsa-miR-195-5p; hsa-miR-218-5p
Annotations derived over miRTarBase (Gene Ontology)	positive regulation of protein targeting to membrane GO0090314	over-represented	1.43e-5	3.04e-4	13	hsa-miR-7-5p; hsa-miR-9-5p; hsa-miR-16-5p; hsa-miR-29a-3p; hsa-miR-32-5p; hsa-miR-34a-5p; hsa-miR-34c-3p; hsa-miR-124-3p; hsa-miR-125b-5p; hsa-miR-128-3p; hsa-miR-146a-5p; hsa-miR-146a-3p; hsa-miR-218-5p
Annotations derived over miRTarBase (Gene Ontology)	F-actin capping protein complex GO0008290	over-represented	1.64e-5	3.33e-4	13	hsa-miR-7-5p; hsa-miR-9-5p; hsa-miR-16-5p; hsa-miR-29a-5p; hsa-miR-32-5p; hsa-miR-32-3p; hsa-miR-34a-5p; hsa-miR-101-3p; hsa-miR-124-3p; hsa-miR-128-3p; hsa-miR-135a-5p; hsa-miR-195-5p; hsa-miR-218-5p
Annotations derived over miRTarBase (Gene Ontology)	lateral plasma membrane GO0016328	over-represented	1.96e-5	3.78e-4	13	hsa-miR-9-5p; hsa-miR-16-5p; hsa-miR-34a-5p; hsa-miR-34a-3p; hsa-miR-34c-5p; hsa-miR-34c-3p; hsa-miR-101-3p; hsa-miR-124-3p; hsa-miR-125b-5p; hsa-miR-135a-5p; hsa-miR-146a-3p; hsa-miR-195-5p; hsa-miR-218-5p
Annotations derived over miRTarBase (Gene Ontology)	interleukin-7-mediated signaling pathway GO0038111	over-represented	2.18e-5	4.08e-4	13	hsa-miR-7-5p; hsa-miR-9-5p; hsa-miR-16-5p; hsa-miR-32-3p; hsa-miR-34a-5p; hsa-miR-34a-3p; hsa-miR-124-3p; hsa-miR-125b-5p; hsa-miR-128-3p; hsa-miR-132-3p; hsa-miR-135a-5p; hsa-miR-146a-5p; hsa-miR-146a-3p
Annotations derived over miRTarBase (Gene Ontology)	DNA methylation GO0006306	over-represented	2.35e-5	4.27e-4	13	hsa-miR-7-5p; hsa-miR-16-5p; hsa-miR-29a-3p; hsa-miR-32-5p; hsa-miR-34a-5p; hsa-miR-34c-5p; hsa-miR-101-3p; hsa-miR-124-3p; hsa-miR-125b-5p; hsa-miR-146a-5p; hsa-miR-146a-3p; hsa-miR-195-5p; hsa-miR-218-5p
Annotations derived over miRTarBase (Gene Ontology)	non-canonical Wnt signaling pathway GO0035567	over-represented	2.35e-5	4.27e-4	13	hsa-miR-7-5p; hsa-miR-16-5p; hsa-miR-29a-3p; hsa-miR-32-5p; hsa-miR-32-3p; hsa-miR-101-3p; hsa-miR-124-3p; hsa-miR-125b-5p; hsa-miR-128-3p; hsa-miR-132-3p; hsa-miR-146a-5p; hsa-miR-195-5p; hsa-miR-218-5p
Annotations derived over miRTarBase (Gene Ontology)	endoplasmic reticulum tubular network GO0071782	over-represented	2.94e-5	4.94e-4	13	hsa-miR-7-5p; hsa-miR-9-5p; hsa-miR-16-5p; hsa-miR-34a-5p; hsa-miR-34c-5p; hsa-miR-34c-3p; hsa-miR-101-3p; hsa-miR-124-3p; hsa-miR-125b-5p; hsa-miR-128-3p; hsa-miR-132-3p; hsa-miR-195-5p; hsa-miR-218-5p
Annotations derived over miRTarBase (Gene Ontology)	negative regulation of axonogenesis GO0050771	over-represented	3.09e-5	5.12e-4	13	hsa-miR-16-5p; hsa-miR-29a-5p; hsa-miR-29a-3p; hsa-miR-32-5p; hsa-miR-34a-5p; hsa-miR-34a-3p; hsa-miR-101-3p; hsa-miR-124-3p; hsa-miR-128-3p; hsa-miR-132-3p; hsa-miR-146a-5p; hsa-miR-195-5p; hsa-miR-218-5p
Annotations derived over miRTarBase (Gene Ontology)	folic acid metabolic process GO0046655	over-represented	3.17e-5	5.20e-4	13	hsa-miR-9-5p; hsa-miR-16-5p; hsa-miR-32-5p; hsa-miR-34a-5p; hsa-miR-34a-3p; hsa-miR-34c-5p; hsa-miR-101-3p; hsa-miR-124-3p; hsa-miR-125b-5p; hsa-miR-132-3p; hsa-miR-195-5p; hsa-miR-195-3p; hsa-miR-218-5p
Annotations derived over miRTarBase (Gene Ontology)	translation repressor activity, mRNA regulatory element binding GO0000900	over-represented	3.33e-5	5.38e-4	13	hsa-miR-9-5p; hsa-miR-16-5p; hsa-miR-29a-3p; hsa-miR-32-5p; hsa-miR-32-3p; hsa-miR-34a-5p; hsa-miR-34a-3p; hsa-miR-34c-5p; hsa-miR-101-3p; hsa-miR-125b-5p; hsa-miR-128-3p; hsa-miR-195-5p; hsa-miR-218-5p
Annotations derived over miRTarBase (Gene Ontology)	atrioventricular valve morphogenesis GO0003181	over-represented	3.58e-5	5.57e-4	13	hsa-miR-7-5p; hsa-miR-9-5p; hsa-miR-16-5p; hsa-miR-29a-3p; hsa-miR-32-5p; hsa-miR-34a-5p; hsa-miR-34c-5p; hsa-miR-101-3p; hsa-miR-128-3p; hsa-miR-135a-5p; hsa-miR-146a-5p; hsa-miR-195-5p; hsa-miR-218-5p
Annotations derived over miRTarBase (Gene Ontology)	insulin-like growth factor I binding GO0031994	over-represented	3.58e-5	5.57e-4	13	hsa-miR-7-5p; hsa-miR-16-5p; hsa-miR-29a-3p; hsa-miR-32-5p; hsa-miR-34a-5p; hsa-miR-34a-3p; hsa-miR-34c-5p; hsa-miR-124-3p; hsa-miR-125b-5p; hsa-miR-146a-5p; hsa-miR-195-5p; hsa-miR-195-3p; hsa-miR-218-5p
Annotations derived over miRTarBase (Gene Ontology)	positive regulation of cardiac muscle hypertrophy GO0010613	over-represented	3.58e-5	5.57e-4	13	hsa-miR-7-5p; hsa-miR-16-5p; hsa-miR-29a-5p; hsa-miR-29a-3p; hsa-miR-32-5p; hsa-miR-124-3p; hsa-miR-125b-5p; hsa-miR-128-3p; hsa-miR-132-3p; hsa-miR-135a-5p; hsa-miR-146a-5p; hsa-miR-195-5p; hsa-miR-218-5p
Annotations derived over miRTarBase (Gene Ontology)	response to antibiotic GO0046677	over-represented	3.66e-5	5.68e-4	13	hsa-miR-9-5p; hsa-miR-16-5p; hsa-miR-29a-3p; hsa-miR-32-5p; hsa-miR-32-3p; hsa-miR-34a-5p; hsa-miR-34c-5p; hsa-miR-101-3p; hsa-miR-125b-5p; hsa-miR-128-3p; hsa-miR-135a-5p; hsa-miR-195-5p; hsa-miR-218-5p
Annotations derived over miRTarBase (Gene Ontology)	positive regulation of lamellipodium assembly GO0010592	over-represented	4.23e-5	6.19e-4	13	hsa-miR-7-5p; hsa-miR-16-5p; hsa-miR-29a-3p; hsa-miR-34a-5p; hsa-miR-34c-3p; hsa-miR-101-3p; hsa-miR-124-3p; hsa-miR-128-3p; hsa-miR-132-3p; hsa-miR-146a-5p; hsa-miR-195-5p; hsa-miR-195-3p; hsa-miR-218-5p
Annotations derived over miRTarBase (Gene Ontology)	positive regulation of glycogen biosynthetic process GO0045725	over-represented	4.33e-5	6.30e-4	13	hsa-miR-7-5p; hsa-miR-16-5p; hsa-miR-29a-3p; hsa-miR-32-5p; hsa-miR-34a-5p; hsa-miR-101-3p; hsa-miR-124-3p; hsa-miR-125b-5p; hsa-miR-128-3p; hsa-miR-135a-5p; hsa-miR-146a-3p; hsa-miR-195-5p; hsa-miR-195-3p
Annotations derived over miRTarBase (Gene Ontology)	Wnt-protein binding GO0017147	over-represented	4.44e-5	6.32e-4	13	hsa-miR-7-5p; hsa-miR-16-5p; hsa-miR-29a-3p; hsa-miR-32-5p; hsa-miR-32-3p; hsa-miR-101-3p; hsa-miR-124-3p; hsa-miR-125b-5p; hsa-miR-128-3p; hsa-miR-132-3p; hsa-miR-146a-5p; hsa-miR-195-5p; hsa-miR-218-5p
Annotations derived over miRTarBase (Gene Ontology)	positive regulation of cell-matrix adhesion GO0001954	over-represented	4.65e-5	6.55e-4	13	hsa-miR-9-5p; hsa-miR-16-5p; hsa-miR-29a-5p; hsa-miR-29a-3p; hsa-miR-34a-5p; hsa-miR-34a-3p; hsa-miR-34c-5p; hsa-miR-124-3p; hsa-miR-128-3p; hsa-miR-146a-5p; hsa-miR-195-5p; hsa-miR-195-3p; hsa-miR-218-5p
Annotations derived over miRTarBase (Gene Ontology)	phosphatidylinositol 3-kinase binding GO0043548	over-represented	4.87e-5	6.82e-4	13	hsa-miR-7-5p; hsa-miR-9-5p; hsa-miR-16-5p; hsa-miR-29a-3p; hsa-miR-32-5p; hsa-miR-34a-5p; hsa-miR-34a-3p; hsa-miR-125b-5p; hsa-miR-128-3p; hsa-miR-135a-5p; hsa-miR-146a-3p; hsa-miR-195-5p; hsa-miR-218-5p
Annotations derived over miRTarBase (Gene Ontology)	receptor ligand activity GO0048018	over-represented	5.35e-5	7.26e-4	13	hsa-miR-7-5p; hsa-miR-9-5p; hsa-miR-16-5p; hsa-miR-29a-3p; hsa-miR-34a-5p; hsa-miR-34c-5p; hsa-miR-101-3p; hsa-miR-124-3p; hsa-miR-125b-5p; hsa-miR-128-3p; hsa-miR-132-3p; hsa-miR-195-5p; hsa-miR-218-5p
Annotations derived over miRTarBase (Gene Ontology)	K63-linked polyubiquitin modification-dependent protein binding GO0070530	over-represented	5.47e-5	7.34e-4	13	hsa-miR-7-5p; hsa-miR-9-5p; hsa-miR-16-5p; hsa-miR-29a-3p; hsa-miR-32-5p; hsa-miR-34a-5p; hsa-miR-124-3p; hsa-miR-125b-5p; hsa-miR-128-3p; hsa-miR-132-3p; hsa-miR-146a-5p; hsa-miR-195-5p; hsa-miR-218-5p
Annotations derived over miRTarBase (Gene Ontology)	erythrocyte differentiation GO0030218	over-represented	6.28e-5	8.13e-4	13	hsa-miR-9-5p; hsa-miR-16-5p; hsa-miR-29a-3p; hsa-miR-32-5p; hsa-miR-32-3p; hsa-miR-34a-5p; hsa-miR-34c-5p; hsa-miR-101-3p; hsa-miR-125b-5p; hsa-miR-128-3p; hsa-miR-135a-5p; hsa-miR-195-5p; hsa-miR-218-5p
Annotations derived over miRTarBase (Gene Ontology)	cortical actin cytoskeleton organization GO0030866	over-represented	6.57e-5	8.36e-4	13	hsa-miR-16-5p; hsa-miR-29a-3p; hsa-miR-34a-5p; hsa-miR-34c-3p; hsa-miR-101-3p; hsa-miR-124-3p; hsa-miR-125b-5p; hsa-miR-128-3p; hsa-miR-132-3p; hsa-miR-135a-5p; hsa-miR-146a-5p; hsa-miR-195-5p; hsa-miR-218-5p
Annotations derived over miRTarBase (Gene Ontology)	phosphatidylinositol 3-kinase complex GO0005942	over-represented	7.03e-5	8.80e-4	13	hsa-miR-7-5p; hsa-miR-9-5p; hsa-miR-16-5p; hsa-miR-29a-3p; hsa-miR-32-5p; hsa-miR-34a-5p; hsa-miR-101-3p; hsa-miR-124-3p; hsa-miR-125b-5p; hsa-miR-128-3p; hsa-miR-132-3p; hsa-miR-195-5p; hsa-miR-218-5p
Annotations derived over miRTarBase (Gene Ontology)	positive regulation of focal adhesion assembly GO0051894	over-represented	7.03e-5	8.80e-4	13	hsa-miR-9-5p; hsa-miR-16-5p; hsa-miR-29a-3p; hsa-miR-32-5p; hsa-miR-34a-5p; hsa-miR-34c-5p; hsa-miR-101-3p; hsa-miR-124-3p; hsa-miR-125b-5p; hsa-miR-135a-5p; hsa-miR-146a-5p; hsa-miR-195-5p; hsa-miR-218-5p
Annotations derived over miRTarBase (Gene Ontology)	chromatin silencing at rDNA GO0000183	over-represented	7.19e-5	8.93e-4	13	hsa-miR-7-5p; hsa-miR-9-5p; hsa-miR-16-5p; hsa-miR-32-5p; hsa-miR-34a-5p; hsa-miR-34a-3p; hsa-miR-34c-5p; hsa-miR-124-3p; hsa-miR-125b-5p; hsa-miR-128-3p; hsa-miR-132-3p; hsa-miR-146a-3p; hsa-miR-195-5p
Annotations derived over miRTarBase (Gene Ontology)	positive regulation of microtubule polymerization GO0031116	over-represented	7.69e-5	9.23e-4	13	hsa-miR-7-5p; hsa-miR-16-5p; hsa-miR-29a-3p; hsa-miR-32-5p; hsa-miR-34a-5p; hsa-miR-34a-3p; hsa-miR-34c-5p; hsa-miR-101-3p; hsa-miR-124-3p; hsa-miR-125b-5p; hsa-miR-146a-5p; hsa-miR-195-5p; hsa-miR-218-5p
Annotations derived over miRTarBase (Gene Ontology)	JAK-STAT cascade GO0007259	over-represented	7.86e-5	9.36e-4	13	hsa-miR-7-5p; hsa-miR-16-5p; hsa-miR-29a-3p; hsa-miR-32-5p; hsa-miR-34a-5p; hsa-miR-101-3p; hsa-miR-124-3p; hsa-miR-125b-5p; hsa-miR-128-3p; hsa-miR-135a-5p; hsa-miR-146a-5p; hsa-miR-195-5p; hsa-miR-218-5p
Annotations derived over miRTarBase (Gene Ontology)	negative regulation of androgen receptor signaling pathway GO0060766	over-represented	8.59e-5	1.00e-3	13	hsa-miR-9-5p; hsa-miR-16-5p; hsa-miR-34a-5p; hsa-miR-34a-3p; hsa-miR-101-3p; hsa-miR-124-3p; hsa-miR-125b-5p; hsa-miR-128-3p; hsa-miR-132-3p; hsa-miR-135a-5p; hsa-miR-146a-5p; hsa-miR-195-5p; hsa-miR-218-5p
Annotations derived over miRTarBase (Gene Ontology)	growth factor binding GO0019838	over-represented	9.57e-5	0.0010702	13	hsa-miR-7-5p; hsa-miR-9-5p; hsa-miR-16-5p; hsa-miR-32-5p; hsa-miR-34a-5p; hsa-miR-101-3p; hsa-miR-124-3p; hsa-miR-125b-5p; hsa-miR-128-3p; hsa-miR-132-3p; hsa-miR-146a-3p; hsa-miR-195-5p; hsa-miR-218-5p
Annotations derived over miRTarBase (Gene Ontology)	multivesicular body assembly GO0036258	over-represented	1.02e-4	0.0011199	13	hsa-miR-7-5p; hsa-miR-9-5p; hsa-miR-16-5p; hsa-miR-32-5p; hsa-miR-32-3p; hsa-miR-34a-5p; hsa-miR-34c-5p; hsa-miR-34c-3p; hsa-miR-124-3p; hsa-miR-125b-5p; hsa-miR-128-3p; hsa-miR-195-5p; hsa-miR-218-5p
Annotations derived over miRTarBase (Gene Ontology)	activation of protein kinase B activity GO0032148	over-represented	1.09e-4	0.0011674	13	hsa-miR-7-5p; hsa-miR-9-5p; hsa-miR-16-5p; hsa-miR-29a-3p; hsa-miR-32-5p; hsa-miR-34a-5p; hsa-miR-101-3p; hsa-miR-124-3p; hsa-miR-125b-5p; hsa-miR-128-3p; hsa-miR-132-3p; hsa-miR-195-5p; hsa-miR-218-5p
Annotations derived over miRTarBase (Gene Ontology)	negative regulation of protein complex assembly GO0031333	over-represented	1.09e-4	0.0011674	13	hsa-miR-7-5p; hsa-miR-9-5p; hsa-miR-16-5p; hsa-miR-29a-5p; hsa-miR-29a-3p; hsa-miR-32-5p; hsa-miR-124-3p; hsa-miR-125b-5p; hsa-miR-128-3p; hsa-miR-132-3p; hsa-miR-146a-3p; hsa-miR-195-5p; hsa-miR-218-5p
Annotations derived over miRTarBase (Gene Ontology)	chondrocyte differentiation GO0002062	over-represented	1.19e-4	0.0012499	13	hsa-miR-9-5p; hsa-miR-16-5p; hsa-miR-32-5p; hsa-miR-34a-5p; hsa-miR-34c-5p; hsa-miR-101-3p; hsa-miR-124-3p; hsa-miR-125b-5p; hsa-miR-128-3p; hsa-miR-135a-5p; hsa-miR-146a-5p; hsa-miR-195-5p; hsa-miR-218-5p
Annotations derived over miRTarBase (Gene Ontology)	drug binding GO0008144	over-represented	1.21e-4	0.0012696	13	hsa-miR-7-5p; hsa-miR-9-5p; hsa-miR-16-5p; hsa-miR-29a-5p; hsa-miR-29a-3p; hsa-miR-34a-5p; hsa-miR-124-3p; hsa-miR-125b-5p; hsa-miR-128-3p; hsa-miR-135a-5p; hsa-miR-146a-5p; hsa-miR-195-5p; hsa-miR-218-5p
Annotations derived over miRTarBase (Gene Ontology)	cornification GO0070268	over-represented	1.29e-4	0.0013382	13	hsa-miR-7-5p; hsa-miR-9-5p; hsa-miR-16-5p; hsa-miR-29a-3p; hsa-miR-32-5p; hsa-miR-34a-5p; hsa-miR-101-3p; hsa-miR-124-3p; hsa-miR-128-3p; hsa-miR-132-3p; hsa-miR-195-5p; hsa-miR-195-3p; hsa-miR-218-5p
Annotations derived over miRTarBase (Gene Ontology)	cell leading edge GO0031252	over-represented	1.40e-4	0.0014183	13	hsa-miR-7-5p; hsa-miR-9-5p; hsa-miR-16-5p; hsa-miR-29a-5p; hsa-miR-32-5p; hsa-miR-34a-5p; hsa-miR-101-3p; hsa-miR-124-3p; hsa-miR-128-3p; hsa-miR-146a-5p; hsa-miR-146a-3p; hsa-miR-195-5p; hsa-miR-218-5p
Annotations derived over miRTarBase (Gene Ontology)	mitotic spindle assembly GO0090307	over-represented	1.43e-4	0.0014388	13	hsa-miR-7-5p; hsa-miR-9-5p; hsa-miR-16-5p; hsa-miR-34a-5p; hsa-miR-34c-3p; hsa-miR-101-3p; hsa-miR-124-3p; hsa-miR-125b-5p; hsa-miR-128-3p; hsa-miR-135a-5p; hsa-miR-146a-5p; hsa-miR-195-5p; hsa-miR-218-5p
Annotations derived over miRTarBase (Gene Ontology)	regulation of DNA replication GO0006275	over-represented	1.43e-4	0.0014388	13	hsa-miR-16-5p; hsa-miR-29a-3p; hsa-miR-32-5p; hsa-miR-32-3p; hsa-miR-34a-5p; hsa-miR-101-3p; hsa-miR-125b-5p; hsa-miR-128-3p; hsa-miR-132-3p; hsa-miR-146a-5p; hsa-miR-195-5p; hsa-miR-195-3p; hsa-miR-218-5p
Annotations derived over miRTarBase (Gene Ontology)	negative regulation of focal adhesion assembly GO0051895	over-represented	1.65e-4	0.0015967	13	hsa-miR-7-5p; hsa-miR-9-5p; hsa-miR-16-5p; hsa-miR-29a-5p; hsa-miR-29a-3p; hsa-miR-32-5p; hsa-miR-34a-5p; hsa-miR-34a-3p; hsa-miR-128-3p; hsa-miR-132-3p; hsa-miR-135a-5p; hsa-miR-146a-3p; hsa-miR-218-5p
Annotations derived over miRTarBase (Gene Ontology)	ATPase activity, coupled GO0042623	over-represented	1.76e-4	0.0016689	13	hsa-miR-7-5p; hsa-miR-16-5p; hsa-miR-32-5p; hsa-miR-32-3p; hsa-miR-34a-5p; hsa-miR-34c-5p; hsa-miR-101-3p; hsa-miR-124-3p; hsa-miR-125b-5p; hsa-miR-128-3p; hsa-miR-132-3p; hsa-miR-146a-5p; hsa-miR-195-5p
Annotations derived over miRTarBase (Gene Ontology)	3-UTR-mediated mRNA destabilization GO0061158	over-represented	1.79e-4	0.0016985	13	hsa-miR-9-5p; hsa-miR-16-5p; hsa-miR-29a-3p; hsa-miR-32-5p; hsa-miR-34a-5p; hsa-miR-34c-5p; hsa-miR-34c-3p; hsa-miR-101-3p; hsa-miR-124-3p; hsa-miR-125b-5p; hsa-miR-128-3p; hsa-miR-195-5p; hsa-miR-218-5p
Annotations derived over miRTarBase (Gene Ontology)	negative regulation of tumor necrosis factor production GO0032720	over-represented	1.94e-4	0.0018085	13	hsa-miR-7-5p; hsa-miR-9-5p; hsa-miR-16-5p; hsa-miR-29a-3p; hsa-miR-34a-5p; hsa-miR-101-3p; hsa-miR-124-3p; hsa-miR-125b-5p; hsa-miR-128-3p; hsa-miR-132-3p; hsa-miR-146a-5p; hsa-miR-195-5p; hsa-miR-218-5p
Annotations derived over miRTarBase (Gene Ontology)	type I interferon signaling pathway GO0060337	over-represented	2.02e-4	0.0018589	13	hsa-miR-7-5p; hsa-miR-9-5p; hsa-miR-16-5p; hsa-miR-29a-3p; hsa-miR-32-5p; hsa-miR-34a-5p; hsa-miR-124-3p; hsa-miR-125b-5p; hsa-miR-128-3p; hsa-miR-132-3p; hsa-miR-146a-5p; hsa-miR-195-5p; hsa-miR-218-5p
Annotations derived over miRTarBase (Gene Ontology)	positive regulation of interleukin-6 production GO0032755	over-represented	2.32e-4	0.0019951	13	hsa-miR-7-5p; hsa-miR-9-5p; hsa-miR-16-5p; hsa-miR-29a-5p; hsa-miR-32-5p; hsa-miR-34a-5p; hsa-miR-34c-5p; hsa-miR-124-3p; hsa-miR-125b-5p; hsa-miR-128-3p; hsa-miR-146a-5p; hsa-miR-146a-3p; hsa-miR-218-5p
Annotations derived over miRTarBase (Gene Ontology)	calcium-dependent protein binding GO0048306	over-represented	2.51e-4	0.0020862	13	hsa-miR-7-5p; hsa-miR-16-5p; hsa-miR-29a-3p; hsa-miR-32-5p; hsa-miR-32-3p; hsa-miR-34a-5p; hsa-miR-34c-5p; hsa-miR-124-3p; hsa-miR-128-3p; hsa-miR-132-3p; hsa-miR-135a-5p; hsa-miR-195-5p; hsa-miR-218-5p
Annotations derived over miRTarBase (Gene Ontology)	regulation of synaptic plasticity GO0048167	over-represented	2.66e-4	0.0021756	13	hsa-miR-7-5p; hsa-miR-16-5p; hsa-miR-29a-5p; hsa-miR-29a-3p; hsa-miR-32-5p; hsa-miR-32-3p; hsa-miR-34a-5p; hsa-miR-34c-5p; hsa-miR-124-3p; hsa-miR-125b-5p; hsa-miR-132-5p; hsa-miR-195-5p; hsa-miR-195-3p
Annotations derived over miRTarBase (Gene Ontology)	activation of NF-kappaB-inducing kinase activity GO0007250	over-represented	2.76e-4	0.0022244	13	hsa-miR-16-5p; hsa-miR-29a-3p; hsa-miR-32-5p; hsa-miR-34a-5p; hsa-miR-34a-3p; hsa-miR-124-3p; hsa-miR-125b-5p; hsa-miR-128-3p; hsa-miR-132-3p; hsa-miR-135a-5p; hsa-miR-146a-5p; hsa-miR-195-5p; hsa-miR-218-5p
Annotations derived over miRTarBase (Gene Ontology)	cell fate commitment GO0045165	over-represented	2.92e-4	0.002328	13	hsa-miR-7-5p; hsa-miR-9-5p; hsa-miR-16-5p; hsa-miR-34a-5p; hsa-miR-34c-5p; hsa-miR-101-3p; hsa-miR-124-3p; hsa-miR-125b-5p; hsa-miR-128-3p; hsa-miR-132-3p; hsa-miR-146a-5p; hsa-miR-195-5p; hsa-miR-218-5p
Annotations derived over miRTarBase (Gene Ontology)	protein kinase B signaling GO0043491	over-represented	3.03e-4	0.0023876	13	hsa-miR-7-5p; hsa-miR-16-5p; hsa-miR-29a-5p; hsa-miR-29a-3p; hsa-miR-32-5p; hsa-miR-34a-5p; hsa-miR-34a-3p; hsa-miR-124-3p; hsa-miR-125b-5p; hsa-miR-128-3p; hsa-miR-132-3p; hsa-miR-146a-5p; hsa-miR-195-5p
Annotations derived over miRTarBase (Gene Ontology)	regulation of nitric-oxide synthase activity GO0050999	over-represented	3.15e-4	0.0024521	13	hsa-miR-7-5p; hsa-miR-16-5p; hsa-miR-32-5p; hsa-miR-34a-5p; hsa-miR-34c-5p; hsa-miR-101-3p; hsa-miR-124-3p; hsa-miR-125b-5p; hsa-miR-128-3p; hsa-miR-132-3p; hsa-miR-135a-5p; hsa-miR-146a-5p; hsa-miR-218-5p
Annotations derived over miRTarBase (Gene Ontology)	sprouting angiogenesis GO0002040	over-represented	3.15e-4	0.0024521	13	hsa-miR-9-5p; hsa-miR-16-5p; hsa-miR-29a-3p; hsa-miR-32-5p; hsa-miR-34a-5p; hsa-miR-34c-3p; hsa-miR-101-3p; hsa-miR-124-3p; hsa-miR-125b-5p; hsa-miR-128-3p; hsa-miR-132-3p; hsa-miR-195-5p; hsa-miR-218-5p
Annotations derived over miRTarBase (Gene Ontology)	viral life cycle GO0019058	over-represented	3.40e-4	0.0025789	13	hsa-miR-7-5p; hsa-miR-9-5p; hsa-miR-16-5p; hsa-miR-32-5p; hsa-miR-32-3p; hsa-miR-34a-5p; hsa-miR-34c-5p; hsa-miR-34c-3p; hsa-miR-124-3p; hsa-miR-125b-5p; hsa-miR-128-3p; hsa-miR-195-5p; hsa-miR-218-5p
Annotations derived over miRTarBase (Gene Ontology)	actin cortical patch GO0030479	over-represented	3.46e-4	0.002613	13	hsa-miR-7-5p; hsa-miR-9-5p; hsa-miR-16-5p; hsa-miR-32-5p; hsa-miR-32-3p; hsa-miR-34a-5p; hsa-miR-34c-5p; hsa-miR-124-3p; hsa-miR-128-3p; hsa-miR-132-3p; hsa-miR-135a-5p; hsa-miR-195-5p; hsa-miR-218-5p
Annotations derived over miRTarBase (Gene Ontology)	cellular response to cadmium ion GO0071276	over-represented	3.66e-4	0.0027341	13	hsa-miR-7-5p; hsa-miR-9-5p; hsa-miR-16-5p; hsa-miR-29a-3p; hsa-miR-34a-5p; hsa-miR-101-3p; hsa-miR-125b-5p; hsa-miR-128-3p; hsa-miR-132-3p; hsa-miR-135a-5p; hsa-miR-146a-5p; hsa-miR-195-5p; hsa-miR-218-5p
Annotations derived over miRTarBase (Gene Ontology)	condensed chromosome GO0000793	over-represented	3.94e-4	0.0028782	13	hsa-miR-7-5p; hsa-miR-16-5p; hsa-miR-32-5p; hsa-miR-34a-5p; hsa-miR-34c-3p; hsa-miR-101-3p; hsa-miR-124-3p; hsa-miR-125b-5p; hsa-miR-128-3p; hsa-miR-132-3p; hsa-miR-135a-5p; hsa-miR-195-5p; hsa-miR-218-5p
Annotations derived over miRTarBase (Gene Ontology)	keratinocyte differentiation GO0030216	over-represented	3.94e-4	0.0028782	13	hsa-miR-9-5p; hsa-miR-16-5p; hsa-miR-29a-3p; hsa-miR-34a-5p; hsa-miR-34c-5p; hsa-miR-101-3p; hsa-miR-124-3p; hsa-miR-125b-5p; hsa-miR-128-3p; hsa-miR-132-3p; hsa-miR-135a-5p; hsa-miR-195-5p; hsa-miR-218-5p
Annotations derived over miRTarBase (Gene Ontology)	fatty acid metabolic process GO0006631	over-represented	4.31e-4	0.0030686	13	hsa-miR-7-5p; hsa-miR-9-5p; hsa-miR-16-5p; hsa-miR-29a-3p; hsa-miR-32-5p; hsa-miR-32-3p; hsa-miR-34a-5p; hsa-miR-101-3p; hsa-miR-124-3p; hsa-miR-125b-5p; hsa-miR-128-3p; hsa-miR-195-5p; hsa-miR-218-5p
Annotations derived over miRTarBase (Gene Ontology)	negative regulation of DNA binding GO0043392	over-represented	4.47e-4	0.0031388	13	hsa-miR-9-5p; hsa-miR-16-5p; hsa-miR-29a-3p; hsa-miR-32-5p; hsa-miR-34a-5p; hsa-miR-34c-3p; hsa-miR-101-3p; hsa-miR-124-3p; hsa-miR-125b-5p; hsa-miR-132-3p; hsa-miR-135a-5p; hsa-miR-195-5p; hsa-miR-218-5p
Annotations derived over miRTarBase (Gene Ontology)	response to ionizing radiation GO0010212	over-represented	4.47e-4	0.0031388	13	hsa-miR-7-5p; hsa-miR-16-5p; hsa-miR-32-5p; hsa-miR-32-3p; hsa-miR-34a-5p; hsa-miR-34c-5p; hsa-miR-101-3p; hsa-miR-124-3p; hsa-miR-125b-5p; hsa-miR-128-3p; hsa-miR-146a-5p; hsa-miR-195-5p; hsa-miR-218-5p
Annotations derived over miRTarBase (Gene Ontology)	metalloendopeptidase activity GO0004222	over-represented	4.80e-4	0.0032698	13	hsa-miR-7-5p; hsa-miR-9-5p; hsa-miR-16-5p; hsa-miR-29a-3p; hsa-miR-32-5p; hsa-miR-34a-5p; hsa-miR-34a-3p; hsa-miR-124-3p; hsa-miR-125b-5p; hsa-miR-128-3p; hsa-miR-132-3p; hsa-miR-135a-5p; hsa-miR-218-5p
Annotations derived over miRTarBase (Gene Ontology)	apoptotic DNA fragmentation GO0006309	over-represented	4.98e-4	0.0033571	13	hsa-miR-7-5p; hsa-miR-9-5p; hsa-miR-16-5p; hsa-miR-29a-3p; hsa-miR-34a-5p; hsa-miR-101-3p; hsa-miR-124-3p; hsa-miR-125b-5p; hsa-miR-128-3p; hsa-miR-132-3p; hsa-miR-135a-5p; hsa-miR-195-5p; hsa-miR-218-5p
Annotations derived over miRTarBase (Gene Ontology)	anterograde axonal transport GO0008089	over-represented	5.06e-4	0.0034047	13	hsa-miR-7-5p; hsa-miR-9-5p; hsa-miR-16-5p; hsa-miR-32-5p; hsa-miR-32-3p; hsa-miR-34a-5p; hsa-miR-101-3p; hsa-miR-124-3p; hsa-miR-128-3p; hsa-miR-132-3p; hsa-miR-195-5p; hsa-miR-195-3p; hsa-miR-218-5p
Annotations derived over miRTarBase (Gene Ontology)	DNA damage checkpoint GO0000077	over-represented	5.25e-4	0.0034949	13	hsa-miR-16-5p; hsa-miR-29a-5p; hsa-miR-29a-3p; hsa-miR-32-5p; hsa-miR-34a-5p; hsa-miR-101-3p; hsa-miR-124-3p; hsa-miR-128-3p; hsa-miR-132-3p; hsa-miR-135a-5p; hsa-miR-195-5p; hsa-miR-195-3p; hsa-miR-218-5p
Annotations derived over miRTarBase (Gene Ontology)	regulation of defense response to virus by virus GO0050690	over-represented	5.53e-4	0.0036296	13	hsa-miR-7-5p; hsa-miR-9-5p; hsa-miR-16-5p; hsa-miR-32-5p; hsa-miR-34a-5p; hsa-miR-34c-3p; hsa-miR-101-3p; hsa-miR-124-3p; hsa-miR-128-3p; hsa-miR-146a-5p; hsa-miR-195-5p; hsa-miR-195-3p; hsa-miR-218-5p
Annotations derived over miRTarBase (Gene Ontology)	positive regulation of cytokinesis GO0032467	over-represented	5.93e-4	0.0038035	13	hsa-miR-7-5p; hsa-miR-9-5p; hsa-miR-16-5p; hsa-miR-29a-3p; hsa-miR-32-5p; hsa-miR-32-3p; hsa-miR-101-3p; hsa-miR-124-3p; hsa-miR-125b-5p; hsa-miR-132-3p; hsa-miR-146a-5p; hsa-miR-195-5p; hsa-miR-218-5p
Annotations derived over miRTarBase (Gene Ontology)	regulation of blood pressure GO0008217	over-represented	6.03e-4	0.0038543	13	hsa-miR-7-5p; hsa-miR-9-5p; hsa-miR-16-5p; hsa-miR-29a-3p; hsa-miR-34a-5p; hsa-miR-101-3p; hsa-miR-124-3p; hsa-miR-125b-5p; hsa-miR-128-3p; hsa-miR-132-3p; hsa-miR-146a-5p; hsa-miR-146a-3p; hsa-miR-218-5p
Annotations derived over miRTarBase (Gene Ontology)	ciliary membrane GO0060170	over-represented	6.35e-4	0.0039694	13	hsa-miR-7-5p; hsa-miR-9-5p; hsa-miR-16-5p; hsa-miR-32-3p; hsa-miR-34a-5p; hsa-miR-34c-5p; hsa-miR-124-3p; hsa-miR-125b-5p; hsa-miR-128-3p; hsa-miR-132-3p; hsa-miR-146a-5p; hsa-miR-195-5p; hsa-miR-218-5p
Annotations derived over miRTarBase (Gene Ontology)	B cell receptor signaling pathway GO0050853	over-represented	6.46e-4	0.0040291	13	hsa-miR-7-5p; hsa-miR-9-5p; hsa-miR-16-5p; hsa-miR-29a-3p; hsa-miR-32-5p; hsa-miR-34a-5p; hsa-miR-34a-3p; hsa-miR-34c-5p; hsa-miR-101-3p; hsa-miR-124-3p; hsa-miR-125b-5p; hsa-miR-135a-5p; hsa-miR-195-5p
Annotations derived over miRTarBase (Gene Ontology)	protein palmitoylation GO0018345	over-represented	6.46e-4	0.0040291	13	hsa-miR-7-5p; hsa-miR-16-5p; hsa-miR-29a-3p; hsa-miR-32-5p; hsa-miR-32-3p; hsa-miR-34a-5p; hsa-miR-34c-5p; hsa-miR-101-3p; hsa-miR-124-3p; hsa-miR-125b-5p; hsa-miR-128-3p; hsa-miR-132-3p; hsa-miR-195-5p
Annotations derived over miRTarBase (Gene Ontology)	sarcolemma GO0042383	over-represented	6.46e-4	0.0040291	13	hsa-miR-7-5p; hsa-miR-9-5p; hsa-miR-16-5p; hsa-miR-29a-3p; hsa-miR-34a-5p; hsa-miR-34c-5p; hsa-miR-124-3p; hsa-miR-125b-5p; hsa-miR-128-3p; hsa-miR-146a-5p; hsa-miR-146a-3p; hsa-miR-195-5p; hsa-miR-218-5p
Annotations derived over miRTarBase (Gene Ontology)	negative regulation of GTPase activity GO0034260	over-represented	6.92e-4	0.004214	13	hsa-miR-7-5p; hsa-miR-9-5p; hsa-miR-16-5p; hsa-miR-29a-5p; hsa-miR-32-5p; hsa-miR-32-3p; hsa-miR-34a-5p; hsa-miR-34c-5p; hsa-miR-101-3p; hsa-miR-124-3p; hsa-miR-125b-5p; hsa-miR-195-5p; hsa-miR-218-5p
Annotations derived over miRTarBase (Gene Ontology)	retinoid metabolic process GO0001523	over-represented	7.92e-4	0.0046138	13	hsa-miR-9-5p; hsa-miR-16-5p; hsa-miR-29a-3p; hsa-miR-32-5p; hsa-miR-32-3p; hsa-miR-34a-5p; hsa-miR-34a-3p; hsa-miR-34c-5p; hsa-miR-124-3p; hsa-miR-135a-5p; hsa-miR-146a-5p; hsa-miR-195-5p; hsa-miR-218-5p
Annotations derived over miRTarBase (Gene Ontology)	cellular response to amino acid stimulus GO0071230	over-represented	8.19e-4	0.0047278	13	hsa-miR-7-5p; hsa-miR-9-5p; hsa-miR-16-5p; hsa-miR-29a-3p; hsa-miR-32-5p; hsa-miR-34a-5p; hsa-miR-34a-3p; hsa-miR-34c-5p; hsa-miR-101-3p; hsa-miR-124-3p; hsa-miR-128-3p; hsa-miR-195-5p; hsa-miR-218-5p
Annotations derived over miRTarBase (Gene Ontology)	transforming growth factor beta receptor binding GO0005160	over-represented	8.47e-4	0.0048469	13	hsa-miR-7-5p; hsa-miR-16-5p; hsa-miR-29a-3p; hsa-miR-32-5p; hsa-miR-34a-5p; hsa-miR-34c-5p; hsa-miR-101-3p; hsa-miR-124-3p; hsa-miR-128-3p; hsa-miR-132-3p; hsa-miR-146a-5p; hsa-miR-195-5p; hsa-miR-218-5p
Annotations derived over miRTarBase (Gene Ontology)	inactivation of MAPK activity GO0000188	over-represented	8.61e-4	0.0048947	13	hsa-miR-7-5p; hsa-miR-16-5p; hsa-miR-29a-3p; hsa-miR-32-5p; hsa-miR-34c-5p; hsa-miR-101-3p; hsa-miR-124-3p; hsa-miR-125b-5p; hsa-miR-132-5p; hsa-miR-132-3p; hsa-miR-135a-5p; hsa-miR-146a-5p; hsa-miR-195-5p
Annotations derived over miRTarBase (Gene Ontology)	protein monoubiquitination GO0006513	over-represented	8.61e-4	0.0048947	13	hsa-miR-7-5p; hsa-miR-16-5p; hsa-miR-29a-3p; hsa-miR-32-5p; hsa-miR-34a-5p; hsa-miR-101-3p; hsa-miR-124-3p; hsa-miR-125b-5p; hsa-miR-128-3p; hsa-miR-132-3p; hsa-miR-195-5p; hsa-miR-195-3p; hsa-miR-218-5p
Annotations derived over miRTarBase (Gene Ontology)	positive regulation of cell differentiation GO0045597	over-represented	8.75e-4	0.0049229	13	hsa-miR-7-5p; hsa-miR-9-5p; hsa-miR-16-5p; hsa-miR-29a-3p; hsa-miR-34a-5p; hsa-miR-101-3p; hsa-miR-124-3p; hsa-miR-125b-5p; hsa-miR-128-3p; hsa-miR-146a-5p; hsa-miR-195-5p; hsa-miR-195-3p; hsa-miR-218-5p
Annotations derived over miRTarBase (Gene Ontology)	cellular response to drug GO0035690	over-represented	8.90e-4	0.0049742	13	hsa-miR-7-5p; hsa-miR-9-5p; hsa-miR-16-5p; hsa-miR-29a-5p; hsa-miR-29a-3p; hsa-miR-34a-5p; hsa-miR-34a-3p; hsa-miR-34c-5p; hsa-miR-124-3p; hsa-miR-125b-5p; hsa-miR-135a-5p; hsa-miR-195-3p; hsa-miR-218-5p
Annotations derived over miRTarBase (Gene Ontology)	insulin receptor binding GO0005158	over-represented	9.20e-4	0.0051092	13	hsa-miR-7-5p; hsa-miR-16-5p; hsa-miR-29a-3p; hsa-miR-32-3p; hsa-miR-34a-5p; hsa-miR-34a-3p; hsa-miR-124-3p; hsa-miR-125b-5p; hsa-miR-128-3p; hsa-miR-135a-5p; hsa-miR-146a-3p; hsa-miR-195-5p; hsa-miR-218-5p
Annotations derived over miRTarBase (Gene Ontology)	proline-rich region binding GO0070064	over-represented	9.82e-4	0.0053461	13	hsa-miR-9-5p; hsa-miR-16-5p; hsa-miR-29a-5p; hsa-miR-29a-3p; hsa-miR-34a-5p; hsa-miR-34a-3p; hsa-miR-34c-5p; hsa-miR-101-3p; hsa-miR-124-3p; hsa-miR-125b-5p; hsa-miR-146a-5p; hsa-miR-195-5p; hsa-miR-218-5p
Annotations derived over miRTarBase (Gene Ontology)	positive regulation of vascular endothelial cell proliferation GO1905564	over-represented	0.0010643	0.0056947	13	hsa-miR-7-5p; hsa-miR-16-5p; hsa-miR-29a-3p; hsa-miR-32-5p; hsa-miR-34a-5p; hsa-miR-101-3p; hsa-miR-124-3p; hsa-miR-125b-5p; hsa-miR-128-3p; hsa-miR-132-3p; hsa-miR-195-5p; hsa-miR-195-3p; hsa-miR-218-5p
Annotations derived over miRTarBase (Gene Ontology)	cell junction assembly GO0034329	over-represented	0.0010816	0.0057533	13	hsa-miR-7-5p; hsa-miR-9-5p; hsa-miR-16-5p; hsa-miR-29a-3p; hsa-miR-34a-5p; hsa-miR-34a-3p; hsa-miR-101-3p; hsa-miR-124-3p; hsa-miR-128-3p; hsa-miR-132-3p; hsa-miR-146a-5p; hsa-miR-195-5p; hsa-miR-218-5p
Annotations derived over miRTarBase (Gene Ontology)	negative regulation of osteoblast differentiation GO0045668	over-represented	0.0011529	0.0060052	13	hsa-miR-9-5p; hsa-miR-16-5p; hsa-miR-29a-3p; hsa-miR-32-5p; hsa-miR-34a-5p; hsa-miR-34a-3p; hsa-miR-34c-5p; hsa-miR-101-3p; hsa-miR-124-3p; hsa-miR-146a-5p; hsa-miR-195-5p; hsa-miR-195-3p; hsa-miR-218-5p
Annotations derived over miRTarBase (Gene Ontology)	T cell activation GO0042110	over-represented	0.0012876	0.0065156	13	hsa-miR-7-5p; hsa-miR-16-5p; hsa-miR-29a-5p; hsa-miR-29a-3p; hsa-miR-32-5p; hsa-miR-34a-5p; hsa-miR-34c-5p; hsa-miR-101-3p; hsa-miR-125b-5p; hsa-miR-128-3p; hsa-miR-146a-3p; hsa-miR-195-5p; hsa-miR-218-5p
Annotations derived over miRTarBase (Gene Ontology)	cytosolic small ribosomal subunit GO0022627	over-represented	0.001392	0.0069415	13	hsa-miR-7-5p; hsa-miR-16-5p; hsa-miR-29a-3p; hsa-miR-32-5p; hsa-miR-34a-5p; hsa-miR-124-3p; hsa-miR-125b-5p; hsa-miR-128-3p; hsa-miR-132-3p; hsa-miR-146a-3p; hsa-miR-195-5p; hsa-miR-195-3p; hsa-miR-218-5p
Annotations derived over miRTarBase (Gene Ontology)	negative regulation of Notch signaling pathway GO0045746	over-represented	0.0016725	0.0078432	13	hsa-miR-7-5p; hsa-miR-16-5p; hsa-miR-32-5p; hsa-miR-34a-5p; hsa-miR-101-3p; hsa-miR-124-3p; hsa-miR-125b-5p; hsa-miR-128-3p; hsa-miR-132-3p; hsa-miR-135a-5p; hsa-miR-146a-5p; hsa-miR-195-5p; hsa-miR-218-5p
Annotations derived over miRTarBase (Gene Ontology)	male gonad development GO0008584	over-represented	0.0018577	0.0085154	13	hsa-miR-7-5p; hsa-miR-9-5p; hsa-miR-16-5p; hsa-miR-32-5p; hsa-miR-34a-5p; hsa-miR-101-3p; hsa-miR-124-3p; hsa-miR-128-3p; hsa-miR-132-3p; hsa-miR-135a-5p; hsa-miR-146a-5p; hsa-miR-195-5p; hsa-miR-218-5p
Annotations derived over miRTarBase (Gene Ontology)	peroxisomal membrane GO0005778	over-represented	0.0018577	0.0085154	13	hsa-miR-7-5p; hsa-miR-9-5p; hsa-miR-16-5p; hsa-miR-29a-3p; hsa-miR-32-5p; hsa-miR-34a-5p; hsa-miR-101-3p; hsa-miR-124-3p; hsa-miR-128-3p; hsa-miR-135a-5p; hsa-miR-195-5p; hsa-miR-195-3p; hsa-miR-218-5p
Annotations derived over miRTarBase (Gene Ontology)	phagocytic vesicle GO0045335	over-represented	0.0018577	0.0085154	13	hsa-miR-7-5p; hsa-miR-9-5p; hsa-miR-16-5p; hsa-miR-29a-3p; hsa-miR-32-5p; hsa-miR-101-3p; hsa-miR-124-3p; hsa-miR-128-3p; hsa-miR-132-5p; hsa-miR-146a-3p; hsa-miR-195-5p; hsa-miR-195-3p; hsa-miR-218-5p
Annotations derived over miRTarBase (Gene Ontology)	phosphatase activity GO0016791	over-represented	0.0018577	0.0085154	13	hsa-miR-7-5p; hsa-miR-9-5p; hsa-miR-16-5p; hsa-miR-29a-3p; hsa-miR-32-5p; hsa-miR-34a-5p; hsa-miR-34c-5p; hsa-miR-101-3p; hsa-miR-124-3p; hsa-miR-125b-5p; hsa-miR-128-3p; hsa-miR-195-5p; hsa-miR-218-5p
Annotations derived over miRTarBase (Gene Ontology)	intrinsic apoptotic signaling pathway in response to DNA damage by p53 class mediator GO0042771	over-represented	0.0019712	0.0088803	13	hsa-miR-9-5p; hsa-miR-16-5p; hsa-miR-32-5p; hsa-miR-34a-5p; hsa-miR-34a-3p; hsa-miR-101-3p; hsa-miR-124-3p; hsa-miR-125b-5p; hsa-miR-128-3p; hsa-miR-132-3p; hsa-miR-195-5p; hsa-miR-195-3p; hsa-miR-218-5p
Annotations derived over miRTarBase (Gene Ontology)	chromosome, centromeric region GO0000775	over-represented	0.0020301	0.0091058	13	hsa-miR-7-5p; hsa-miR-16-5p; hsa-miR-32-5p; hsa-miR-34a-5p; hsa-miR-34c-5p; hsa-miR-101-3p; hsa-miR-124-3p; hsa-miR-125b-5p; hsa-miR-128-3p; hsa-miR-132-3p; hsa-miR-135a-5p; hsa-miR-195-5p; hsa-miR-218-5p
Annotations derived over miRTarBase (Gene Ontology)	spindle GO0005819	over-represented	0.0020301	0.0091058	13	hsa-miR-7-5p; hsa-miR-16-5p; hsa-miR-29a-3p; hsa-miR-32-5p; hsa-miR-34a-5p; hsa-miR-34c-5p; hsa-miR-101-3p; hsa-miR-124-3p; hsa-miR-125b-5p; hsa-miR-128-3p; hsa-miR-195-5p; hsa-miR-195-3p; hsa-miR-218-5p
Annotations derived over miRTarBase (Gene Ontology)	histone H3 acetylation GO0043966	over-represented	0.002216	0.0096288	13	hsa-miR-7-5p; hsa-miR-9-5p; hsa-miR-16-5p; hsa-miR-29a-3p; hsa-miR-32-5p; hsa-miR-34a-5p; hsa-miR-34a-3p; hsa-miR-34c-3p; hsa-miR-124-3p; hsa-miR-128-3p; hsa-miR-146a-5p; hsa-miR-195-5p; hsa-miR-218-5p
Annotations derived over miRTarBase (Gene Ontology)	apoptotic signaling pathway GO0097190	over-represented	0.0022812	0.0098341	13	hsa-miR-7-5p; hsa-miR-16-5p; hsa-miR-29a-3p; hsa-miR-32-5p; hsa-miR-34a-5p; hsa-miR-34c-5p; hsa-miR-101-3p; hsa-miR-124-3p; hsa-miR-125b-5p; hsa-miR-128-3p; hsa-miR-146a-5p; hsa-miR-146a-3p; hsa-miR-218-5p
Annotations derived over miRTarBase (Gene Ontology)	amino acid transmembrane transport GO0003333	over-represented	0.0025222	0.0106235	13	hsa-miR-7-5p; hsa-miR-16-5p; hsa-miR-29a-5p; hsa-miR-29a-3p; hsa-miR-32-5p; hsa-miR-101-3p; hsa-miR-124-3p; hsa-miR-125b-5p; hsa-miR-128-3p; hsa-miR-132-5p; hsa-miR-132-3p; hsa-miR-195-5p; hsa-miR-218-5p
Annotations derived over miRTarBase (Gene Ontology)	SH2 domain binding GO0042169	over-represented	0.0025949	0.0108799	13	hsa-miR-7-5p; hsa-miR-16-5p; hsa-miR-29a-3p; hsa-miR-32-5p; hsa-miR-34a-5p; hsa-miR-101-3p; hsa-miR-125b-5p; hsa-miR-128-3p; hsa-miR-132-3p; hsa-miR-135a-5p; hsa-miR-146a-5p; hsa-miR-195-5p; hsa-miR-218-5p
Annotations derived over miRTarBase (Gene Ontology)	entrainment of circadian clock by photoperiod GO0043153	over-represented	0.0031559	0.0126643	13	hsa-miR-9-5p; hsa-miR-16-5p; hsa-miR-29a-3p; hsa-miR-32-5p; hsa-miR-34a-5p; hsa-miR-34a-3p; hsa-miR-34c-3p; hsa-miR-101-3p; hsa-miR-124-3p; hsa-miR-125b-5p; hsa-miR-132-3p; hsa-miR-195-5p; hsa-miR-218-5p
Annotations derived over miRTarBase (Gene Ontology)	hippo signaling GO0035329	over-represented	0.0035685	0.0137471	13	hsa-miR-9-5p; hsa-miR-16-5p; hsa-miR-29a-3p; hsa-miR-32-3p; hsa-miR-34a-5p; hsa-miR-34c-5p; hsa-miR-124-3p; hsa-miR-128-3p; hsa-miR-132-3p; hsa-miR-135a-5p; hsa-miR-195-5p; hsa-miR-195-3p; hsa-miR-218-5p
Annotations derived over miRTarBase (Gene Ontology)	cytoplasmic microtubule GO0005881	over-represented	0.0037661	0.0142831	13	hsa-miR-7-5p; hsa-miR-16-5p; hsa-miR-29a-3p; hsa-miR-32-5p; hsa-miR-34a-5p; hsa-miR-101-3p; hsa-miR-124-3p; hsa-miR-125b-5p; hsa-miR-128-3p; hsa-miR-135a-5p; hsa-miR-146a-5p; hsa-miR-195-5p; hsa-miR-218-5p
Annotations derived over miRTarBase (Gene Ontology)	defense response GO0006952	over-represented	0.0038169	0.0143964	13	hsa-miR-7-5p; hsa-miR-9-5p; hsa-miR-16-5p; hsa-miR-32-5p; hsa-miR-34a-5p; hsa-miR-124-3p; hsa-miR-125b-5p; hsa-miR-128-3p; hsa-miR-132-3p; hsa-miR-135a-5p; hsa-miR-146a-5p; hsa-miR-146a-3p; hsa-miR-218-5p
Annotations derived over miRTarBase (Gene Ontology)	negative regulation of mitotic cell cycle GO0045930	over-represented	0.0039203	0.0147391	13	hsa-miR-7-5p; hsa-miR-16-5p; hsa-miR-29a-3p; hsa-miR-32-5p; hsa-miR-32-3p; hsa-miR-34a-5p; hsa-miR-34c-5p; hsa-miR-101-3p; hsa-miR-124-3p; hsa-miR-125b-5p; hsa-miR-146a-5p; hsa-miR-195-5p; hsa-miR-218-5p
Annotations derived over miRTarBase (Gene Ontology)	protein phosphatase 2A binding GO0051721	over-represented	0.0039728	0.0148472	13	hsa-miR-7-5p; hsa-miR-9-5p; hsa-miR-16-5p; hsa-miR-32-5p; hsa-miR-34a-5p; hsa-miR-34c-5p; hsa-miR-34c-3p; hsa-miR-124-3p; hsa-miR-125b-5p; hsa-miR-132-5p; hsa-miR-132-3p; hsa-miR-135a-5p; hsa-miR-218-5p
Annotations derived over miRTarBase (Gene Ontology)	kinesin complex GO0005871	over-represented	0.004026	0.0149472	13	hsa-miR-7-5p; hsa-miR-9-5p; hsa-miR-16-5p; hsa-miR-32-5p; hsa-miR-32-3p; hsa-miR-34a-5p; hsa-miR-101-3p; hsa-miR-124-3p; hsa-miR-125b-5p; hsa-miR-128-3p; hsa-miR-135a-5p; hsa-miR-195-5p; hsa-miR-218-5p
Annotations derived over miRTarBase (Gene Ontology)	negative regulation of phosphatase activity GO0010923	over-represented	0.004026	0.0149472	13	hsa-miR-7-5p; hsa-miR-16-5p; hsa-miR-29a-3p; hsa-miR-32-5p; hsa-miR-32-3p; hsa-miR-34a-5p; hsa-miR-101-3p; hsa-miR-124-3p; hsa-miR-125b-5p; hsa-miR-128-3p; hsa-miR-132-3p; hsa-miR-195-5p; hsa-miR-218-5p
Annotations derived over miRTarBase (Gene Ontology)	positive regulation of peptidyl-threonine phosphorylation GO0010800	over-represented	0.0040798	0.0150576	13	hsa-miR-7-5p; hsa-miR-16-5p; hsa-miR-29a-5p; hsa-miR-29a-3p; hsa-miR-34a-5p; hsa-miR-101-3p; hsa-miR-124-3p; hsa-miR-125b-5p; hsa-miR-128-3p; hsa-miR-132-3p; hsa-miR-146a-5p; hsa-miR-195-5p; hsa-miR-218-5p
Annotations derived over miRTarBase (Gene Ontology)	endoribonuclease activity GO0004521	over-represented	0.0043009	0.0157157	13	hsa-miR-7-5p; hsa-miR-9-5p; hsa-miR-16-5p; hsa-miR-29a-3p; hsa-miR-34a-5p; hsa-miR-34c-5p; hsa-miR-34c-3p; hsa-miR-101-3p; hsa-miR-124-3p; hsa-miR-132-3p; hsa-miR-195-5p; hsa-miR-195-3p; hsa-miR-218-5p
Annotations derived over miRTarBase (Gene Ontology)	ER to Golgi transport vesicle membrane GO0012507	over-represented	0.0045321	0.0162768	13	hsa-miR-7-5p; hsa-miR-16-5p; hsa-miR-29a-3p; hsa-miR-32-5p; hsa-miR-34a-5p; hsa-miR-34a-3p; hsa-miR-34c-5p; hsa-miR-124-3p; hsa-miR-125b-5p; hsa-miR-128-3p; hsa-miR-195-5p; hsa-miR-195-3p; hsa-miR-218-5p
Annotations derived over miRTarBase (Gene Ontology)	pre-miRNA processing GO0031054	over-represented	0.0045321	0.0162768	13	hsa-miR-9-5p; hsa-miR-16-5p; hsa-miR-29a-3p; hsa-miR-34a-5p; hsa-miR-34c-3p; hsa-miR-101-3p; hsa-miR-124-3p; hsa-miR-125b-5p; hsa-miR-128-3p; hsa-miR-132-3p; hsa-miR-195-5p; hsa-miR-195-3p; hsa-miR-218-5p
Annotations derived over miRTarBase (Gene Ontology)	negative regulation of telomere maintenance via telomerase GO0032211	over-represented	0.0050909	0.017731	13	hsa-miR-7-5p; hsa-miR-16-5p; hsa-miR-29a-3p; hsa-miR-32-5p; hsa-miR-34a-5p; hsa-miR-34a-3p; hsa-miR-101-3p; hsa-miR-124-3p; hsa-miR-128-3p; hsa-miR-132-3p; hsa-miR-135a-5p; hsa-miR-195-5p; hsa-miR-218-5p
Annotations derived over miRTarBase (Gene Ontology)	protein K48-linked deubiquitination GO0071108	over-represented	0.0060747	0.0203587	13	hsa-miR-7-5p; hsa-miR-16-5p; hsa-miR-29a-3p; hsa-miR-32-5p; hsa-miR-32-3p; hsa-miR-34a-5p; hsa-miR-101-3p; hsa-miR-124-3p; hsa-miR-125b-5p; hsa-miR-128-3p; hsa-miR-132-3p; hsa-miR-195-5p; hsa-miR-218-5p
Annotations derived over miRTarBase (Gene Ontology)	microtubule motor activity GO0003777	over-represented	0.0062274	0.0207221	13	hsa-miR-7-5p; hsa-miR-9-5p; hsa-miR-16-5p; hsa-miR-32-5p; hsa-miR-32-3p; hsa-miR-34a-5p; hsa-miR-101-3p; hsa-miR-124-3p; hsa-miR-125b-5p; hsa-miR-128-3p; hsa-miR-135a-5p; hsa-miR-195-5p; hsa-miR-218-5p
Annotations derived over miRTarBase (Gene Ontology)	semaphorin-plexin signaling pathway GO0071526	over-represented	0.0076605	0.0241925	13	hsa-miR-7-5p; hsa-miR-9-5p; hsa-miR-16-5p; hsa-miR-32-5p; hsa-miR-34a-5p; hsa-miR-34a-3p; hsa-miR-34c-5p; hsa-miR-101-3p; hsa-miR-124-3p; hsa-miR-125b-5p; hsa-miR-146a-5p; hsa-miR-195-5p; hsa-miR-218-5p
Annotations derived over miRTarBase (Gene Ontology)	spindle microtubule GO0005876	over-represented	0.0084242	0.0260077	13	hsa-miR-7-5p; hsa-miR-9-5p; hsa-miR-16-5p; hsa-miR-29a-3p; hsa-miR-32-5p; hsa-miR-32-3p; hsa-miR-34a-5p; hsa-miR-101-3p; hsa-miR-124-3p; hsa-miR-125b-5p; hsa-miR-135a-5p; hsa-miR-195-5p; hsa-miR-218-5p
Annotations derived over miRTarBase (Gene Ontology)	positive regulation of pri-miRNA transcription by RNA polymerase II GO1902895	over-represented	0.0086248	0.0263458	13	hsa-miR-7-5p; hsa-miR-9-5p; hsa-miR-16-5p; hsa-miR-29a-3p; hsa-miR-32-5p; hsa-miR-34a-5p; hsa-miR-101-3p; hsa-miR-124-3p; hsa-miR-125b-5p; hsa-miR-128-3p; hsa-miR-146a-5p; hsa-miR-195-5p; hsa-miR-218-5p
Annotations derived over miRTarBase (Gene Ontology)	production of miRNAs involved in gene silencing by miRNA GO0035196	over-represented	0.0086248	0.0263458	13	hsa-miR-9-5p; hsa-miR-16-5p; hsa-miR-29a-5p; hsa-miR-29a-3p; hsa-miR-34a-5p; hsa-miR-34c-3p; hsa-miR-101-3p; hsa-miR-124-3p; hsa-miR-125b-5p; hsa-miR-132-3p; hsa-miR-195-5p; hsa-miR-195-3p; hsa-miR-218-5p
Annotations derived over miRTarBase (Gene Ontology)	protein dimerization activity GO0046983	over-represented	0.0086248	0.0263458	13	hsa-miR-7-5p; hsa-miR-9-5p; hsa-miR-16-5p; hsa-miR-29a-5p; hsa-miR-34a-5p; hsa-miR-101-3p; hsa-miR-124-3p; hsa-miR-125b-5p; hsa-miR-128-3p; hsa-miR-146a-3p; hsa-miR-195-5p; hsa-miR-195-3p; hsa-miR-218-5p
Annotations derived over miRTarBase (Gene Ontology)	syntaxin binding GO0019905	over-represented	0.0086248	0.0263458	13	hsa-miR-7-5p; hsa-miR-9-5p; hsa-miR-16-5p; hsa-miR-29a-3p; hsa-miR-32-5p; hsa-miR-34a-5p; hsa-miR-101-3p; hsa-miR-124-3p; hsa-miR-125b-5p; hsa-miR-128-3p; hsa-miR-146a-5p; hsa-miR-195-5p; hsa-miR-218-5p
Annotations derived over miRTarBase (Gene Ontology)	cytokine receptor activity GO0004896	over-represented	0.0090377	0.0266672	13	hsa-miR-7-5p; hsa-miR-16-5p; hsa-miR-29a-3p; hsa-miR-32-5p; hsa-miR-32-3p; hsa-miR-34a-5p; hsa-miR-34c-5p; hsa-miR-101-3p; hsa-miR-124-3p; hsa-miR-125b-5p; hsa-miR-128-3p; hsa-miR-132-3p; hsa-miR-218-5p
Annotations derived over miRTarBase (Gene Ontology)	RNA polymerase II core promoter sequence-specific DNA binding GO0000979	over-represented	0.0092502	0.027156	13	hsa-miR-7-5p; hsa-miR-9-5p; hsa-miR-16-5p; hsa-miR-29a-3p; hsa-miR-32-5p; hsa-miR-34a-5p; hsa-miR-101-3p; hsa-miR-124-3p; hsa-miR-125b-5p; hsa-miR-128-3p; hsa-miR-146a-5p; hsa-miR-195-5p; hsa-miR-218-5p
Annotations derived over miRTarBase (Gene Ontology)	actin cytoskeleton reorganization GO0031532	over-represented	0.0095767	0.0278914	13	hsa-miR-7-5p; hsa-miR-9-5p; hsa-miR-16-5p; hsa-miR-34a-5p; hsa-miR-34c-5p; hsa-miR-101-3p; hsa-miR-124-3p; hsa-miR-128-3p; hsa-miR-132-3p; hsa-miR-135a-5p; hsa-miR-146a-5p; hsa-miR-195-5p; hsa-miR-218-5p
Annotations derived over miRTarBase (Gene Ontology)	U2-type precatalytic spliceosome GO0071005	over-represented	0.0096877	0.02814	13	hsa-miR-7-5p; hsa-miR-9-5p; hsa-miR-16-5p; hsa-miR-32-5p; hsa-miR-32-3p; hsa-miR-34a-5p; hsa-miR-34c-5p; hsa-miR-124-3p; hsa-miR-125b-5p; hsa-miR-128-3p; hsa-miR-146a-5p; hsa-miR-195-5p; hsa-miR-218-5p
Annotations derived over miRTarBase (Gene Ontology)	phosphotyrosine residue binding GO0001784	over-represented	0.0107347	0.0304579	13	hsa-miR-7-5p; hsa-miR-9-5p; hsa-miR-16-5p; hsa-miR-29a-3p; hsa-miR-32-5p; hsa-miR-34a-5p; hsa-miR-34c-5p; hsa-miR-124-3p; hsa-miR-125b-5p; hsa-miR-128-3p; hsa-miR-132-3p; hsa-miR-195-5p; hsa-miR-218-5p
Annotations derived over miRTarBase (Gene Ontology)	antigen processing and presentation of exogenous peptide antigen via MHC class I, TAP-dependent GO0002479	over-represented	0.0108566	0.030583	13	hsa-miR-7-5p; hsa-miR-16-5p; hsa-miR-29a-5p; hsa-miR-32-5p; hsa-miR-34a-5p; hsa-miR-34c-3p; hsa-miR-124-3p; hsa-miR-125b-5p; hsa-miR-132-3p; hsa-miR-146a-3p; hsa-miR-195-5p; hsa-miR-195-3p; hsa-miR-218-5p
Annotations derived over miRTarBase (Gene Ontology)	response to oxidative stress GO0006979	over-represented	0.0111038	0.0310568	13	hsa-miR-7-5p; hsa-miR-9-5p; hsa-miR-16-5p; hsa-miR-29a-3p; hsa-miR-32-5p; hsa-miR-34a-5p; hsa-miR-34a-3p; hsa-miR-101-3p; hsa-miR-124-3p; hsa-miR-125b-5p; hsa-miR-128-3p; hsa-miR-132-3p; hsa-miR-218-5p
Annotations derived over miRTarBase (Gene Ontology)	response to unfolded protein GO0006986	over-represented	0.0117421	0.0325034	13	hsa-miR-9-5p; hsa-miR-16-5p; hsa-miR-29a-3p; hsa-miR-32-5p; hsa-miR-32-3p; hsa-miR-34a-5p; hsa-miR-34c-5p; hsa-miR-101-3p; hsa-miR-124-3p; hsa-miR-125b-5p; hsa-miR-132-3p; hsa-miR-146a-5p; hsa-miR-195-5p
Annotations derived over miRTarBase (Gene Ontology)	activation of MAPKK activity GO0000186	over-represented	0.0120058	0.033024	13	hsa-miR-7-5p; hsa-miR-9-5p; hsa-miR-16-5p; hsa-miR-29a-3p; hsa-miR-32-5p; hsa-miR-34a-5p; hsa-miR-101-3p; hsa-miR-124-3p; hsa-miR-125b-5p; hsa-miR-128-3p; hsa-miR-132-3p; hsa-miR-195-5p; hsa-miR-218-5p
Annotations derived over miRTarBase (Gene Ontology)	tubulin binding GO0015631	over-represented	0.0121394	0.0332685	13	hsa-miR-7-5p; hsa-miR-9-5p; hsa-miR-16-5p; hsa-miR-29a-3p; hsa-miR-32-5p; hsa-miR-32-3p; hsa-miR-34a-5p; hsa-miR-101-3p; hsa-miR-124-3p; hsa-miR-128-3p; hsa-miR-132-3p; hsa-miR-146a-5p; hsa-miR-218-5p
Annotations derived over miRTarBase (Gene Ontology)	regulation of RNA splicing GO0043484	over-represented	0.0124103	0.033834	13	hsa-miR-7-5p; hsa-miR-16-5p; hsa-miR-32-5p; hsa-miR-32-3p; hsa-miR-34a-5p; hsa-miR-101-3p; hsa-miR-124-3p; hsa-miR-125b-5p; hsa-miR-128-3p; hsa-miR-132-3p; hsa-miR-135a-5p; hsa-miR-195-5p; hsa-miR-218-5p
Annotations derived over miRTarBase (Gene Ontology)	posttranscriptional gene silencing by RNA GO0035194	over-represented	0.0128259	0.0348204	13	hsa-miR-7-5p; hsa-miR-16-5p; hsa-miR-29a-3p; hsa-miR-32-5p; hsa-miR-34a-5p; hsa-miR-34c-3p; hsa-miR-101-3p; hsa-miR-124-3p; hsa-miR-125b-5p; hsa-miR-132-3p; hsa-miR-195-5p; hsa-miR-195-3p; hsa-miR-218-5p
Annotations derived over miRTarBase (Gene Ontology)	phosphatidylinositol phosphorylation GO0046854	over-represented	0.0133977	0.0358597	13	hsa-miR-7-5p; hsa-miR-9-5p; hsa-miR-16-5p; hsa-miR-29a-3p; hsa-miR-32-5p; hsa-miR-34a-5p; hsa-miR-101-3p; hsa-miR-124-3p; hsa-miR-125b-5p; hsa-miR-128-3p; hsa-miR-132-3p; hsa-miR-195-5p; hsa-miR-218-5p
Annotations derived over miRTarBase (Gene Ontology)	neuron projection morphogenesis GO0048812	over-represented	0.0135439	0.036128	13	hsa-miR-7-5p; hsa-miR-9-5p; hsa-miR-16-5p; hsa-miR-29a-3p; hsa-miR-32-5p; hsa-miR-34a-5p; hsa-miR-34c-3p; hsa-miR-101-3p; hsa-miR-124-3p; hsa-miR-128-3p; hsa-miR-132-3p; hsa-miR-195-5p; hsa-miR-218-5p
Annotations derived over miRTarBase (Gene Ontology)	COPII-coated ER to Golgi transport vesicle GO0030134	over-represented	0.0147608	0.0385061	13	hsa-miR-7-5p; hsa-miR-9-5p; hsa-miR-16-5p; hsa-miR-29a-3p; hsa-miR-32-5p; hsa-miR-34a-3p; hsa-miR-101-3p; hsa-miR-124-3p; hsa-miR-128-3p; hsa-miR-132-3p; hsa-miR-195-5p; hsa-miR-195-3p; hsa-miR-218-5p
Annotations derived over miRTarBase (Gene Ontology)	phosphatidylserine binding GO0001786	over-represented	0.0160652	0.0411147	13	hsa-miR-7-5p; hsa-miR-16-5p; hsa-miR-29a-3p; hsa-miR-32-5p; hsa-miR-34a-5p; hsa-miR-34c-5p; hsa-miR-124-3p; hsa-miR-125b-5p; hsa-miR-128-3p; hsa-miR-132-3p; hsa-miR-146a-5p; hsa-miR-195-5p; hsa-miR-218-5p
Annotations derived over miRTarBase (Gene Ontology)	phosphatidylinositol binding GO0035091	over-represented	0.0178257	0.0432537	13	hsa-miR-7-5p; hsa-miR-16-5p; hsa-miR-32-5p; hsa-miR-32-3p; hsa-miR-34a-5p; hsa-miR-34c-5p; hsa-miR-34c-3p; hsa-miR-124-3p; hsa-miR-125b-5p; hsa-miR-128-3p; hsa-miR-132-5p; hsa-miR-195-5p; hsa-miR-218-5p
Annotations derived over miRTarBase (Gene Ontology)	protein targeting to membrane GO0006612	over-represented	0.0176429	0.0432537	13	hsa-miR-7-5p; hsa-miR-9-5p; hsa-miR-16-5p; hsa-miR-29a-3p; hsa-miR-32-5p; hsa-miR-32-3p; hsa-miR-34a-5p; hsa-miR-34c-5p; hsa-miR-101-3p; hsa-miR-124-3p; hsa-miR-132-3p; hsa-miR-195-5p; hsa-miR-218-5p
Annotations derived over miRTarBase (Gene Ontology)	chromosome segregation GO0007059	over-represented	0.01801	0.0435215	13	hsa-miR-7-5p; hsa-miR-9-5p; hsa-miR-16-5p; hsa-miR-29a-5p; hsa-miR-29a-3p; hsa-miR-32-5p; hsa-miR-34a-5p; hsa-miR-124-3p; hsa-miR-128-3p; hsa-miR-146a-5p; hsa-miR-146a-3p; hsa-miR-195-5p; hsa-miR-218-5p
Annotations derived over miRTarBase (Gene Ontology)	protein targeting to peroxisome GO0006625	over-represented	0.0187627	0.04497	13	hsa-miR-7-5p; hsa-miR-9-5p; hsa-miR-16-5p; hsa-miR-29a-3p; hsa-miR-32-5p; hsa-miR-32-3p; hsa-miR-101-3p; hsa-miR-124-3p; hsa-miR-128-3p; hsa-miR-135a-5p; hsa-miR-195-5p; hsa-miR-195-3p; hsa-miR-218-5p
Annotations derived over miRTarBase (Gene Ontology)	double-strand break repair GO0006302	over-represented	0.0189548	0.0452109	13	hsa-miR-7-5p; hsa-miR-16-5p; hsa-miR-32-5p; hsa-miR-34a-5p; hsa-miR-101-3p; hsa-miR-124-3p; hsa-miR-125b-5p; hsa-miR-128-3p; hsa-miR-132-3p; hsa-miR-146a-5p; hsa-miR-195-5p; hsa-miR-195-3p; hsa-miR-218-5p
Annotations derived over miRTarBase (Gene Ontology)	negative regulation of cell cycle arrest GO0071157	over-represented	0.019939	0.047092	13	hsa-miR-9-5p; hsa-miR-16-5p; hsa-miR-29a-3p; hsa-miR-32-5p; hsa-miR-34a-5p; hsa-miR-34a-3p; hsa-miR-34c-5p; hsa-miR-101-3p; hsa-miR-124-3p; hsa-miR-128-3p; hsa-miR-146a-5p; hsa-miR-195-5p; hsa-miR-218-5p
Annotations derived over miRTarBase (Gene Ontology)	protein phosphatase regulator activity GO0019888	over-represented	0.020549	0.0479666	13	hsa-miR-7-5p; hsa-miR-9-5p; hsa-miR-16-5p; hsa-miR-32-3p; hsa-miR-34a-5p; hsa-miR-34a-3p; hsa-miR-34c-5p; hsa-miR-101-3p; hsa-miR-124-3p; hsa-miR-125b-5p; hsa-miR-128-3p; hsa-miR-195-5p; hsa-miR-218-5p
Annotations derived over miRTarBase (Gene Ontology)	MAML1-RBP-Jkappa- ICN1 complex GO0002193	over-represented	2.78e-10	1.86e-7	12	hsa-miR-7-5p; hsa-miR-9-5p; hsa-miR-16-5p; hsa-miR-32-5p; hsa-miR-32-3p; hsa-miR-34a-5p; hsa-miR-34c-5p; hsa-miR-101-3p; hsa-miR-124-3p; hsa-miR-146a-5p; hsa-miR-195-5p; hsa-miR-218-5p
Annotations derived over miRTarBase (Gene Ontology)	regulation of transcription from RNA polymerase II promoter involved in myocardial precursor cell differentiation GO0003256	over-represented	3.59e-10	2.08e-7	12	hsa-miR-7-5p; hsa-miR-9-5p; hsa-miR-16-5p; hsa-miR-32-5p; hsa-miR-32-3p; hsa-miR-34a-5p; hsa-miR-34c-5p; hsa-miR-101-3p; hsa-miR-124-3p; hsa-miR-146a-5p; hsa-miR-195-5p; hsa-miR-218-5p
Annotations derived over miRTarBase (Gene Ontology)	receptor catabolic process GO0032801	over-represented	8.15e-10	3.50e-7	12	hsa-miR-7-5p; hsa-miR-9-5p; hsa-miR-16-5p; hsa-miR-29a-5p; hsa-miR-29a-3p; hsa-miR-32-5p; hsa-miR-34a-5p; hsa-miR-34a-3p; hsa-miR-124-3p; hsa-miR-146a-5p; hsa-miR-195-5p; hsa-miR-195-3p
Annotations derived over miRTarBase (Gene Ontology)	negative regulation of stress-activated MAPK cascade GO0032873	over-represented	3.28e-8	4.57e-6	12	hsa-miR-7-5p; hsa-miR-9-5p; hsa-miR-16-5p; hsa-miR-29a-3p; hsa-miR-34a-5p; hsa-miR-34a-3p; hsa-miR-34c-5p; hsa-miR-34c-3p; hsa-miR-132-5p; hsa-miR-132-3p; hsa-miR-135a-5p; hsa-miR-195-3p
Annotations derived over miRTarBase (Gene Ontology)	cell fate determination GO0001709	over-represented	4.32e-8	5.73e-6	12	hsa-miR-9-5p; hsa-miR-16-5p; hsa-miR-29a-3p; hsa-miR-32-5p; hsa-miR-34a-5p; hsa-miR-34c-5p; hsa-miR-101-3p; hsa-miR-124-3p; hsa-miR-125b-5p; hsa-miR-132-3p; hsa-miR-146a-5p; hsa-miR-195-5p
Annotations derived over miRTarBase (Gene Ontology)	positive regulation of histone H3-K9 methylation GO0051574	over-represented	8.53e-8	9.45e-6	12	hsa-miR-7-5p; hsa-miR-9-5p; hsa-miR-16-5p; hsa-miR-34a-5p; hsa-miR-34a-3p; hsa-miR-34c-5p; hsa-miR-124-3p; hsa-miR-128-3p; hsa-miR-132-3p; hsa-miR-146a-3p; hsa-miR-195-5p; hsa-miR-218-5p
Annotations derived over miRTarBase (Gene Ontology)	chromatin silencing complex GO0005677	over-represented	1.10e-7	1.11e-5	12	hsa-miR-7-5p; hsa-miR-9-5p; hsa-miR-16-5p; hsa-miR-34a-5p; hsa-miR-34a-3p; hsa-miR-34c-5p; hsa-miR-124-3p; hsa-miR-125b-5p; hsa-miR-128-3p; hsa-miR-132-3p; hsa-miR-146a-3p; hsa-miR-195-5p
Annotations derived over miRTarBase (Gene Ontology)	phosphatidylinositol-3-phosphatase activity GO0004438	over-represented	1.77e-7	1.60e-5	12	hsa-miR-16-5p; hsa-miR-29a-5p; hsa-miR-29a-3p; hsa-miR-32-5p; hsa-miR-34a-5p; hsa-miR-34a-3p; hsa-miR-101-3p; hsa-miR-124-3p; hsa-miR-125b-5p; hsa-miR-128-3p; hsa-miR-195-5p; hsa-miR-218-5p
Annotations derived over miRTarBase (Gene Ontology)	extracellular matrix binding GO0050840	over-represented	2.24e-7	1.94e-5	12	hsa-miR-16-5p; hsa-miR-29a-5p; hsa-miR-29a-3p; hsa-miR-32-5p; hsa-miR-32-3p; hsa-miR-34a-5p; hsa-miR-34c-5p; hsa-miR-101-3p; hsa-miR-124-3p; hsa-miR-146a-5p; hsa-miR-195-5p; hsa-miR-218-5p
Annotations derived over miRTarBase (Gene Ontology)	tricuspid valve morphogenesis GO0003186	over-represented	3.67e-7	2.60e-5	12	hsa-miR-7-5p; hsa-miR-9-5p; hsa-miR-29a-5p; hsa-miR-32-5p; hsa-miR-34a-5p; hsa-miR-34a-3p; hsa-miR-34c-5p; hsa-miR-34c-3p; hsa-miR-101-3p; hsa-miR-124-3p; hsa-miR-128-3p; hsa-miR-135a-5p
Annotations derived over miRTarBase (Gene Ontology)	atrioventricular canal development GO0036302	over-represented	4.00e-7	2.72e-5	12	hsa-miR-7-5p; hsa-miR-16-5p; hsa-miR-32-5p; hsa-miR-32-3p; hsa-miR-34a-5p; hsa-miR-34a-3p; hsa-miR-34c-5p; hsa-miR-124-3p; hsa-miR-125b-5p; hsa-miR-146a-5p; hsa-miR-195-5p; hsa-miR-218-5p
Annotations derived over miRTarBase (Gene Ontology)	positive regulation of viral release from host cell GO1902188	over-represented	5.63e-7	3.45e-5	12	hsa-miR-7-5p; hsa-miR-9-5p; hsa-miR-16-5p; hsa-miR-32-5p; hsa-miR-32-3p; hsa-miR-34a-5p; hsa-miR-34c-5p; hsa-miR-34c-3p; hsa-miR-124-3p; hsa-miR-125b-5p; hsa-miR-128-3p; hsa-miR-195-5p
Annotations derived over miRTarBase (Gene Ontology)	negative regulation of catalytic activity GO0043086	over-represented	9.18e-7	4.75e-5	12	hsa-miR-7-5p; hsa-miR-9-5p; hsa-miR-29a-3p; hsa-miR-32-5p; hsa-miR-34a-5p; hsa-miR-34c-5p; hsa-miR-101-3p; hsa-miR-124-3p; hsa-miR-125b-5p; hsa-miR-146a-5p; hsa-miR-195-5p; hsa-miR-218-5p
Annotations derived over miRTarBase (Gene Ontology)	entry of bacterium into host cell GO0035635	over-represented	1.08e-6	5.29e-5	12	hsa-miR-7-5p; hsa-miR-9-5p; hsa-miR-16-5p; hsa-miR-34a-5p; hsa-miR-34a-3p; hsa-miR-34c-5p; hsa-miR-34c-3p; hsa-miR-101-3p; hsa-miR-124-3p; hsa-miR-135a-5p; hsa-miR-195-5p; hsa-miR-218-5p
Annotations derived over miRTarBase (Gene Ontology)	regulation of microtubule-based process GO0032886	over-represented	1.46e-6	6.63e-5	12	hsa-miR-9-5p; hsa-miR-16-5p; hsa-miR-29a-5p; hsa-miR-29a-3p; hsa-miR-32-5p; hsa-miR-34a-5p; hsa-miR-124-3p; hsa-miR-125b-5p; hsa-miR-135a-5p; hsa-miR-146a-3p; hsa-miR-195-5p; hsa-miR-218-5p
Annotations derived over miRTarBase (Gene Ontology)	regulation of early endosome to late endosome transport GO2000641	over-represented	3.04e-6	1.12e-4	12	hsa-miR-7-5p; hsa-miR-9-5p; hsa-miR-16-5p; hsa-miR-34a-5p; hsa-miR-34c-5p; hsa-miR-34c-3p; hsa-miR-101-3p; hsa-miR-125b-5p; hsa-miR-128-3p; hsa-miR-132-3p; hsa-miR-135a-5p; hsa-miR-195-5p
Annotations derived over miRTarBase (Gene Ontology)	interleukin-27-mediated signaling pathway GO0070106	over-represented	3.62e-6	1.25e-4	12	hsa-miR-7-5p; hsa-miR-9-5p; hsa-miR-16-5p; hsa-miR-32-5p; hsa-miR-34a-5p; hsa-miR-101-3p; hsa-miR-124-3p; hsa-miR-125b-5p; hsa-miR-128-3p; hsa-miR-135a-5p; hsa-miR-146a-5p; hsa-miR-195-5p
Annotations derived over miRTarBase (Gene Ontology)	positive chemotaxis GO0050918	over-represented	3.87e-6	1.32e-4	12	hsa-miR-9-5p; hsa-miR-16-5p; hsa-miR-29a-3p; hsa-miR-32-5p; hsa-miR-34a-5p; hsa-miR-34a-3p; hsa-miR-34c-5p; hsa-miR-101-3p; hsa-miR-124-3p; hsa-miR-128-3p; hsa-miR-195-5p; hsa-miR-218-5p
Annotations derived over miRTarBase (Gene Ontology)	interleukin-35-mediated signaling pathway GO0070757	over-represented	4.44e-6	1.44e-4	12	hsa-miR-7-5p; hsa-miR-9-5p; hsa-miR-16-5p; hsa-miR-32-5p; hsa-miR-34a-5p; hsa-miR-101-3p; hsa-miR-124-3p; hsa-miR-125b-5p; hsa-miR-128-3p; hsa-miR-135a-5p; hsa-miR-146a-5p; hsa-miR-195-5p
Annotations derived over miRTarBase (Gene Ontology)	nitric-oxide synthase regulator activity GO0030235	over-represented	4.44e-6	1.44e-4	12	hsa-miR-7-5p; hsa-miR-9-5p; hsa-miR-16-5p; hsa-miR-34a-5p; hsa-miR-34c-5p; hsa-miR-101-3p; hsa-miR-125b-5p; hsa-miR-128-3p; hsa-miR-132-3p; hsa-miR-135a-5p; hsa-miR-146a-5p; hsa-miR-218-5p
Annotations derived over miRTarBase (Gene Ontology)	endocrine pancreas development GO0031018	over-represented	4.74e-6	1.49e-4	12	hsa-miR-9-5p; hsa-miR-34a-5p; hsa-miR-34c-5p; hsa-miR-34c-3p; hsa-miR-101-3p; hsa-miR-124-3p; hsa-miR-125b-5p; hsa-miR-128-3p; hsa-miR-132-5p; hsa-miR-132-3p; hsa-miR-135a-5p; hsa-miR-146a-5p
Annotations derived over miRTarBase (Gene Ontology)	type I transforming growth factor beta receptor binding GO0034713	over-represented	5.07e-6	1.55e-4	12	hsa-miR-9-5p; hsa-miR-16-5p; hsa-miR-29a-3p; hsa-miR-32-5p; hsa-miR-34a-5p; hsa-miR-34c-5p; hsa-miR-101-3p; hsa-miR-128-3p; hsa-miR-132-3p; hsa-miR-146a-5p; hsa-miR-195-5p; hsa-miR-218-5p
Annotations derived over miRTarBase (Gene Ontology)	positive regulation of excitatory postsynaptic potential GO2000463	over-represented	5.42e-6	1.60e-4	12	hsa-miR-16-5p; hsa-miR-29a-5p; hsa-miR-29a-3p; hsa-miR-32-5p; hsa-miR-34a-5p; hsa-miR-34a-3p; hsa-miR-34c-5p; hsa-miR-101-3p; hsa-miR-124-3p; hsa-miR-128-3p; hsa-miR-132-5p; hsa-miR-195-5p
Annotations derived over miRTarBase (Gene Ontology)	macrophage differentiation GO0030225	over-represented	6.18e-6	1.75e-4	12	hsa-miR-7-5p; hsa-miR-9-5p; hsa-miR-16-5p; hsa-miR-29a-3p; hsa-miR-34a-5p; hsa-miR-34a-3p; hsa-miR-101-3p; hsa-miR-124-3p; hsa-miR-125b-5p; hsa-miR-128-3p; hsa-miR-132-3p; hsa-miR-195-5p
Annotations derived over miRTarBase (Gene Ontology)	endoplasmic reticulum calcium ion homeostasis GO0032469	over-represented	7.73e-6	2.03e-4	12	hsa-miR-7-5p; hsa-miR-9-5p; hsa-miR-16-5p; hsa-miR-29a-3p; hsa-miR-32-5p; hsa-miR-34a-5p; hsa-miR-34a-3p; hsa-miR-34c-5p; hsa-miR-125b-5p; hsa-miR-128-3p; hsa-miR-135a-5p; hsa-miR-195-5p
Annotations derived over miRTarBase (Gene Ontology)	positive regulation of SMAD protein signal transduction GO0060391	over-represented	7.73e-6	2.03e-4	12	hsa-miR-29a-5p; hsa-miR-29a-3p; hsa-miR-32-5p; hsa-miR-34a-5p; hsa-miR-34a-3p; hsa-miR-34c-5p; hsa-miR-34c-3p; hsa-miR-101-3p; hsa-miR-124-3p; hsa-miR-125b-5p; hsa-miR-128-3p; hsa-miR-146a-5p
Annotations derived over miRTarBase (Gene Ontology)	positive regulation of cell-substrate adhesion GO0010811	over-represented	9.63e-6	2.33e-4	12	hsa-miR-7-5p; hsa-miR-16-5p; hsa-miR-29a-3p; hsa-miR-32-3p; hsa-miR-34a-5p; hsa-miR-101-3p; hsa-miR-124-3p; hsa-miR-125b-5p; hsa-miR-135a-5p; hsa-miR-146a-5p; hsa-miR-146a-3p; hsa-miR-195-5p
Annotations derived over miRTarBase (Gene Ontology)	embryonic skeletal system morphogenesis GO0048704	over-represented	9.93e-6	2.35e-4	12	hsa-miR-7-5p; hsa-miR-16-5p; hsa-miR-32-5p; hsa-miR-34a-5p; hsa-miR-34c-5p; hsa-miR-124-3p; hsa-miR-125b-5p; hsa-miR-128-3p; hsa-miR-132-3p; hsa-miR-146a-3p; hsa-miR-195-5p; hsa-miR-218-5p
Annotations derived over miRTarBase (Gene Ontology)	nucleotide-activated protein kinase complex GO0031588	over-represented	1.31e-5	2.84e-4	12	hsa-miR-9-5p; hsa-miR-16-5p; hsa-miR-34a-5p; hsa-miR-34c-5p; hsa-miR-101-3p; hsa-miR-124-3p; hsa-miR-125b-5p; hsa-miR-128-3p; hsa-miR-146a-3p; hsa-miR-195-5p; hsa-miR-195-3p; hsa-miR-218-5p
Annotations derived over miRTarBase (Gene Ontology)	regulation of filopodium assembly GO0051489	over-represented	1.43e-5	3.03e-4	12	hsa-miR-7-5p; hsa-miR-29a-3p; hsa-miR-32-5p; hsa-miR-34a-5p; hsa-miR-34a-3p; hsa-miR-101-3p; hsa-miR-124-3p; hsa-miR-125b-5p; hsa-miR-128-3p; hsa-miR-132-3p; hsa-miR-195-5p; hsa-miR-218-5p
Annotations derived over miRTarBase (Gene Ontology)	phosphatidylinositol dephosphorylation GO0046856	over-represented	1.61e-5	3.29e-4	12	hsa-miR-16-5p; hsa-miR-29a-5p; hsa-miR-29a-3p; hsa-miR-32-5p; hsa-miR-34a-5p; hsa-miR-34a-3p; hsa-miR-101-3p; hsa-miR-124-3p; hsa-miR-125b-5p; hsa-miR-128-3p; hsa-miR-195-5p; hsa-miR-218-5p
Annotations derived over miRTarBase (Gene Ontology)	response to growth factor GO0070848	over-represented	1.70e-5	3.41e-4	12	hsa-miR-7-5p; hsa-miR-16-5p; hsa-miR-29a-3p; hsa-miR-32-5p; hsa-miR-34a-5p; hsa-miR-34a-3p; hsa-miR-34c-5p; hsa-miR-124-3p; hsa-miR-128-3p; hsa-miR-135a-5p; hsa-miR-146a-5p; hsa-miR-195-3p
Annotations derived over miRTarBase (Gene Ontology)	protein serinethreoninetyrosine kinase activity GO0004712	over-represented	2.68e-5	4.64e-4	12	hsa-miR-7-5p; hsa-miR-16-5p; hsa-miR-29a-3p; hsa-miR-32-5p; hsa-miR-34a-5p; hsa-miR-34c-5p; hsa-miR-101-3p; hsa-miR-124-3p; hsa-miR-125b-5p; hsa-miR-128-3p; hsa-miR-195-5p; hsa-miR-218-5p
Annotations derived over miRTarBase (Gene Ontology)	sarcoplasmic reticulum GO0016529	over-represented	2.68e-5	4.64e-4	12	hsa-miR-7-5p; hsa-miR-9-5p; hsa-miR-16-5p; hsa-miR-32-5p; hsa-miR-34a-5p; hsa-miR-34c-5p; hsa-miR-124-3p; hsa-miR-128-3p; hsa-miR-132-3p; hsa-miR-146a-5p; hsa-miR-195-5p; hsa-miR-218-5p
Annotations derived over miRTarBase (Gene Ontology)	positive regulation of cellular senescence GO2000774	over-represented	2.83e-5	4.82e-4	12	hsa-miR-9-5p; hsa-miR-16-5p; hsa-miR-32-5p; hsa-miR-34a-5p; hsa-miR-34a-3p; hsa-miR-124-3p; hsa-miR-125b-5p; hsa-miR-128-3p; hsa-miR-132-3p; hsa-miR-195-5p; hsa-miR-195-3p; hsa-miR-218-5p
Annotations derived over miRTarBase (Gene Ontology)	response to interleukin-1 GO0070555	over-represented	2.91e-5	4.92e-4	12	hsa-miR-7-5p; hsa-miR-9-5p; hsa-miR-16-5p; hsa-miR-34a-5p; hsa-miR-34c-5p; hsa-miR-101-3p; hsa-miR-124-3p; hsa-miR-132-3p; hsa-miR-135a-5p; hsa-miR-146a-5p; hsa-miR-195-5p; hsa-miR-218-5p
Annotations derived over miRTarBase (Gene Ontology)	neurotrophin TRK receptor signaling pathway GO0048011	over-represented	3.71e-5	5.70e-4	12	hsa-miR-7-5p; hsa-miR-16-5p; hsa-miR-32-5p; hsa-miR-34a-5p; hsa-miR-101-3p; hsa-miR-124-3p; hsa-miR-125b-5p; hsa-miR-128-3p; hsa-miR-132-3p; hsa-miR-146a-5p; hsa-miR-195-5p; hsa-miR-218-5p
Annotations derived over miRTarBase (Gene Ontology)	Flemming body GO0090543	over-represented	3.91e-5	5.86e-4	12	hsa-miR-7-5p; hsa-miR-16-5p; hsa-miR-32-5p; hsa-miR-32-3p; hsa-miR-34a-5p; hsa-miR-101-3p; hsa-miR-124-3p; hsa-miR-125b-5p; hsa-miR-128-3p; hsa-miR-132-3p; hsa-miR-195-5p; hsa-miR-218-5p
Annotations derived over miRTarBase (Gene Ontology)	branching involved in blood vessel morphogenesis GO0001569	over-represented	3.91e-5	5.86e-4	12	hsa-miR-9-5p; hsa-miR-16-5p; hsa-miR-29a-3p; hsa-miR-34a-5p; hsa-miR-34a-3p; hsa-miR-34c-5p; hsa-miR-34c-3p; hsa-miR-101-3p; hsa-miR-124-3p; hsa-miR-125b-5p; hsa-miR-195-5p; hsa-miR-218-5p
Annotations derived over miRTarBase (Gene Ontology)	nuclear-transcribed mRNA polyA tail shortening GO0000289	over-represented	3.91e-5	5.86e-4	12	hsa-miR-7-5p; hsa-miR-9-5p; hsa-miR-16-5p; hsa-miR-29a-3p; hsa-miR-32-5p; hsa-miR-34a-5p; hsa-miR-34c-5p; hsa-miR-124-3p; hsa-miR-125b-5p; hsa-miR-128-3p; hsa-miR-146a-5p; hsa-miR-218-5p
Annotations derived over miRTarBase (Gene Ontology)	viral budding via host ESCRT complex GO0039702	over-represented	3.91e-5	5.86e-4	12	hsa-miR-7-5p; hsa-miR-9-5p; hsa-miR-16-5p; hsa-miR-32-5p; hsa-miR-32-3p; hsa-miR-34a-5p; hsa-miR-34c-5p; hsa-miR-34c-3p; hsa-miR-124-3p; hsa-miR-125b-5p; hsa-miR-128-3p; hsa-miR-195-5p
Annotations derived over miRTarBase (Gene Ontology)	SMAD protein complex GO0071141	over-represented	4.01e-5	5.99e-4	12	hsa-miR-16-5p; hsa-miR-32-5p; hsa-miR-34a-5p; hsa-miR-34a-3p; hsa-miR-34c-5p; hsa-miR-124-3p; hsa-miR-125b-5p; hsa-miR-128-3p; hsa-miR-132-3p; hsa-miR-135a-5p; hsa-miR-146a-5p; hsa-miR-195-5p
Annotations derived over miRTarBase (Gene Ontology)	liver development GO0001889	over-represented	5.07e-5	7.00e-4	12	hsa-miR-9-5p; hsa-miR-16-5p; hsa-miR-34a-5p; hsa-miR-34a-3p; hsa-miR-34c-5p; hsa-miR-101-3p; hsa-miR-124-3p; hsa-miR-125b-5p; hsa-miR-128-3p; hsa-miR-146a-5p; hsa-miR-195-5p; hsa-miR-218-5p
Annotations derived over miRTarBase (Gene Ontology)	B cell activation GO0042113	over-represented	5.61e-5	7.44e-4	12	hsa-miR-7-5p; hsa-miR-9-5p; hsa-miR-16-5p; hsa-miR-29a-5p; hsa-miR-29a-3p; hsa-miR-32-5p; hsa-miR-34a-5p; hsa-miR-34c-5p; hsa-miR-101-3p; hsa-miR-124-3p; hsa-miR-125b-5p; hsa-miR-135a-5p
Annotations derived over miRTarBase (Gene Ontology)	insulin-like growth factor receptor binding GO0005159	over-represented	6.05e-5	7.91e-4	12	hsa-miR-7-5p; hsa-miR-16-5p; hsa-miR-29a-3p; hsa-miR-32-5p; hsa-miR-32-3p; hsa-miR-124-3p; hsa-miR-125b-5p; hsa-miR-128-3p; hsa-miR-132-5p; hsa-miR-195-5p; hsa-miR-195-3p; hsa-miR-218-5p
Annotations derived over miRTarBase (Gene Ontology)	axon extension GO0048675	over-represented	7.20e-5	8.93e-4	12	hsa-miR-7-5p; hsa-miR-9-5p; hsa-miR-16-5p; hsa-miR-29a-5p; hsa-miR-32-5p; hsa-miR-34a-5p; hsa-miR-34c-5p; hsa-miR-101-3p; hsa-miR-132-3p; hsa-miR-146a-3p; hsa-miR-195-5p; hsa-miR-218-5p
Annotations derived over miRTarBase (Gene Ontology)	positive regulation of interleukin-8 production GO0032757	over-represented	7.20e-5	8.93e-4	12	hsa-miR-7-5p; hsa-miR-16-5p; hsa-miR-32-5p; hsa-miR-34a-5p; hsa-miR-34c-5p; hsa-miR-124-3p; hsa-miR-125b-5p; hsa-miR-128-3p; hsa-miR-132-3p; hsa-miR-146a-5p; hsa-miR-195-5p; hsa-miR-218-5p
Annotations derived over miRTarBase (Gene Ontology)	positive regulation of protein import into nucleus GO0042307	over-represented	7.75e-5	9.26e-4	12	hsa-miR-7-5p; hsa-miR-9-5p; hsa-miR-16-5p; hsa-miR-29a-3p; hsa-miR-34a-5p; hsa-miR-34c-5p; hsa-miR-124-3p; hsa-miR-128-3p; hsa-miR-132-3p; hsa-miR-146a-5p; hsa-miR-195-5p; hsa-miR-218-5p
Annotations derived over miRTarBase (Gene Ontology)	execution phase of apoptosis GO0097194	over-represented	7.94e-5	9.41e-4	12	hsa-miR-9-5p; hsa-miR-16-5p; hsa-miR-29a-3p; hsa-miR-32-5p; hsa-miR-32-3p; hsa-miR-34a-5p; hsa-miR-125b-5p; hsa-miR-128-3p; hsa-miR-132-3p; hsa-miR-146a-5p; hsa-miR-195-5p; hsa-miR-218-5p
Annotations derived over miRTarBase (Gene Ontology)	protein catabolic process GO0030163	over-represented	7.94e-5	9.41e-4	12	hsa-miR-7-5p; hsa-miR-9-5p; hsa-miR-16-5p; hsa-miR-29a-3p; hsa-miR-32-5p; hsa-miR-34a-3p; hsa-miR-101-3p; hsa-miR-124-3p; hsa-miR-125b-5p; hsa-miR-128-3p; hsa-miR-135a-5p; hsa-miR-218-5p
Annotations derived over miRTarBase (Gene Ontology)	positive regulation of DNA replication GO0045740	over-represented	8.53e-5	9.95e-4	12	hsa-miR-7-5p; hsa-miR-16-5p; hsa-miR-29a-3p; hsa-miR-32-3p; hsa-miR-124-3p; hsa-miR-125b-5p; hsa-miR-128-3p; hsa-miR-132-3p; hsa-miR-135a-5p; hsa-miR-146a-5p; hsa-miR-195-5p; hsa-miR-218-5p
Annotations derived over miRTarBase (Gene Ontology)	negative regulation of stress fiber assembly GO0051497	over-represented	8.95e-5	0.0010188	12	hsa-miR-7-5p; hsa-miR-9-5p; hsa-miR-16-5p; hsa-miR-34a-5p; hsa-miR-34a-3p; hsa-miR-34c-5p; hsa-miR-101-3p; hsa-miR-124-3p; hsa-miR-132-3p; hsa-miR-146a-5p; hsa-miR-195-3p; hsa-miR-218-5p
Annotations derived over miRTarBase (Gene Ontology)	WW domain binding GO0050699	over-represented	9.39e-5	0.0010533	12	hsa-miR-7-5p; hsa-miR-16-5p; hsa-miR-29a-3p; hsa-miR-32-5p; hsa-miR-32-3p; hsa-miR-34a-5p; hsa-miR-101-3p; hsa-miR-124-3p; hsa-miR-125b-5p; hsa-miR-128-3p; hsa-miR-132-3p; hsa-miR-195-5p
Annotations derived over miRTarBase (Gene Ontology)	serine-type endopeptidase inhibitor activity GO0004867	over-represented	9.39e-5	0.0010533	12	hsa-miR-7-5p; hsa-miR-9-5p; hsa-miR-16-5p; hsa-miR-29a-3p; hsa-miR-34a-5p; hsa-miR-101-3p; hsa-miR-124-3p; hsa-miR-128-3p; hsa-miR-132-3p; hsa-miR-146a-5p; hsa-miR-195-5p; hsa-miR-218-5p
Annotations derived over miRTarBase (Gene Ontology)	generation of neurons GO0048699	over-represented	1.03e-4	0.0011254	12	hsa-miR-16-5p; hsa-miR-29a-3p; hsa-miR-34a-5p; hsa-miR-34a-3p; hsa-miR-34c-5p; hsa-miR-101-3p; hsa-miR-124-3p; hsa-miR-125b-5p; hsa-miR-146a-3p; hsa-miR-195-5p; hsa-miR-195-3p; hsa-miR-218-5p
Annotations derived over miRTarBase (Gene Ontology)	nuclear import signal receptor activity GO0061608	over-represented	1.03e-4	0.0011254	12	hsa-miR-7-5p; hsa-miR-9-5p; hsa-miR-16-5p; hsa-miR-32-5p; hsa-miR-34a-5p; hsa-miR-101-3p; hsa-miR-124-3p; hsa-miR-125b-5p; hsa-miR-128-3p; hsa-miR-135a-5p; hsa-miR-195-3p; hsa-miR-218-5p
Annotations derived over miRTarBase (Gene Ontology)	transforming growth factor beta binding GO0050431	over-represented	1.19e-4	0.0012499	12	hsa-miR-9-5p; hsa-miR-16-5p; hsa-miR-29a-3p; hsa-miR-32-5p; hsa-miR-34a-5p; hsa-miR-34c-5p; hsa-miR-101-3p; hsa-miR-124-3p; hsa-miR-128-3p; hsa-miR-132-3p; hsa-miR-195-5p; hsa-miR-218-5p
Annotations derived over miRTarBase (Gene Ontology)	TRIF-dependent toll-like receptor signaling pathway GO0035666	over-represented	1.21e-4	0.0012705	12	hsa-miR-7-5p; hsa-miR-16-5p; hsa-miR-29a-3p; hsa-miR-32-5p; hsa-miR-34a-5p; hsa-miR-101-3p; hsa-miR-124-3p; hsa-miR-128-3p; hsa-miR-146a-5p; hsa-miR-195-5p; hsa-miR-195-3p; hsa-miR-218-5p
Annotations derived over miRTarBase (Gene Ontology)	phosphatidylcholine binding GO0031210	over-represented	1.21e-4	0.0012705	12	hsa-miR-7-5p; hsa-miR-9-5p; hsa-miR-16-5p; hsa-miR-29a-3p; hsa-miR-32-5p; hsa-miR-34a-5p; hsa-miR-34c-3p; hsa-miR-124-3p; hsa-miR-125b-5p; hsa-miR-128-3p; hsa-miR-135a-5p; hsa-miR-195-5p
Annotations derived over miRTarBase (Gene Ontology)	neurotransmitter secretion GO0007269	over-represented	1.36e-4	0.0013824	12	hsa-miR-7-5p; hsa-miR-16-5p; hsa-miR-32-5p; hsa-miR-32-3p; hsa-miR-34a-5p; hsa-miR-34a-3p; hsa-miR-101-3p; hsa-miR-124-3p; hsa-miR-125b-5p; hsa-miR-132-3p; hsa-miR-195-5p; hsa-miR-218-5p
Annotations derived over miRTarBase (Gene Ontology)	nuclear euchromatin GO0005719	over-represented	1.67e-4	0.0016067	12	hsa-miR-9-5p; hsa-miR-16-5p; hsa-miR-32-5p; hsa-miR-34a-5p; hsa-miR-34a-3p; hsa-miR-34c-5p; hsa-miR-34c-3p; hsa-miR-101-3p; hsa-miR-124-3p; hsa-miR-128-3p; hsa-miR-132-3p; hsa-miR-146a-3p
Annotations derived over miRTarBase (Gene Ontology)	actin monomer binding GO0003785	over-represented	1.82e-4	0.0017217	12	hsa-miR-7-5p; hsa-miR-16-5p; hsa-miR-29a-5p; hsa-miR-29a-3p; hsa-miR-32-5p; hsa-miR-32-3p; hsa-miR-124-3p; hsa-miR-125b-5p; hsa-miR-135a-5p; hsa-miR-146a-5p; hsa-miR-195-5p; hsa-miR-218-5p
Annotations derived over miRTarBase (Gene Ontology)	autophagosome membrane GO0000421	over-represented	1.90e-4	0.0017832	12	hsa-miR-7-5p; hsa-miR-16-5p; hsa-miR-29a-5p; hsa-miR-29a-3p; hsa-miR-32-5p; hsa-miR-34a-5p; hsa-miR-34a-3p; hsa-miR-128-3p; hsa-miR-132-3p; hsa-miR-146a-5p; hsa-miR-195-5p; hsa-miR-195-3p
Annotations derived over miRTarBase (Gene Ontology)	Golgi to plasma membrane protein transport GO0043001	over-represented	1.94e-4	0.0018085	12	hsa-miR-7-5p; hsa-miR-9-5p; hsa-miR-16-5p; hsa-miR-29a-3p; hsa-miR-32-5p; hsa-miR-34a-5p; hsa-miR-101-3p; hsa-miR-124-3p; hsa-miR-128-3p; hsa-miR-195-5p; hsa-miR-195-3p; hsa-miR-218-5p
Annotations derived over miRTarBase (Gene Ontology)	cyclosporin A binding GO0016018	over-represented	1.94e-4	0.0018085	12	hsa-miR-7-5p; hsa-miR-16-5p; hsa-miR-32-5p; hsa-miR-32-3p; hsa-miR-34a-5p; hsa-miR-124-3p; hsa-miR-125b-5p; hsa-miR-128-3p; hsa-miR-146a-5p; hsa-miR-195-5p; hsa-miR-195-3p; hsa-miR-218-5p
Annotations derived over miRTarBase (Gene Ontology)	cell development GO0048468	over-represented	2.21e-4	0.0019729	12	hsa-miR-7-5p; hsa-miR-29a-3p; hsa-miR-32-5p; hsa-miR-32-3p; hsa-miR-34a-5p; hsa-miR-34c-5p; hsa-miR-101-3p; hsa-miR-124-3p; hsa-miR-128-3p; hsa-miR-132-3p; hsa-miR-146a-5p; hsa-miR-218-5p
Annotations derived over miRTarBase (Gene Ontology)	ESCEZ complex GO0035098	over-represented	2.31e-4	0.0019878	12	hsa-miR-7-5p; hsa-miR-9-5p; hsa-miR-16-5p; hsa-miR-34a-5p; hsa-miR-34a-3p; hsa-miR-34c-5p; hsa-miR-101-3p; hsa-miR-124-3p; hsa-miR-128-3p; hsa-miR-132-3p; hsa-miR-195-5p; hsa-miR-218-5p
Annotations derived over miRTarBase (Gene Ontology)	cholesterol metabolic process GO0008203	over-represented	2.56e-4	0.0021274	12	hsa-miR-7-5p; hsa-miR-9-5p; hsa-miR-16-5p; hsa-miR-32-5p; hsa-miR-34a-5p; hsa-miR-34a-3p; hsa-miR-124-3p; hsa-miR-128-3p; hsa-miR-135a-5p; hsa-miR-146a-5p; hsa-miR-195-5p; hsa-miR-218-5p
Annotations derived over miRTarBase (Gene Ontology)	ribosomal large subunit assembly GO0000027	over-represented	2.84e-4	0.0022815	12	hsa-miR-16-5p; hsa-miR-29a-5p; hsa-miR-32-5p; hsa-miR-32-3p; hsa-miR-101-3p; hsa-miR-124-3p; hsa-miR-125b-5p; hsa-miR-128-3p; hsa-miR-132-3p; hsa-miR-146a-5p; hsa-miR-195-5p; hsa-miR-218-5p
Annotations derived over miRTarBase (Gene Ontology)	mitotic G1 DNA damage checkpoint GO0031571	over-represented	3.09e-4	0.002419	12	hsa-miR-9-5p; hsa-miR-16-5p; hsa-miR-29a-3p; hsa-miR-34a-5p; hsa-miR-34a-3p; hsa-miR-34c-5p; hsa-miR-101-3p; hsa-miR-124-3p; hsa-miR-125b-5p; hsa-miR-146a-5p; hsa-miR-195-5p; hsa-miR-218-5p
Annotations derived over miRTarBase (Gene Ontology)	low-density lipoprotein particle receptor binding GO0050750	over-represented	3.28e-4	0.0025003	12	hsa-miR-7-5p; hsa-miR-9-5p; hsa-miR-16-5p; hsa-miR-29a-5p; hsa-miR-29a-3p; hsa-miR-34a-5p; hsa-miR-101-3p; hsa-miR-124-3p; hsa-miR-128-3p; hsa-miR-195-5p; hsa-miR-195-3p; hsa-miR-218-5p
Annotations derived over miRTarBase (Gene Ontology)	regulation of translational initiation GO0006446	over-represented	3.42e-4	0.002591	12	hsa-miR-7-5p; hsa-miR-16-5p; hsa-miR-29a-3p; hsa-miR-32-5p; hsa-miR-34a-5p; hsa-miR-34c-5p; hsa-miR-101-3p; hsa-miR-124-3p; hsa-miR-125b-5p; hsa-miR-128-3p; hsa-miR-195-5p; hsa-miR-218-5p
Annotations derived over miRTarBase (Gene Ontology)	regulation of cytosolic calcium ion concentration GO0051480	over-represented	3.78e-4	0.0027987	12	hsa-miR-7-5p; hsa-miR-9-5p; hsa-miR-16-5p; hsa-miR-32-5p; hsa-miR-32-3p; hsa-miR-34a-5p; hsa-miR-34c-5p; hsa-miR-124-3p; hsa-miR-125b-5p; hsa-miR-128-3p; hsa-miR-195-5p; hsa-miR-218-5p
Annotations derived over miRTarBase (Gene Ontology)	cytokine binding GO0019955	over-represented	4.09e-4	0.002954	12	hsa-miR-7-5p; hsa-miR-9-5p; hsa-miR-16-5p; hsa-miR-32-5p; hsa-miR-34a-5p; hsa-miR-34c-5p; hsa-miR-101-3p; hsa-miR-124-3p; hsa-miR-125b-5p; hsa-miR-128-3p; hsa-miR-132-3p; hsa-miR-218-5p
Annotations derived over miRTarBase (Gene Ontology)	barbed-end actin filament capping GO0051016	over-represented	4.34e-4	0.0030867	12	hsa-miR-7-5p; hsa-miR-9-5p; hsa-miR-16-5p; hsa-miR-32-5p; hsa-miR-32-3p; hsa-miR-34a-5p; hsa-miR-101-3p; hsa-miR-124-3p; hsa-miR-128-3p; hsa-miR-135a-5p; hsa-miR-195-5p; hsa-miR-218-5p
Annotations derived over miRTarBase (Gene Ontology)	tau-protein kinase activity GO0050321	over-represented	4.42e-4	0.0031294	12	hsa-miR-9-5p; hsa-miR-16-5p; hsa-miR-29a-5p; hsa-miR-29a-3p; hsa-miR-34c-3p; hsa-miR-101-3p; hsa-miR-124-3p; hsa-miR-128-3p; hsa-miR-135a-5p; hsa-miR-146a-5p; hsa-miR-195-5p; hsa-miR-195-3p
Annotations derived over miRTarBase (Gene Ontology)	negative regulation of peptidyl-serine phosphorylation GO0033137	over-represented	5.47e-4	0.0036048	12	hsa-miR-7-5p; hsa-miR-9-5p; hsa-miR-16-5p; hsa-miR-29a-5p; hsa-miR-29a-3p; hsa-miR-32-5p; hsa-miR-34c-5p; hsa-miR-101-3p; hsa-miR-124-3p; hsa-miR-128-3p; hsa-miR-132-3p; hsa-miR-195-5p
Annotations derived over miRTarBase (Gene Ontology)	negative regulation of endothelial cell proliferation GO0001937	over-represented	5.79e-4	0.00373	12	hsa-miR-7-5p; hsa-miR-9-5p; hsa-miR-16-5p; hsa-miR-29a-5p; hsa-miR-29a-3p; hsa-miR-34a-5p; hsa-miR-34c-5p; hsa-miR-101-3p; hsa-miR-124-3p; hsa-miR-128-3p; hsa-miR-132-3p; hsa-miR-146a-5p
Annotations derived over miRTarBase (Gene Ontology)	amyloid-beta clearance GO0097242	over-represented	6.01e-4	0.0038411	12	hsa-miR-7-5p; hsa-miR-9-5p; hsa-miR-16-5p; hsa-miR-34a-5p; hsa-miR-34a-3p; hsa-miR-124-3p; hsa-miR-125b-5p; hsa-miR-128-3p; hsa-miR-132-3p; hsa-miR-146a-5p; hsa-miR-195-5p; hsa-miR-218-5p
Annotations derived over miRTarBase (Gene Ontology)	histone H3-K4 methylation GO0051568	over-represented	6.12e-4	0.003891	12	hsa-miR-7-5p; hsa-miR-9-5p; hsa-miR-16-5p; hsa-miR-32-5p; hsa-miR-34a-5p; hsa-miR-34c-5p; hsa-miR-124-3p; hsa-miR-125b-5p; hsa-miR-128-3p; hsa-miR-146a-3p; hsa-miR-195-5p; hsa-miR-218-5p
Annotations derived over miRTarBase (Gene Ontology)	GTPase binding GO0051020	over-represented	6.23e-4	0.0039537	12	hsa-miR-7-5p; hsa-miR-9-5p; hsa-miR-16-5p; hsa-miR-29a-3p; hsa-miR-32-5p; hsa-miR-34a-5p; hsa-miR-34c-5p; hsa-miR-101-3p; hsa-miR-124-3p; hsa-miR-132-3p; hsa-miR-195-5p; hsa-miR-218-5p
Annotations derived over miRTarBase (Gene Ontology)	histone deacetylase complex GO0000118	over-represented	6.35e-4	0.0039694	12	hsa-miR-9-5p; hsa-miR-16-5p; hsa-miR-29a-5p; hsa-miR-29a-3p; hsa-miR-34a-5p; hsa-miR-34a-3p; hsa-miR-101-3p; hsa-miR-125b-5p; hsa-miR-128-3p; hsa-miR-146a-5p; hsa-miR-195-5p; hsa-miR-218-5p
Annotations derived over miRTarBase (Gene Ontology)	small GTPase mediated signal transduction GO0007264	over-represented	6.71e-4	0.0041478	12	hsa-miR-7-5p; hsa-miR-16-5p; hsa-miR-29a-5p; hsa-miR-29a-3p; hsa-miR-34a-5p; hsa-miR-34c-5p; hsa-miR-124-3p; hsa-miR-125b-5p; hsa-miR-128-3p; hsa-miR-132-3p; hsa-miR-195-5p; hsa-miR-218-5p
Annotations derived over miRTarBase (Gene Ontology)	regulation of glucose metabolic process GO0010906	over-represented	7.36e-4	0.0044327	12	hsa-miR-7-5p; hsa-miR-9-5p; hsa-miR-16-5p; hsa-miR-32-3p; hsa-miR-34a-5p; hsa-miR-34a-3p; hsa-miR-101-3p; hsa-miR-124-3p; hsa-miR-128-3p; hsa-miR-132-3p; hsa-miR-195-5p; hsa-miR-218-5p
Annotations derived over miRTarBase (Gene Ontology)	gene silencing by miRNA GO0035195	over-represented	7.77e-4	0.0045558	12	hsa-miR-7-5p; hsa-miR-9-5p; hsa-miR-16-5p; hsa-miR-32-5p; hsa-miR-32-3p; hsa-miR-34a-5p; hsa-miR-124-3p; hsa-miR-125b-5p; hsa-miR-128-3p; hsa-miR-132-3p; hsa-miR-195-5p; hsa-miR-218-5p
Annotations derived over miRTarBase (Gene Ontology)	response to estrogen GO0043627	over-represented	8.05e-4	0.0046658	12	hsa-miR-7-5p; hsa-miR-9-5p; hsa-miR-16-5p; hsa-miR-34a-5p; hsa-miR-34c-5p; hsa-miR-124-3p; hsa-miR-125b-5p; hsa-miR-128-3p; hsa-miR-132-3p; hsa-miR-146a-5p; hsa-miR-195-5p; hsa-miR-218-5p
Annotations derived over miRTarBase (Gene Ontology)	microtubule bundle formation GO0001578	over-represented	9.12e-4	0.0050874	12	hsa-miR-7-5p; hsa-miR-9-5p; hsa-miR-16-5p; hsa-miR-32-5p; hsa-miR-32-3p; hsa-miR-34a-5p; hsa-miR-34c-3p; hsa-miR-101-3p; hsa-miR-124-3p; hsa-miR-128-3p; hsa-miR-132-3p; hsa-miR-218-5p
Annotations derived over miRTarBase (Gene Ontology)	mRNA catabolic process GO0006402	over-represented	9.79e-4	0.0053336	12	hsa-miR-16-5p; hsa-miR-29a-3p; hsa-miR-34a-5p; hsa-miR-34c-5p; hsa-miR-101-3p; hsa-miR-124-3p; hsa-miR-125b-5p; hsa-miR-128-3p; hsa-miR-132-3p; hsa-miR-146a-5p; hsa-miR-195-5p; hsa-miR-218-5p
Annotations derived over miRTarBase (Gene Ontology)	enhancer sequence-specific DNA binding GO0001158	over-represented	0.0010678	0.0057075	12	hsa-miR-7-5p; hsa-miR-16-5p; hsa-miR-32-5p; hsa-miR-34a-5p; hsa-miR-34c-5p; hsa-miR-101-3p; hsa-miR-124-3p; hsa-miR-125b-5p; hsa-miR-128-3p; hsa-miR-135a-5p; hsa-miR-195-5p; hsa-miR-218-5p
Annotations derived over miRTarBase (Gene Ontology)	negative regulation of phosphorylation GO0042326	over-represented	0.0010678	0.0057075	12	hsa-miR-9-5p; hsa-miR-16-5p; hsa-miR-34a-5p; hsa-miR-34a-3p; hsa-miR-34c-5p; hsa-miR-101-3p; hsa-miR-124-3p; hsa-miR-125b-5p; hsa-miR-128-3p; hsa-miR-132-3p; hsa-miR-195-5p; hsa-miR-218-5p
Annotations derived over miRTarBase (Gene Ontology)	microtubule associated complex GO0005875	over-represented	0.0011052	0.0058564	12	hsa-miR-7-5p; hsa-miR-9-5p; hsa-miR-16-5p; hsa-miR-32-5p; hsa-miR-34a-5p; hsa-miR-34c-5p; hsa-miR-101-3p; hsa-miR-124-3p; hsa-miR-128-3p; hsa-miR-132-3p; hsa-miR-195-5p; hsa-miR-218-5p
Annotations derived over miRTarBase (Gene Ontology)	mRNA polyadenylation GO0006378	over-represented	0.0012664	0.0064467	12	hsa-miR-7-5p; hsa-miR-16-5p; hsa-miR-32-5p; hsa-miR-34c-5p; hsa-miR-101-3p; hsa-miR-124-3p; hsa-miR-125b-5p; hsa-miR-132-3p; hsa-miR-146a-5p; hsa-miR-146a-3p; hsa-miR-195-5p; hsa-miR-218-5p
Annotations derived over miRTarBase (Gene Ontology)	negative regulation of JNK cascade GO0046329	over-represented	0.0015205	0.0073722	12	hsa-miR-16-5p; hsa-miR-29a-3p; hsa-miR-32-5p; hsa-miR-34a-5p; hsa-miR-34a-3p; hsa-miR-34c-3p; hsa-miR-124-3p; hsa-miR-125b-5p; hsa-miR-128-3p; hsa-miR-146a-3p; hsa-miR-195-5p; hsa-miR-218-5p
Annotations derived over miRTarBase (Gene Ontology)	cholesterol biosynthetic process GO0006695	over-represented	0.0016232	0.0076803	12	hsa-miR-7-5p; hsa-miR-9-5p; hsa-miR-29a-3p; hsa-miR-32-5p; hsa-miR-34a-5p; hsa-miR-101-3p; hsa-miR-124-3p; hsa-miR-125b-5p; hsa-miR-128-3p; hsa-miR-135a-5p; hsa-miR-146a-5p; hsa-miR-218-5p
Annotations derived over miRTarBase (Gene Ontology)	positive regulation of actin filament polymerization GO0030838	over-represented	0.0016497	0.007756	12	hsa-miR-7-5p; hsa-miR-16-5p; hsa-miR-34a-5p; hsa-miR-34a-3p; hsa-miR-34c-3p; hsa-miR-101-3p; hsa-miR-124-3p; hsa-miR-128-3p; hsa-miR-132-3p; hsa-miR-146a-5p; hsa-miR-195-5p; hsa-miR-218-5p
Annotations derived over miRTarBase (Gene Ontology)	regulation of Wnt signaling pathway GO0030111	over-represented	0.0016497	0.007756	12	hsa-miR-9-5p; hsa-miR-16-5p; hsa-miR-29a-3p; hsa-miR-34a-5p; hsa-miR-34c-3p; hsa-miR-101-3p; hsa-miR-124-3p; hsa-miR-125b-5p; hsa-miR-128-3p; hsa-miR-132-3p; hsa-miR-195-5p; hsa-miR-218-5p
Annotations derived over miRTarBase (Gene Ontology)	exonucleolytic nuclear-transcribed mRNA catabolic process involved in deadenylation-dependent decay GO0043928	over-represented	0.0017597	0.0081855	12	hsa-miR-7-5p; hsa-miR-9-5p; hsa-miR-16-5p; hsa-miR-29a-3p; hsa-miR-32-5p; hsa-miR-101-3p; hsa-miR-124-3p; hsa-miR-125b-5p; hsa-miR-128-3p; hsa-miR-146a-5p; hsa-miR-195-5p; hsa-miR-218-5p
Annotations derived over miRTarBase (Gene Ontology)	frizzled binding GO0005109	over-represented	0.0019058	0.0086604	12	hsa-miR-7-5p; hsa-miR-9-5p; hsa-miR-16-5p; hsa-miR-32-5p; hsa-miR-34a-5p; hsa-miR-101-3p; hsa-miR-124-3p; hsa-miR-128-3p; hsa-miR-132-3p; hsa-miR-146a-5p; hsa-miR-195-5p; hsa-miR-218-5p
Annotations derived over miRTarBase (Gene Ontology)	tRNA binding GO0000049	over-represented	0.0019058	0.0086604	12	hsa-miR-7-5p; hsa-miR-16-5p; hsa-miR-29a-3p; hsa-miR-34a-5p; hsa-miR-124-3p; hsa-miR-125b-5p; hsa-miR-128-3p; hsa-miR-132-3p; hsa-miR-146a-5p; hsa-miR-146a-3p; hsa-miR-195-5p; hsa-miR-218-5p
Annotations derived over miRTarBase (Gene Ontology)	peptidyl-tyrosine dephosphorylation GO0035335	over-represented	0.0019363	0.008759	12	hsa-miR-7-5p; hsa-miR-16-5p; hsa-miR-29a-5p; hsa-miR-32-5p; hsa-miR-34a-5p; hsa-miR-34c-5p; hsa-miR-101-3p; hsa-miR-124-3p; hsa-miR-125b-5p; hsa-miR-146a-5p; hsa-miR-195-5p; hsa-miR-218-5p
Annotations derived over miRTarBase (Gene Ontology)	chromatin silencing GO0006342	over-represented	0.0019671	0.0088657	12	hsa-miR-7-5p; hsa-miR-9-5p; hsa-miR-16-5p; hsa-miR-29a-3p; hsa-miR-34a-5p; hsa-miR-34c-5p; hsa-miR-101-3p; hsa-miR-125b-5p; hsa-miR-128-3p; hsa-miR-195-5p; hsa-miR-195-3p; hsa-miR-218-5p
Annotations derived over miRTarBase (Gene Ontology)	regulation of neurogenesis GO0050767	over-represented	0.0019984	0.0089882	12	hsa-miR-9-5p; hsa-miR-16-5p; hsa-miR-32-5p; hsa-miR-34a-5p; hsa-miR-34a-3p; hsa-miR-34c-3p; hsa-miR-101-3p; hsa-miR-124-3p; hsa-miR-128-3p; hsa-miR-135a-5p; hsa-miR-195-5p; hsa-miR-218-5p
Annotations derived over miRTarBase (Gene Ontology)	negative regulation of Rho protein signal transduction GO0035024	over-represented	0.002195	0.0095583	12	hsa-miR-9-5p; hsa-miR-16-5p; hsa-miR-32-5p; hsa-miR-34a-5p; hsa-miR-34a-3p; hsa-miR-34c-5p; hsa-miR-101-3p; hsa-miR-124-3p; hsa-miR-128-3p; hsa-miR-132-3p; hsa-miR-195-5p; hsa-miR-218-5p
Annotations derived over miRTarBase (Gene Ontology)	positive regulation of glycolytic process GO0045821	over-represented	0.002195	0.0095583	12	hsa-miR-9-5p; hsa-miR-16-5p; hsa-miR-29a-5p; hsa-miR-29a-3p; hsa-miR-32-5p; hsa-miR-101-3p; hsa-miR-128-3p; hsa-miR-146a-5p; hsa-miR-146a-3p; hsa-miR-195-5p; hsa-miR-195-3p; hsa-miR-218-5p
Annotations derived over miRTarBase (Gene Ontology)	cellular response to interferon-gamma GO0071346	over-represented	0.0023349	0.0099838	12	hsa-miR-7-5p; hsa-miR-9-5p; hsa-miR-16-5p; hsa-miR-29a-3p; hsa-miR-34a-5p; hsa-miR-34c-5p; hsa-miR-124-3p; hsa-miR-128-3p; hsa-miR-146a-5p; hsa-miR-146a-3p; hsa-miR-195-5p; hsa-miR-218-5p
Annotations derived over miRTarBase (Gene Ontology)	cyclin-dependent protein serinethreonine kinase activity GO0004693	over-represented	0.0025204	0.0106235	12	hsa-miR-9-5p; hsa-miR-16-5p; hsa-miR-29a-3p; hsa-miR-34a-5p; hsa-miR-34a-3p; hsa-miR-34c-5p; hsa-miR-101-3p; hsa-miR-124-3p; hsa-miR-128-3p; hsa-miR-195-5p; hsa-miR-195-3p; hsa-miR-218-5p
Annotations derived over miRTarBase (Gene Ontology)	posttranscriptional regulation of gene expression GO0010608	over-represented	0.0027594	0.0113277	12	hsa-miR-7-5p; hsa-miR-16-5p; hsa-miR-29a-5p; hsa-miR-29a-3p; hsa-miR-34a-5p; hsa-miR-34a-3p; hsa-miR-34c-3p; hsa-miR-124-3p; hsa-miR-125b-5p; hsa-miR-128-3p; hsa-miR-195-5p; hsa-miR-218-5p
Annotations derived over miRTarBase (Gene Ontology)	low-density lipoprotein particle clearance GO0034383	over-represented	0.0032	0.0127882	12	hsa-miR-7-5p; hsa-miR-9-5p; hsa-miR-16-5p; hsa-miR-32-5p; hsa-miR-34a-5p; hsa-miR-124-3p; hsa-miR-125b-5p; hsa-miR-128-3p; hsa-miR-132-3p; hsa-miR-195-5p; hsa-miR-195-3p; hsa-miR-218-5p
Annotations derived over miRTarBase (Gene Ontology)	in utero embryonic development GO0001701	over-represented	0.0033432	0.0131175	12	hsa-miR-16-5p; hsa-miR-29a-5p; hsa-miR-29a-3p; hsa-miR-32-5p; hsa-miR-34a-5p; hsa-miR-101-3p; hsa-miR-125b-5p; hsa-miR-128-3p; hsa-miR-132-3p; hsa-miR-135a-5p; hsa-miR-195-5p; hsa-miR-218-5p
Annotations derived over miRTarBase (Gene Ontology)	transferrin transport GO0033572	over-represented	0.0033432	0.0131175	12	hsa-miR-7-5p; hsa-miR-9-5p; hsa-miR-16-5p; hsa-miR-34a-5p; hsa-miR-34c-5p; hsa-miR-101-3p; hsa-miR-124-3p; hsa-miR-128-3p; hsa-miR-132-5p; hsa-miR-132-3p; hsa-miR-195-3p; hsa-miR-218-5p
Annotations derived over miRTarBase (Gene Ontology)	calcium ion transport GO0006816	over-represented	0.0034416	0.0133703	12	hsa-miR-7-5p; hsa-miR-16-5p; hsa-miR-29a-3p; hsa-miR-32-5p; hsa-miR-32-3p; hsa-miR-34a-5p; hsa-miR-34c-5p; hsa-miR-34c-3p; hsa-miR-124-3p; hsa-miR-128-3p; hsa-miR-146a-5p; hsa-miR-195-5p
Annotations derived over miRTarBase (Gene Ontology)	RISC-loading complex GO0070578	over-represented	0.0034917	0.0135172	12	hsa-miR-9-5p; hsa-miR-16-5p; hsa-miR-29a-3p; hsa-miR-34a-5p; hsa-miR-34c-3p; hsa-miR-101-3p; hsa-miR-124-3p; hsa-miR-125b-5p; hsa-miR-132-3p; hsa-miR-195-5p; hsa-miR-195-3p; hsa-miR-218-5p
Annotations derived over miRTarBase (Gene Ontology)	chemoattractant activity GO0042056	over-represented	0.0035424	0.0136724	12	hsa-miR-16-5p; hsa-miR-29a-3p; hsa-miR-32-5p; hsa-miR-34a-5p; hsa-miR-101-3p; hsa-miR-128-3p; hsa-miR-132-3p; hsa-miR-135a-5p; hsa-miR-146a-5p; hsa-miR-195-5p; hsa-miR-195-3p; hsa-miR-218-5p
Annotations derived over miRTarBase (Gene Ontology)	negative regulation of neuron projection development GO0010977	over-represented	0.0035938	0.0138302	12	hsa-miR-7-5p; hsa-miR-16-5p; hsa-miR-29a-5p; hsa-miR-29a-3p; hsa-miR-32-5p; hsa-miR-34a-3p; hsa-miR-101-3p; hsa-miR-124-3p; hsa-miR-128-3p; hsa-miR-132-3p; hsa-miR-195-5p; hsa-miR-218-5p
Annotations derived over miRTarBase (Gene Ontology)	regulation of canonical Wnt signaling pathway GO0060828	over-represented	0.0037515	0.0142417	12	hsa-miR-9-5p; hsa-miR-16-5p; hsa-miR-29a-3p; hsa-miR-32-5p; hsa-miR-34a-5p; hsa-miR-34a-3p; hsa-miR-34c-3p; hsa-miR-101-3p; hsa-miR-124-3p; hsa-miR-125b-5p; hsa-miR-128-3p; hsa-miR-195-5p
Annotations derived over miRTarBase (Gene Ontology)	mitochondrial large ribosomal subunit GO0005762	over-represented	0.0040846	0.0150704	12	hsa-miR-7-5p; hsa-miR-16-5p; hsa-miR-32-5p; hsa-miR-32-3p; hsa-miR-34a-3p; hsa-miR-101-3p; hsa-miR-124-3p; hsa-miR-128-3p; hsa-miR-146a-5p; hsa-miR-195-5p; hsa-miR-195-3p; hsa-miR-218-5p
Annotations derived over miRTarBase (Gene Ontology)	regulation of exocytosis GO0017157	over-represented	0.0045041	0.016255	12	hsa-miR-7-5p; hsa-miR-9-5p; hsa-miR-16-5p; hsa-miR-32-5p; hsa-miR-34a-5p; hsa-miR-101-3p; hsa-miR-124-3p; hsa-miR-125b-5p; hsa-miR-128-3p; hsa-miR-146a-3p; hsa-miR-195-5p; hsa-miR-218-5p
Annotations derived over miRTarBase (Gene Ontology)	phagocytic vesicle membrane GO0030670	over-represented	0.0047595	0.0168598	12	hsa-miR-7-5p; hsa-miR-9-5p; hsa-miR-16-5p; hsa-miR-29a-5p; hsa-miR-32-5p; hsa-miR-34a-5p; hsa-miR-101-3p; hsa-miR-124-3p; hsa-miR-132-3p; hsa-miR-195-5p; hsa-miR-195-3p; hsa-miR-218-5p
Annotations derived over miRTarBase (Gene Ontology)	synaptic vesicle endocytosis GO0048488	over-represented	0.0049589	0.0173981	12	hsa-miR-7-5p; hsa-miR-16-5p; hsa-miR-32-5p; hsa-miR-34a-5p; hsa-miR-34c-5p; hsa-miR-101-3p; hsa-miR-124-3p; hsa-miR-128-3p; hsa-miR-132-5p; hsa-miR-146a-5p; hsa-miR-195-5p; hsa-miR-218-5p
Annotations derived over miRTarBase (Gene Ontology)	CENP-A containing nucleosome assembly GO0034080	over-represented	0.0050957	0.0177366	12	hsa-miR-7-5p; hsa-miR-9-5p; hsa-miR-16-5p; hsa-miR-29a-3p; hsa-miR-32-5p; hsa-miR-34a-5p; hsa-miR-101-3p; hsa-miR-124-3p; hsa-miR-125b-5p; hsa-miR-128-3p; hsa-miR-135a-5p; hsa-miR-218-5p
Annotations derived over miRTarBase (Gene Ontology)	negative regulation of type I interferon production GO0032480	over-represented	0.0052356	0.0180636	12	hsa-miR-16-5p; hsa-miR-29a-3p; hsa-miR-32-3p; hsa-miR-34a-5p; hsa-miR-124-3p; hsa-miR-125b-5p; hsa-miR-128-3p; hsa-miR-132-3p; hsa-miR-146a-5p; hsa-miR-146a-3p; hsa-miR-195-5p; hsa-miR-218-5p
Annotations derived over miRTarBase (Gene Ontology)	amino acid transport GO0006865	over-represented	0.0054514	0.0187261	12	hsa-miR-9-5p; hsa-miR-16-5p; hsa-miR-29a-5p; hsa-miR-32-5p; hsa-miR-34a-5p; hsa-miR-101-3p; hsa-miR-124-3p; hsa-miR-125b-5p; hsa-miR-128-3p; hsa-miR-132-3p; hsa-miR-195-5p; hsa-miR-218-5p
Annotations derived over miRTarBase (Gene Ontology)	cell periphery GO0071944	over-represented	0.0055994	0.0191387	12	hsa-miR-7-5p; hsa-miR-16-5p; hsa-miR-34a-5p; hsa-miR-34a-3p; hsa-miR-34c-3p; hsa-miR-101-3p; hsa-miR-124-3p; hsa-miR-125b-5p; hsa-miR-128-3p; hsa-miR-146a-5p; hsa-miR-195-5p; hsa-miR-218-5p
Annotations derived over miRTarBase (Gene Ontology)	nucleotide-binding oligomerization domain containing signaling pathway GO0070423	over-represented	0.006307	0.0209145	12	hsa-miR-16-5p; hsa-miR-29a-5p; hsa-miR-29a-3p; hsa-miR-34a-5p; hsa-miR-34a-3p; hsa-miR-125b-5p; hsa-miR-128-3p; hsa-miR-132-3p; hsa-miR-135a-5p; hsa-miR-146a-5p; hsa-miR-195-5p; hsa-miR-218-5p
Annotations derived over miRTarBase (Gene Ontology)	peptidyl-prolyl cis-trans isomerase activity GO0003755	over-represented	0.0065588	0.0215974	12	hsa-miR-7-5p; hsa-miR-16-5p; hsa-miR-32-5p; hsa-miR-32-3p; hsa-miR-34a-5p; hsa-miR-124-3p; hsa-miR-125b-5p; hsa-miR-128-3p; hsa-miR-146a-5p; hsa-miR-195-5p; hsa-miR-195-3p; hsa-miR-218-5p
Annotations derived over miRTarBase (Gene Ontology)	misfolded protein binding GO0051787	over-represented	0.0076503	0.0241673	12	hsa-miR-7-5p; hsa-miR-16-5p; hsa-miR-32-5p; hsa-miR-32-3p; hsa-miR-34a-5p; hsa-miR-34c-5p; hsa-miR-101-3p; hsa-miR-125b-5p; hsa-miR-132-3p; hsa-miR-146a-5p; hsa-miR-195-5p; hsa-miR-218-5p
Annotations derived over miRTarBase (Gene Ontology)	RNA secondary structure unwinding GO0010501	over-represented	0.0077476	0.0243977	12	hsa-miR-16-5p; hsa-miR-29a-3p; hsa-miR-32-5p; hsa-miR-34a-5p; hsa-miR-34c-3p; hsa-miR-101-3p; hsa-miR-124-3p; hsa-miR-132-3p; hsa-miR-146a-3p; hsa-miR-195-5p; hsa-miR-195-3p; hsa-miR-218-5p
Annotations derived over miRTarBase (Gene Ontology)	proteasomal protein catabolic process GO0010498	over-represented	0.0080457	0.025128	12	hsa-miR-7-5p; hsa-miR-16-5p; hsa-miR-29a-5p; hsa-miR-32-5p; hsa-miR-34a-5p; hsa-miR-124-3p; hsa-miR-125b-5p; hsa-miR-128-3p; hsa-miR-132-3p; hsa-miR-146a-5p; hsa-miR-195-5p; hsa-miR-218-5p
Annotations derived over miRTarBase (Gene Ontology)	carbohydrate metabolic process GO0005975	over-represented	0.0086703	0.0264446	12	hsa-miR-7-5p; hsa-miR-9-5p; hsa-miR-16-5p; hsa-miR-32-5p; hsa-miR-34a-5p; hsa-miR-34c-5p; hsa-miR-34c-3p; hsa-miR-124-3p; hsa-miR-128-3p; hsa-miR-132-3p; hsa-miR-195-5p; hsa-miR-218-5p
Annotations derived over miRTarBase (Gene Ontology)	extrinsic component of membrane GO0019898	over-represented	0.0086703	0.0264446	12	hsa-miR-7-5p; hsa-miR-9-5p; hsa-miR-16-5p; hsa-miR-34a-5p; hsa-miR-101-3p; hsa-miR-124-3p; hsa-miR-125b-5p; hsa-miR-128-3p; hsa-miR-132-3p; hsa-miR-146a-5p; hsa-miR-195-5p; hsa-miR-218-5p
Annotations derived over miRTarBase (Gene Ontology)	Rab guanyl-nucleotide exchange factor activity GO0017112	over-represented	0.0088871	0.0265106	12	hsa-miR-16-5p; hsa-miR-29a-3p; hsa-miR-32-5p; hsa-miR-34a-5p; hsa-miR-34c-5p; hsa-miR-101-3p; hsa-miR-124-3p; hsa-miR-125b-5p; hsa-miR-135a-5p; hsa-miR-195-5p; hsa-miR-195-3p; hsa-miR-218-5p
Annotations derived over miRTarBase (Gene Ontology)	cellular response to interleukin-1 GO0071347	over-represented	0.0094486	0.0276279	12	hsa-miR-7-5p; hsa-miR-9-5p; hsa-miR-16-5p; hsa-miR-32-5p; hsa-miR-34a-5p; hsa-miR-34c-5p; hsa-miR-101-3p; hsa-miR-124-3p; hsa-miR-128-3p; hsa-miR-146a-5p; hsa-miR-195-5p; hsa-miR-218-5p
Annotations derived over miRTarBase (Gene Ontology)	protein glycosylation GO0006486	over-represented	0.0100388	0.0288828	12	hsa-miR-7-5p; hsa-miR-16-5p; hsa-miR-32-5p; hsa-miR-34a-5p; hsa-miR-101-3p; hsa-miR-124-3p; hsa-miR-128-3p; hsa-miR-132-3p; hsa-miR-135a-5p; hsa-miR-146a-5p; hsa-miR-195-5p; hsa-miR-218-5p
Annotations derived over miRTarBase (Gene Ontology)	regulation of microtubule cytoskeleton organization GO0070507	over-represented	0.0100388	0.0288828	12	hsa-miR-9-5p; hsa-miR-16-5p; hsa-miR-29a-5p; hsa-miR-29a-3p; hsa-miR-32-5p; hsa-miR-34c-5p; hsa-miR-101-3p; hsa-miR-124-3p; hsa-miR-128-3p; hsa-miR-132-3p; hsa-miR-195-5p; hsa-miR-195-3p
Annotations derived over miRTarBase (Gene Ontology)	ATP-dependent chromatin remodeling GO0043044	over-represented	0.0109154	0.0306996	12	hsa-miR-7-5p; hsa-miR-9-5p; hsa-miR-16-5p; hsa-miR-29a-5p; hsa-miR-32-5p; hsa-miR-34a-5p; hsa-miR-101-3p; hsa-miR-124-3p; hsa-miR-125b-5p; hsa-miR-128-3p; hsa-miR-146a-5p; hsa-miR-218-5p
Annotations derived over miRTarBase (Gene Ontology)	chromosome GO0005694	over-represented	0.0113096	0.0314804	12	hsa-miR-7-5p; hsa-miR-16-5p; hsa-miR-32-5p; hsa-miR-34a-5p; hsa-miR-101-3p; hsa-miR-124-3p; hsa-miR-125b-5p; hsa-miR-128-3p; hsa-miR-132-3p; hsa-miR-146a-5p; hsa-miR-195-3p; hsa-miR-218-5p
Annotations derived over miRTarBase (Gene Ontology)	negative regulation of cell cycle GO0045786	over-represented	0.0113096	0.0314804	12	hsa-miR-9-5p; hsa-miR-16-5p; hsa-miR-29a-3p; hsa-miR-34a-5p; hsa-miR-34a-3p; hsa-miR-34c-5p; hsa-miR-124-3p; hsa-miR-132-3p; hsa-miR-146a-5p; hsa-miR-195-5p; hsa-miR-195-3p; hsa-miR-218-5p
Annotations derived over miRTarBase (Gene Ontology)	platelet aggregation GO0070527	over-represented	0.0114436	0.0318051	12	hsa-miR-7-5p; hsa-miR-9-5p; hsa-miR-16-5p; hsa-miR-29a-3p; hsa-miR-34a-5p; hsa-miR-34c-5p; hsa-miR-101-3p; hsa-miR-124-3p; hsa-miR-125b-5p; hsa-miR-128-3p; hsa-miR-195-5p; hsa-miR-218-5p
Annotations derived over miRTarBase (Gene Ontology)	histone acetyltransferase activity GO0004402	over-represented	0.0115788	0.0321646	12	hsa-miR-7-5p; hsa-miR-9-5p; hsa-miR-16-5p; hsa-miR-29a-5p; hsa-miR-32-5p; hsa-miR-34a-5p; hsa-miR-124-3p; hsa-miR-125b-5p; hsa-miR-128-3p; hsa-miR-146a-5p; hsa-miR-195-5p; hsa-miR-218-5p
Annotations derived over miRTarBase (Gene Ontology)	endopeptidase activity GO0004175	over-represented	0.0131539	0.0354399	12	hsa-miR-7-5p; hsa-miR-9-5p; hsa-miR-16-5p; hsa-miR-29a-3p; hsa-miR-32-5p; hsa-miR-34a-5p; hsa-miR-124-3p; hsa-miR-125b-5p; hsa-miR-128-3p; hsa-miR-132-3p; hsa-miR-195-5p; hsa-miR-218-5p
Annotations derived over miRTarBase (Gene Ontology)	alpha-tubulin binding GO0043014	over-represented	0.0145677	0.0382085	12	hsa-miR-7-5p; hsa-miR-9-5p; hsa-miR-16-5p; hsa-miR-32-5p; hsa-miR-32-3p; hsa-miR-34c-5p; hsa-miR-34c-3p; hsa-miR-128-3p; hsa-miR-132-3p; hsa-miR-135a-5p; hsa-miR-146a-5p; hsa-miR-195-5p
Annotations derived over miRTarBase (Gene Ontology)	anteriorposterior pattern specification GO0009952	over-represented	0.0150652	0.0391517	12	hsa-miR-7-5p; hsa-miR-9-5p; hsa-miR-16-5p; hsa-miR-32-5p; hsa-miR-101-3p; hsa-miR-124-3p; hsa-miR-128-3p; hsa-miR-132-3p; hsa-miR-135a-5p; hsa-miR-146a-5p; hsa-miR-195-5p; hsa-miR-218-5p
Annotations derived over miRTarBase (Gene Ontology)	mitotic spindle organization GO0007052	over-represented	0.0157498	0.04051	12	hsa-miR-7-5p; hsa-miR-9-5p; hsa-miR-16-5p; hsa-miR-32-5p; hsa-miR-32-3p; hsa-miR-34a-5p; hsa-miR-34c-5p; hsa-miR-101-3p; hsa-miR-124-3p; hsa-miR-125b-5p; hsa-miR-132-3p; hsa-miR-195-5p
Annotations derived over miRTarBase (Gene Ontology)	receptor tyrosine kinase binding GO0030971	over-represented	0.0177617	0.0432537	12	hsa-miR-7-5p; hsa-miR-9-5p; hsa-miR-16-5p; hsa-miR-32-5p; hsa-miR-34a-5p; hsa-miR-124-3p; hsa-miR-125b-5p; hsa-miR-132-3p; hsa-miR-146a-5p; hsa-miR-195-5p; hsa-miR-195-3p; hsa-miR-218-5p
Annotations derived over miRTarBase (Gene Ontology)	regulation of cholesterol biosynthetic process GO0045540	over-represented	0.0179543	0.0434297	12	hsa-miR-7-5p; hsa-miR-9-5p; hsa-miR-16-5p; hsa-miR-29a-3p; hsa-miR-32-5p; hsa-miR-34a-5p; hsa-miR-101-3p; hsa-miR-124-3p; hsa-miR-125b-5p; hsa-miR-128-3p; hsa-miR-195-5p; hsa-miR-218-5p
Annotations derived over miRTarBase (Gene Ontology)	RNA polymerase II repressing transcription factor binding GO0001103	over-represented	0.0193497	0.045907	12	hsa-miR-7-5p; hsa-miR-9-5p; hsa-miR-16-5p; hsa-miR-32-5p; hsa-miR-32-3p; hsa-miR-34a-5p; hsa-miR-124-3p; hsa-miR-125b-5p; hsa-miR-128-3p; hsa-miR-146a-5p; hsa-miR-195-5p; hsa-miR-218-5p
Annotations derived over miRTarBase (Gene Ontology)	cellular response to mechanical stimulus GO0071260	over-represented	0.0193497	0.045907	12	hsa-miR-7-5p; hsa-miR-9-5p; hsa-miR-16-5p; hsa-miR-29a-3p; hsa-miR-32-5p; hsa-miR-34a-5p; hsa-miR-101-3p; hsa-miR-124-3p; hsa-miR-125b-5p; hsa-miR-128-3p; hsa-miR-146a-5p; hsa-miR-195-5p
Annotations derived over miRTarBase (Gene Ontology)	positive regulation of MHC class II biosynthetic process GO0045348	over-represented	4.59e-11	7.85e-8	11	hsa-miR-9-5p; hsa-miR-16-5p; hsa-miR-34a-5p; hsa-miR-34a-3p; hsa-miR-101-3p; hsa-miR-124-3p; hsa-miR-125b-5p; hsa-miR-128-3p; hsa-miR-132-3p; hsa-miR-135a-5p; hsa-miR-195-5p
Annotations derived over miRTarBase (Gene Ontology)	positive regulation of nitric-oxide synthase biosynthetic process GO0051770	over-represented	5.89e-11	7.85e-8	11	hsa-miR-7-5p; hsa-miR-16-5p; hsa-miR-32-3p; hsa-miR-34a-5p; hsa-miR-101-3p; hsa-miR-124-3p; hsa-miR-125b-5p; hsa-miR-135a-5p; hsa-miR-146a-5p; hsa-miR-195-5p; hsa-miR-218-5p
Annotations derived over miRTarBase (Gene Ontology)	channel activity GO0015267	over-represented	2.11e-10	1.55e-7	11	hsa-miR-7-5p; hsa-miR-9-5p; hsa-miR-16-5p; hsa-miR-29a-3p; hsa-miR-34a-5p; hsa-miR-34a-3p; hsa-miR-34c-5p; hsa-miR-125b-5p; hsa-miR-128-3p; hsa-miR-135a-5p; hsa-miR-195-5p
Annotations derived over miRTarBase (Gene Ontology)	endocardium morphogenesis GO0003160	over-represented	1.66e-9	4.95e-7	11	hsa-miR-7-5p; hsa-miR-9-5p; hsa-miR-16-5p; hsa-miR-32-5p; hsa-miR-32-3p; hsa-miR-34a-5p; hsa-miR-34c-5p; hsa-miR-101-3p; hsa-miR-146a-5p; hsa-miR-195-5p; hsa-miR-218-5p
Annotations derived over miRTarBase (Gene Ontology)	negative regulation of mitochondrial depolarization GO0051902	over-represented	3.59e-9	7.89e-7	11	hsa-miR-7-5p; hsa-miR-9-5p; hsa-miR-16-5p; hsa-miR-29a-3p; hsa-miR-34a-5p; hsa-miR-34a-3p; hsa-miR-34c-5p; hsa-miR-125b-5p; hsa-miR-128-3p; hsa-miR-135a-5p; hsa-miR-195-5p
Annotations derived over miRTarBase (Gene Ontology)	alpha-catenin binding GO0045294	over-represented	1.32e-8	2.38e-6	11	hsa-miR-16-5p; hsa-miR-29a-5p; hsa-miR-34a-5p; hsa-miR-34a-3p; hsa-miR-34c-3p; hsa-miR-101-3p; hsa-miR-124-3p; hsa-miR-125b-5p; hsa-miR-128-3p; hsa-miR-195-5p; hsa-miR-218-5p
Annotations derived over miRTarBase (Gene Ontology)	regulation of DNA-templated transcription in response to stress GO0043620	over-represented	1.53e-8	2.63e-6	11	hsa-miR-7-5p; hsa-miR-16-5p; hsa-miR-29a-3p; hsa-miR-34a-5p; hsa-miR-101-3p; hsa-miR-124-3p; hsa-miR-125b-5p; hsa-miR-128-3p; hsa-miR-146a-5p; hsa-miR-195-5p; hsa-miR-218-5p
Annotations derived over miRTarBase (Gene Ontology)	negative regulation of ERBB signaling pathway GO1901185	over-represented	1.64e-8	2.73e-6	11	hsa-miR-7-5p; hsa-miR-16-5p; hsa-miR-34a-5p; hsa-miR-124-3p; hsa-miR-125b-5p; hsa-miR-128-3p; hsa-miR-132-3p; hsa-miR-135a-5p; hsa-miR-146a-5p; hsa-miR-146a-3p; hsa-miR-218-5p
Annotations derived over miRTarBase (Gene Ontology)	messenger ribonucleoprotein complex GO1990124	over-represented	7.31e-8	8.38e-6	11	hsa-miR-9-5p; hsa-miR-16-5p; hsa-miR-29a-3p; hsa-miR-32-5p; hsa-miR-34a-5p; hsa-miR-34a-3p; hsa-miR-34c-5p; hsa-miR-101-3p; hsa-miR-124-3p; hsa-miR-128-3p; hsa-miR-195-5p
Annotations derived over miRTarBase (Gene Ontology)	chromosome organization GO0051276	over-represented	9.27e-8	9.89e-6	11	hsa-miR-7-5p; hsa-miR-16-5p; hsa-miR-29a-5p; hsa-miR-29a-3p; hsa-miR-34a-5p; hsa-miR-34a-3p; hsa-miR-34c-5p; hsa-miR-124-3p; hsa-miR-132-3p; hsa-miR-135a-5p; hsa-miR-195-3p
Annotations derived over miRTarBase (Gene Ontology)	extracellular matrix constituent conferring elasticity GO0030023	over-represented	9.27e-8	9.89e-6	11	hsa-miR-7-5p; hsa-miR-9-5p; hsa-miR-16-5p; hsa-miR-29a-3p; hsa-miR-32-3p; hsa-miR-124-3p; hsa-miR-125b-5p; hsa-miR-128-3p; hsa-miR-132-3p; hsa-miR-195-5p; hsa-miR-218-5p
Annotations derived over miRTarBase (Gene Ontology)	positive regulation of mitochondrial outer membrane permeabilization involved in apoptotic signaling pathway GO1901030	over-represented	1.31e-7	1.29e-5	11	hsa-miR-7-5p; hsa-miR-9-5p; hsa-miR-16-5p; hsa-miR-29a-5p; hsa-miR-29a-3p; hsa-miR-32-5p; hsa-miR-34a-5p; hsa-miR-125b-5p; hsa-miR-128-3p; hsa-miR-195-5p; hsa-miR-195-3p
Annotations derived over miRTarBase (Gene Ontology)	fatty acid homeostasis GO0055089	over-represented	1.46e-7	1.39e-5	11	hsa-miR-9-5p; hsa-miR-16-5p; hsa-miR-34a-5p; hsa-miR-34a-3p; hsa-miR-101-3p; hsa-miR-124-3p; hsa-miR-128-3p; hsa-miR-132-3p; hsa-miR-195-5p; hsa-miR-195-3p; hsa-miR-218-5p
Annotations derived over miRTarBase (Gene Ontology)	negative regulation of cytokine secretion GO0050710	over-represented	3.62e-7	2.59e-5	11	hsa-miR-7-5p; hsa-miR-16-5p; hsa-miR-29a-5p; hsa-miR-32-5p; hsa-miR-34a-5p; hsa-miR-34c-5p; hsa-miR-101-3p; hsa-miR-132-3p; hsa-miR-146a-5p; hsa-miR-195-5p; hsa-miR-218-5p
Annotations derived over miRTarBase (Gene Ontology)	atrial septum morphogenesis GO0060413	over-represented	4.65e-7	2.97e-5	11	hsa-miR-7-5p; hsa-miR-9-5p; hsa-miR-16-5p; hsa-miR-29a-3p; hsa-miR-32-5p; hsa-miR-34a-5p; hsa-miR-101-3p; hsa-miR-128-3p; hsa-miR-135a-5p; hsa-miR-146a-5p; hsa-miR-195-5p
Annotations derived over miRTarBase (Gene Ontology)	histone H4 deacetylation GO0070933	over-represented	5.65e-7	3.45e-5	11	hsa-miR-7-5p; hsa-miR-9-5p; hsa-miR-16-5p; hsa-miR-29a-5p; hsa-miR-29a-3p; hsa-miR-34a-5p; hsa-miR-34c-3p; hsa-miR-124-3p; hsa-miR-125b-5p; hsa-miR-195-5p; hsa-miR-218-5p
Annotations derived over miRTarBase (Gene Ontology)	endoplasmic reticulum quality control compartment GO0044322	over-represented	6.52e-7	3.76e-5	11	hsa-miR-9-5p; hsa-miR-16-5p; hsa-miR-29a-3p; hsa-miR-32-5p; hsa-miR-34a-5p; hsa-miR-34c-5p; hsa-miR-125b-5p; hsa-miR-128-3p; hsa-miR-146a-5p; hsa-miR-195-5p; hsa-miR-218-5p
Annotations derived over miRTarBase (Gene Ontology)	rDNA heterochromatin GO0033553	over-represented	7.51e-7	4.15e-5	11	hsa-miR-9-5p; hsa-miR-16-5p; hsa-miR-34a-5p; hsa-miR-34a-3p; hsa-miR-34c-5p; hsa-miR-124-3p; hsa-miR-125b-5p; hsa-miR-128-3p; hsa-miR-132-3p; hsa-miR-146a-3p; hsa-miR-195-5p
Annotations derived over miRTarBase (Gene Ontology)	desmosome GO0030057	over-represented	1.19e-6	5.70e-5	11	hsa-miR-7-5p; hsa-miR-16-5p; hsa-miR-29a-3p; hsa-miR-32-5p; hsa-miR-34a-5p; hsa-miR-101-3p; hsa-miR-124-3p; hsa-miR-128-3p; hsa-miR-195-5p; hsa-miR-195-3p; hsa-miR-218-5p
Annotations derived over miRTarBase (Gene Ontology)	RNA stem-loop binding GO0035613	over-represented	1.41e-6	6.43e-5	11	hsa-miR-9-5p; hsa-miR-16-5p; hsa-miR-29a-3p; hsa-miR-32-5p; hsa-miR-34a-5p; hsa-miR-34c-5p; hsa-miR-101-3p; hsa-miR-124-3p; hsa-miR-146a-3p; hsa-miR-195-5p; hsa-miR-218-5p
Annotations derived over miRTarBase (Gene Ontology)	negative regulation of cytoplasmic translation GO2000766	over-represented	1.48e-6	6.66e-5	11	hsa-miR-9-5p; hsa-miR-16-5p; hsa-miR-29a-3p; hsa-miR-32-5p; hsa-miR-34a-5p; hsa-miR-34a-3p; hsa-miR-34c-5p; hsa-miR-101-3p; hsa-miR-124-3p; hsa-miR-128-3p; hsa-miR-195-5p
Annotations derived over miRTarBase (Gene Ontology)	pri-miRNA transcription by RNA polymerase II GO0061614	over-represented	1.61e-6	6.99e-5	11	hsa-miR-7-5p; hsa-miR-9-5p; hsa-miR-29a-3p; hsa-miR-32-5p; hsa-miR-34a-5p; hsa-miR-34c-5p; hsa-miR-124-3p; hsa-miR-125b-5p; hsa-miR-128-3p; hsa-miR-135a-5p; hsa-miR-218-5p
Annotations derived over miRTarBase (Gene Ontology)	cornified envelope GO0001533	over-represented	1.83e-6	7.68e-5	11	hsa-miR-7-5p; hsa-miR-9-5p; hsa-miR-16-5p; hsa-miR-29a-3p; hsa-miR-32-5p; hsa-miR-34a-5p; hsa-miR-101-3p; hsa-miR-124-3p; hsa-miR-128-3p; hsa-miR-195-3p; hsa-miR-218-5p
Annotations derived over miRTarBase (Gene Ontology)	anoikis GO0043276	over-represented	1.91e-6	7.93e-5	11	hsa-miR-7-5p; hsa-miR-16-5p; hsa-miR-34a-5p; hsa-miR-34c-5p; hsa-miR-101-3p; hsa-miR-124-3p; hsa-miR-125b-5p; hsa-miR-128-3p; hsa-miR-135a-5p; hsa-miR-195-5p; hsa-miR-218-5p
Annotations derived over miRTarBase (Gene Ontology)	positive regulation of autophagosome assembly GO2000786	over-represented	2.07e-6	8.40e-5	11	hsa-miR-16-5p; hsa-miR-29a-5p; hsa-miR-29a-3p; hsa-miR-34a-5p; hsa-miR-34a-3p; hsa-miR-101-3p; hsa-miR-124-3p; hsa-miR-125b-5p; hsa-miR-135a-5p; hsa-miR-195-3p; hsa-miR-218-5p
Annotations derived over miRTarBase (Gene Ontology)	regulation of erythrocyte differentiation GO0045646	over-represented	2.35e-6	9.14e-5	11	hsa-miR-9-5p; hsa-miR-16-5p; hsa-miR-29a-3p; hsa-miR-32-3p; hsa-miR-34a-5p; hsa-miR-34a-3p; hsa-miR-34c-5p; hsa-miR-124-3p; hsa-miR-195-5p; hsa-miR-195-3p; hsa-miR-218-5p
Annotations derived over miRTarBase (Gene Ontology)	positive regulation of endothelial cell chemotaxis GO2001028	over-represented	2.88e-6	1.07e-4	11	hsa-miR-16-5p; hsa-miR-29a-5p; hsa-miR-32-5p; hsa-miR-34a-5p; hsa-miR-34a-3p; hsa-miR-34c-5p; hsa-miR-101-3p; hsa-miR-132-3p; hsa-miR-195-5p; hsa-miR-195-3p; hsa-miR-218-5p
Annotations derived over miRTarBase (Gene Ontology)	cellular response to virus GO0098586	over-represented	4.11e-6	1.38e-4	11	hsa-miR-7-5p; hsa-miR-9-5p; hsa-miR-16-5p; hsa-miR-29a-3p; hsa-miR-32-5p; hsa-miR-34a-5p; hsa-miR-101-3p; hsa-miR-124-3p; hsa-miR-125b-5p; hsa-miR-128-3p; hsa-miR-195-5p
Annotations derived over miRTarBase (Gene Ontology)	response to transforming growth factor beta GO0071559	over-represented	4.11e-6	1.38e-4	11	hsa-miR-7-5p; hsa-miR-16-5p; hsa-miR-34a-5p; hsa-miR-34a-3p; hsa-miR-34c-5p; hsa-miR-124-3p; hsa-miR-125b-5p; hsa-miR-128-3p; hsa-miR-135a-5p; hsa-miR-146a-5p; hsa-miR-218-5p
Annotations derived over miRTarBase (Gene Ontology)	dorsal aorta morphogenesis GO0035912	over-represented	4.61e-6	1.48e-4	11	hsa-miR-7-5p; hsa-miR-16-5p; hsa-miR-29a-5p; hsa-miR-32-5p; hsa-miR-32-3p; hsa-miR-34a-3p; hsa-miR-34c-3p; hsa-miR-124-3p; hsa-miR-128-3p; hsa-miR-195-5p; hsa-miR-218-5p
Annotations derived over miRTarBase (Gene Ontology)	positive regulation of ubiquitin-dependent protein catabolic process GO2000060	over-represented	4.61e-6	1.48e-4	11	hsa-miR-7-5p; hsa-miR-16-5p; hsa-miR-29a-5p; hsa-miR-29a-3p; hsa-miR-32-5p; hsa-miR-34a-3p; hsa-miR-101-3p; hsa-miR-128-3p; hsa-miR-135a-5p; hsa-miR-195-5p; hsa-miR-218-5p
Annotations derived over miRTarBase (Gene Ontology)	regulation of smooth muscle cell proliferation GO0048660	over-represented	4.97e-6	1.54e-4	11	hsa-miR-7-5p; hsa-miR-29a-3p; hsa-miR-32-3p; hsa-miR-34a-5p; hsa-miR-34a-3p; hsa-miR-34c-3p; hsa-miR-101-3p; hsa-miR-124-3p; hsa-miR-128-3p; hsa-miR-195-5p; hsa-miR-218-5p
Annotations derived over miRTarBase (Gene Ontology)	SMAD protein complex assembly GO0007183	over-represented	5.36e-6	1.59e-4	11	hsa-miR-16-5p; hsa-miR-32-5p; hsa-miR-34a-5p; hsa-miR-34a-3p; hsa-miR-34c-5p; hsa-miR-125b-5p; hsa-miR-128-3p; hsa-miR-132-3p; hsa-miR-146a-5p; hsa-miR-195-5p; hsa-miR-218-5p
Annotations derived over miRTarBase (Gene Ontology)	positive regulation of cartilage development GO0061036	over-represented	5.99e-6	1.72e-4	11	hsa-miR-7-5p; hsa-miR-16-5p; hsa-miR-32-5p; hsa-miR-101-3p; hsa-miR-124-3p; hsa-miR-125b-5p; hsa-miR-128-3p; hsa-miR-132-3p; hsa-miR-135a-5p; hsa-miR-195-5p; hsa-miR-218-5p
Annotations derived over miRTarBase (Gene Ontology)	protein insertion into mitochondrial membrane involved in apoptotic signaling pathway GO0001844	over-represented	7.19e-6	1.93e-4	11	hsa-miR-7-5p; hsa-miR-9-5p; hsa-miR-29a-5p; hsa-miR-32-5p; hsa-miR-34a-5p; hsa-miR-34c-5p; hsa-miR-101-3p; hsa-miR-125b-5p; hsa-miR-128-3p; hsa-miR-146a-5p; hsa-miR-195-5p
Annotations derived over miRTarBase (Gene Ontology)	dynein complex binding GO0070840	over-represented	8.30e-6	2.13e-4	11	hsa-miR-7-5p; hsa-miR-16-5p; hsa-miR-32-5p; hsa-miR-32-3p; hsa-miR-34c-5p; hsa-miR-101-3p; hsa-miR-124-3p; hsa-miR-125b-5p; hsa-miR-135a-5p; hsa-miR-195-5p; hsa-miR-218-5p
Annotations derived over miRTarBase (Gene Ontology)	positive regulation of transcription from RNA polymerase II promoter involved in cellular response to chemical stimulus GO1901522	over-represented	9.90e-6	2.35e-4	11	hsa-miR-7-5p; hsa-miR-16-5p; hsa-miR-34a-5p; hsa-miR-34a-3p; hsa-miR-34c-5p; hsa-miR-124-3p; hsa-miR-125b-5p; hsa-miR-135a-5p; hsa-miR-146a-5p; hsa-miR-195-5p; hsa-miR-218-5p
Annotations derived over miRTarBase (Gene Ontology)	positive regulation of glucose metabolic process GO0010907	over-represented	1.02e-5	2.40e-4	11	hsa-miR-7-5p; hsa-miR-29a-5p; hsa-miR-29a-3p; hsa-miR-32-5p; hsa-miR-34a-5p; hsa-miR-124-3p; hsa-miR-125b-5p; hsa-miR-135a-5p; hsa-miR-146a-5p; hsa-miR-146a-3p; hsa-miR-218-5p
Annotations derived over miRTarBase (Gene Ontology)	inclusion body GO0016234	over-represented	1.10e-5	2.52e-4	11	hsa-miR-7-5p; hsa-miR-16-5p; hsa-miR-29a-3p; hsa-miR-34a-5p; hsa-miR-34c-5p; hsa-miR-124-3p; hsa-miR-125b-5p; hsa-miR-132-3p; hsa-miR-146a-5p; hsa-miR-195-5p; hsa-miR-218-5p
Annotations derived over miRTarBase (Gene Ontology)	transforming growth factor beta-activated receptor activity GO0005024	over-represented	1.10e-5	2.52e-4	11	hsa-miR-7-5p; hsa-miR-9-5p; hsa-miR-16-5p; hsa-miR-32-5p; hsa-miR-34a-5p; hsa-miR-34c-5p; hsa-miR-101-3p; hsa-miR-128-3p; hsa-miR-135a-5p; hsa-miR-195-5p; hsa-miR-218-5p
Annotations derived over miRTarBase (Gene Ontology)	tube formation GO0035148	over-represented	1.30e-5	2.84e-4	11	hsa-miR-9-5p; hsa-miR-16-5p; hsa-miR-29a-3p; hsa-miR-32-5p; hsa-miR-34a-5p; hsa-miR-34c-5p; hsa-miR-101-3p; hsa-miR-124-3p; hsa-miR-146a-5p; hsa-miR-195-5p; hsa-miR-218-5p
Annotations derived over miRTarBase (Gene Ontology)	cysteine-type peptidase activity GO0008234	over-represented	1.75e-5	3.47e-4	11	hsa-miR-7-5p; hsa-miR-16-5p; hsa-miR-29a-3p; hsa-miR-32-5p; hsa-miR-34a-5p; hsa-miR-101-3p; hsa-miR-124-3p; hsa-miR-128-3p; hsa-miR-132-3p; hsa-miR-146a-5p; hsa-miR-218-5p
Annotations derived over miRTarBase (Gene Ontology)	platelet-derived growth factor receptor signaling pathway GO0048008	over-represented	2.13e-5	4.04e-4	11	hsa-miR-7-5p; hsa-miR-9-5p; hsa-miR-16-5p; hsa-miR-29a-3p; hsa-miR-32-5p; hsa-miR-34a-5p; hsa-miR-34c-5p; hsa-miR-124-3p; hsa-miR-128-3p; hsa-miR-195-5p; hsa-miR-218-5p
Annotations derived over miRTarBase (Gene Ontology)	brain morphogenesis GO0048854	over-represented	2.20e-5	4.09e-4	11	hsa-miR-16-5p; hsa-miR-29a-5p; hsa-miR-29a-3p; hsa-miR-32-5p; hsa-miR-34a-5p; hsa-miR-34a-3p; hsa-miR-34c-5p; hsa-miR-101-3p; hsa-miR-128-3p; hsa-miR-135a-5p; hsa-miR-195-5p
Annotations derived over miRTarBase (Gene Ontology)	enzyme inhibitor activity GO0004857	over-represented	2.65e-5	4.64e-4	11	hsa-miR-7-5p; hsa-miR-9-5p; hsa-miR-16-5p; hsa-miR-29a-5p; hsa-miR-32-5p; hsa-miR-34a-5p; hsa-miR-34c-5p; hsa-miR-101-3p; hsa-miR-124-3p; hsa-miR-125b-5p; hsa-miR-146a-5p
Annotations derived over miRTarBase (Gene Ontology)	regulation of presynapse assembly GO1905606	over-represented	2.99e-5	4.99e-4	11	hsa-miR-7-5p; hsa-miR-16-5p; hsa-miR-32-3p; hsa-miR-34a-5p; hsa-miR-34c-5p; hsa-miR-101-3p; hsa-miR-128-3p; hsa-miR-132-3p; hsa-miR-135a-5p; hsa-miR-195-5p; hsa-miR-218-5p
Annotations derived over miRTarBase (Gene Ontology)	positive regulation of protein metabolic process GO0051247	over-represented	3.28e-5	5.32e-4	11	hsa-miR-7-5p; hsa-miR-16-5p; hsa-miR-29a-5p; hsa-miR-29a-3p; hsa-miR-32-5p; hsa-miR-34a-5p; hsa-miR-101-3p; hsa-miR-124-3p; hsa-miR-128-3p; hsa-miR-135a-5p; hsa-miR-195-5p
Annotations derived over miRTarBase (Gene Ontology)	negative regulation of monocyte differentiation GO0045656	over-represented	3.38e-5	5.41e-4	11	hsa-miR-7-5p; hsa-miR-16-5p; hsa-miR-29a-3p; hsa-miR-34a-5p; hsa-miR-34a-3p; hsa-miR-34c-5p; hsa-miR-124-3p; hsa-miR-135a-5p; hsa-miR-195-5p; hsa-miR-195-3p; hsa-miR-218-5p
Annotations derived over miRTarBase (Gene Ontology)	regulation of lamellipodium assembly GO0010591	over-represented	3.38e-5	5.41e-4	11	hsa-miR-7-5p; hsa-miR-16-5p; hsa-miR-29a-3p; hsa-miR-32-5p; hsa-miR-32-3p; hsa-miR-34a-5p; hsa-miR-101-3p; hsa-miR-124-3p; hsa-miR-146a-5p; hsa-miR-195-5p; hsa-miR-218-5p
Annotations derived over miRTarBase (Gene Ontology)	apolipoprotein binding GO0034185	over-represented	3.70e-5	5.70e-4	11	hsa-miR-7-5p; hsa-miR-9-5p; hsa-miR-16-5p; hsa-miR-29a-3p; hsa-miR-32-3p; hsa-miR-34a-5p; hsa-miR-34c-5p; hsa-miR-124-3p; hsa-miR-125b-5p; hsa-miR-128-3p; hsa-miR-135a-5p
Annotations derived over miRTarBase (Gene Ontology)	cytoplasmic dynein complex GO0005868	over-represented	3.92e-5	5.87e-4	11	hsa-miR-7-5p; hsa-miR-16-5p; hsa-miR-29a-3p; hsa-miR-32-5p; hsa-miR-32-3p; hsa-miR-101-3p; hsa-miR-124-3p; hsa-miR-125b-5p; hsa-miR-128-3p; hsa-miR-195-5p; hsa-miR-218-5p
Annotations derived over miRTarBase (Gene Ontology)	branching morphogenesis of an epithelial tube GO0048754	over-represented	4.04e-5	6.00e-4	11	hsa-miR-7-5p; hsa-miR-16-5p; hsa-miR-29a-3p; hsa-miR-34a-5p; hsa-miR-34a-3p; hsa-miR-34c-5p; hsa-miR-101-3p; hsa-miR-124-3p; hsa-miR-128-3p; hsa-miR-195-5p; hsa-miR-218-5p
Annotations derived over miRTarBase (Gene Ontology)	centrosome localization GO0051642	over-represented	4.04e-5	6.00e-4	11	hsa-miR-7-5p; hsa-miR-9-5p; hsa-miR-16-5p; hsa-miR-32-5p; hsa-miR-32-3p; hsa-miR-34a-5p; hsa-miR-101-3p; hsa-miR-124-3p; hsa-miR-125b-5p; hsa-miR-128-3p; hsa-miR-195-5p
Annotations derived over miRTarBase (Gene Ontology)	pyridoxal phosphate binding GO0030170	over-represented	4.04e-5	6.00e-4	11	hsa-miR-7-5p; hsa-miR-16-5p; hsa-miR-32-3p; hsa-miR-34a-5p; hsa-miR-34c-5p; hsa-miR-101-3p; hsa-miR-125b-5p; hsa-miR-132-3p; hsa-miR-195-5p; hsa-miR-195-3p; hsa-miR-218-5p
Annotations derived over miRTarBase (Gene Ontology)	mitochondrial fusion GO0008053	over-represented	4.41e-5	6.31e-4	11	hsa-miR-7-5p; hsa-miR-9-5p; hsa-miR-16-5p; hsa-miR-32-5p; hsa-miR-34a-5p; hsa-miR-34c-5p; hsa-miR-124-3p; hsa-miR-128-3p; hsa-miR-195-5p; hsa-miR-195-3p; hsa-miR-218-5p
Annotations derived over miRTarBase (Gene Ontology)	collagen catabolic process GO0030574	over-represented	4.54e-5	6.43e-4	11	hsa-miR-9-5p; hsa-miR-16-5p; hsa-miR-29a-3p; hsa-miR-34a-5p; hsa-miR-34a-3p; hsa-miR-124-3p; hsa-miR-125b-5p; hsa-miR-132-3p; hsa-miR-135a-5p; hsa-miR-195-5p; hsa-miR-218-5p
Annotations derived over miRTarBase (Gene Ontology)	response to tumor necrosis factor GO0034612	over-represented	5.24e-5	7.13e-4	11	hsa-miR-16-5p; hsa-miR-29a-3p; hsa-miR-32-5p; hsa-miR-34a-5p; hsa-miR-101-3p; hsa-miR-124-3p; hsa-miR-125b-5p; hsa-miR-128-3p; hsa-miR-135a-5p; hsa-miR-195-5p; hsa-miR-218-5p
Annotations derived over miRTarBase (Gene Ontology)	cellular protein localization GO0034613	over-represented	5.39e-5	7.27e-4	11	hsa-miR-9-5p; hsa-miR-16-5p; hsa-miR-29a-3p; hsa-miR-34a-5p; hsa-miR-34a-3p; hsa-miR-34c-5p; hsa-miR-34c-3p; hsa-miR-124-3p; hsa-miR-125b-5p; hsa-miR-195-5p; hsa-miR-218-5p
Annotations derived over miRTarBase (Gene Ontology)	enhancer binding GO0035326	over-represented	5.39e-5	7.27e-4	11	hsa-miR-16-5p; hsa-miR-29a-3p; hsa-miR-34a-5p; hsa-miR-34c-3p; hsa-miR-101-3p; hsa-miR-124-3p; hsa-miR-128-3p; hsa-miR-132-3p; hsa-miR-146a-5p; hsa-miR-195-5p; hsa-miR-218-5p
Annotations derived over miRTarBase (Gene Ontology)	protein ADP-ribosylation GO0006471	over-represented	5.39e-5	7.27e-4	11	hsa-miR-7-5p; hsa-miR-9-5p; hsa-miR-16-5p; hsa-miR-34a-5p; hsa-miR-34a-3p; hsa-miR-124-3p; hsa-miR-125b-5p; hsa-miR-128-3p; hsa-miR-132-3p; hsa-miR-195-5p; hsa-miR-218-5p
Annotations derived over miRTarBase (Gene Ontology)	negative regulation of intrinsic apoptotic signaling pathway in response to DNA damage GO1902230	over-represented	5.54e-5	7.37e-4	11	hsa-miR-9-5p; hsa-miR-16-5p; hsa-miR-29a-3p; hsa-miR-34a-5p; hsa-miR-34c-5p; hsa-miR-124-3p; hsa-miR-125b-5p; hsa-miR-128-3p; hsa-miR-146a-5p; hsa-miR-195-5p; hsa-miR-218-5p
Annotations derived over miRTarBase (Gene Ontology)	alphav-beta3 integrin-IGF-1-IGF1R complex GO0035867	over-represented	5.70e-5	7.52e-4	11	hsa-miR-7-5p; hsa-miR-16-5p; hsa-miR-29a-3p; hsa-miR-32-5p; hsa-miR-34a-5p; hsa-miR-34a-3p; hsa-miR-34c-5p; hsa-miR-124-3p; hsa-miR-125b-5p; hsa-miR-128-3p; hsa-miR-218-5p
Annotations derived over miRTarBase (Gene Ontology)	signal transduction in response to DNA damage GO0042770	over-represented	7.51e-5	9.16e-4	11	hsa-miR-7-5p; hsa-miR-16-5p; hsa-miR-29a-3p; hsa-miR-34a-5p; hsa-miR-124-3p; hsa-miR-125b-5p; hsa-miR-128-3p; hsa-miR-132-3p; hsa-miR-195-5p; hsa-miR-195-3p; hsa-miR-218-5p
Annotations derived over miRTarBase (Gene Ontology)	intercalated disc GO0014704	over-represented	7.93e-5	9.41e-4	11	hsa-miR-7-5p; hsa-miR-9-5p; hsa-miR-16-5p; hsa-miR-29a-3p; hsa-miR-32-5p; hsa-miR-32-3p; hsa-miR-34a-5p; hsa-miR-124-3p; hsa-miR-146a-3p; hsa-miR-195-5p; hsa-miR-218-5p
Annotations derived over miRTarBase (Gene Ontology)	endocytic vesicle lumen GO0071682	over-represented	8.37e-5	9.80e-4	11	hsa-miR-16-5p; hsa-miR-29a-5p; hsa-miR-29a-3p; hsa-miR-34a-5p; hsa-miR-34c-5p; hsa-miR-101-3p; hsa-miR-124-3p; hsa-miR-128-3p; hsa-miR-135a-5p; hsa-miR-195-5p; hsa-miR-218-5p
Annotations derived over miRTarBase (Gene Ontology)	negative regulation of T cell proliferation GO0042130	over-represented	8.82e-5	0.0010086	11	hsa-miR-7-5p; hsa-miR-16-5p; hsa-miR-29a-5p; hsa-miR-34a-5p; hsa-miR-34a-3p; hsa-miR-34c-5p; hsa-miR-124-3p; hsa-miR-146a-5p; hsa-miR-146a-3p; hsa-miR-195-5p; hsa-miR-218-5p
Annotations derived over miRTarBase (Gene Ontology)	negative regulation of endopeptidase activity GO0010951	over-represented	8.82e-5	0.0010086	11	hsa-miR-7-5p; hsa-miR-9-5p; hsa-miR-16-5p; hsa-miR-29a-3p; hsa-miR-32-5p; hsa-miR-34a-5p; hsa-miR-124-3p; hsa-miR-125b-5p; hsa-miR-128-3p; hsa-miR-146a-5p; hsa-miR-218-5p
Annotations derived over miRTarBase (Gene Ontology)	thioesterase binding GO0031996	over-represented	8.82e-5	0.0010086	11	hsa-miR-16-5p; hsa-miR-29a-3p; hsa-miR-32-5p; hsa-miR-34a-5p; hsa-miR-101-3p; hsa-miR-124-3p; hsa-miR-128-3p; hsa-miR-132-3p; hsa-miR-135a-5p; hsa-miR-146a-5p; hsa-miR-195-5p
Annotations derived over miRTarBase (Gene Ontology)	retina homeostasis GO0001895	over-represented	9.06e-5	0.0010282	11	hsa-miR-7-5p; hsa-miR-9-5p; hsa-miR-16-5p; hsa-miR-32-5p; hsa-miR-34a-5p; hsa-miR-124-3p; hsa-miR-125b-5p; hsa-miR-128-3p; hsa-miR-132-3p; hsa-miR-195-3p; hsa-miR-218-5p
Annotations derived over miRTarBase (Gene Ontology)	protein acetylation GO0006473	over-represented	1.12e-4	0.0011933	11	hsa-miR-9-5p; hsa-miR-16-5p; hsa-miR-32-5p; hsa-miR-34a-5p; hsa-miR-34c-3p; hsa-miR-124-3p; hsa-miR-125b-5p; hsa-miR-132-5p; hsa-miR-132-3p; hsa-miR-135a-5p; hsa-miR-218-5p
Annotations derived over miRTarBase (Gene Ontology)	regulation of intracellular pH GO0051453	over-represented	1.18e-4	0.0012405	11	hsa-miR-7-5p; hsa-miR-16-5p; hsa-miR-32-5p; hsa-miR-34a-5p; hsa-miR-34c-5p; hsa-miR-101-3p; hsa-miR-124-3p; hsa-miR-125b-5p; hsa-miR-132-5p; hsa-miR-195-5p; hsa-miR-218-5p
Annotations derived over miRTarBase (Gene Ontology)	positive regulation of histone acetylation GO0035066	over-represented	1.21e-4	0.0012666	11	hsa-miR-16-5p; hsa-miR-32-5p; hsa-miR-32-3p; hsa-miR-34a-5p; hsa-miR-101-3p; hsa-miR-124-3p; hsa-miR-128-3p; hsa-miR-146a-5p; hsa-miR-195-5p; hsa-miR-195-3p; hsa-miR-218-5p
Annotations derived over miRTarBase (Gene Ontology)	activation of phospholipase C activity GO0007202	over-represented	1.33e-4	0.0013631	11	hsa-miR-7-5p; hsa-miR-16-5p; hsa-miR-32-5p; hsa-miR-34a-5p; hsa-miR-124-3p; hsa-miR-125b-5p; hsa-miR-128-3p; hsa-miR-132-3p; hsa-miR-135a-5p; hsa-miR-146a-5p; hsa-miR-218-5p
Annotations derived over miRTarBase (Gene Ontology)	negative regulation of MAPK cascade GO0043409	over-represented	1.33e-4	0.0013631	11	hsa-miR-7-5p; hsa-miR-9-5p; hsa-miR-16-5p; hsa-miR-29a-3p; hsa-miR-34c-5p; hsa-miR-101-3p; hsa-miR-124-3p; hsa-miR-132-3p; hsa-miR-146a-5p; hsa-miR-146a-3p; hsa-miR-195-5p
Annotations derived over miRTarBase (Gene Ontology)	brush border membrane GO0031526	over-represented	1.40e-4	0.0014183	11	hsa-miR-7-5p; hsa-miR-9-5p; hsa-miR-16-5p; hsa-miR-101-3p; hsa-miR-124-3p; hsa-miR-128-3p; hsa-miR-132-5p; hsa-miR-146a-5p; hsa-miR-195-5p; hsa-miR-195-3p; hsa-miR-218-5p
Annotations derived over miRTarBase (Gene Ontology)	nucleus organization GO0006997	over-represented	1.51e-4	0.0014952	11	hsa-miR-7-5p; hsa-miR-9-5p; hsa-miR-16-5p; hsa-miR-32-5p; hsa-miR-32-3p; hsa-miR-34c-3p; hsa-miR-124-3p; hsa-miR-125b-5p; hsa-miR-128-3p; hsa-miR-146a-3p; hsa-miR-195-5p
Annotations derived over miRTarBase (Gene Ontology)	regulation of interferon-gamma-mediated signaling pathway GO0060334	over-represented	1.55e-4	0.001523	11	hsa-miR-7-5p; hsa-miR-9-5p; hsa-miR-16-5p; hsa-miR-34a-5p; hsa-miR-101-3p; hsa-miR-124-3p; hsa-miR-125b-5p; hsa-miR-128-3p; hsa-miR-135a-5p; hsa-miR-146a-5p; hsa-miR-195-5p
Annotations derived over miRTarBase (Gene Ontology)	lipopolysaccharide binding GO0001530	over-represented	1.59e-4	0.0015458	11	hsa-miR-7-5p; hsa-miR-9-5p; hsa-miR-16-5p; hsa-miR-32-3p; hsa-miR-34a-5p; hsa-miR-124-3p; hsa-miR-125b-5p; hsa-miR-146a-5p; hsa-miR-146a-3p; hsa-miR-195-3p; hsa-miR-218-5p
Annotations derived over miRTarBase (Gene Ontology)	cell projection assembly GO0030031	over-represented	1.63e-4	0.0015773	11	hsa-miR-9-5p; hsa-miR-16-5p; hsa-miR-29a-3p; hsa-miR-34c-3p; hsa-miR-101-3p; hsa-miR-124-3p; hsa-miR-125b-5p; hsa-miR-132-3p; hsa-miR-146a-5p; hsa-miR-195-5p; hsa-miR-218-5p
Annotations derived over miRTarBase (Gene Ontology)	bone morphogenesis GO0060349	over-represented	1.71e-4	0.0016304	11	hsa-miR-7-5p; hsa-miR-9-5p; hsa-miR-16-5p; hsa-miR-34a-5p; hsa-miR-34c-5p; hsa-miR-124-3p; hsa-miR-125b-5p; hsa-miR-132-3p; hsa-miR-146a-5p; hsa-miR-195-5p; hsa-miR-218-5p
Annotations derived over miRTarBase (Gene Ontology)	platelet-derived growth factor receptor binding GO0005161	over-represented	1.71e-4	0.0016304	11	hsa-miR-7-5p; hsa-miR-9-5p; hsa-miR-16-5p; hsa-miR-29a-3p; hsa-miR-32-5p; hsa-miR-34a-5p; hsa-miR-34c-5p; hsa-miR-101-3p; hsa-miR-124-3p; hsa-miR-195-5p; hsa-miR-218-5p
Annotations derived over miRTarBase (Gene Ontology)	dendritic spine maintenance GO0097062	over-represented	1.98e-4	0.0018241	11	hsa-miR-7-5p; hsa-miR-16-5p; hsa-miR-34a-5p; hsa-miR-34a-3p; hsa-miR-34c-3p; hsa-miR-101-3p; hsa-miR-124-3p; hsa-miR-125b-5p; hsa-miR-128-3p; hsa-miR-195-5p; hsa-miR-218-5p
Annotations derived over miRTarBase (Gene Ontology)	histone H4 acetylation GO0043967	over-represented	1.98e-4	0.0018241	11	hsa-miR-9-5p; hsa-miR-16-5p; hsa-miR-29a-3p; hsa-miR-32-5p; hsa-miR-34a-5p; hsa-miR-34a-3p; hsa-miR-34c-3p; hsa-miR-124-3p; hsa-miR-128-3p; hsa-miR-146a-5p; hsa-miR-218-5p
Annotations derived over miRTarBase (Gene Ontology)	natural killer cell mediated cytotoxicity GO0042267	over-represented	1.98e-4	0.0018241	11	hsa-miR-9-5p; hsa-miR-16-5p; hsa-miR-29a-3p; hsa-miR-34a-5p; hsa-miR-34a-3p; hsa-miR-34c-5p; hsa-miR-124-3p; hsa-miR-125b-5p; hsa-miR-128-3p; hsa-miR-132-3p; hsa-miR-195-5p
Annotations derived over miRTarBase (Gene Ontology)	embryonic cranial skeleton morphogenesis GO0048701	over-represented	2.07e-4	0.0018956	11	hsa-miR-9-5p; hsa-miR-16-5p; hsa-miR-32-5p; hsa-miR-34a-5p; hsa-miR-34c-5p; hsa-miR-101-3p; hsa-miR-125b-5p; hsa-miR-128-3p; hsa-miR-146a-3p; hsa-miR-195-5p; hsa-miR-218-5p
Annotations derived over miRTarBase (Gene Ontology)	excitatory postsynaptic potential GO0060079	over-represented	2.07e-4	0.0018956	11	hsa-miR-7-5p; hsa-miR-9-5p; hsa-miR-16-5p; hsa-miR-29a-5p; hsa-miR-29a-3p; hsa-miR-34a-5p; hsa-miR-124-3p; hsa-miR-125b-5p; hsa-miR-128-3p; hsa-miR-146a-5p; hsa-miR-195-5p
Annotations derived over miRTarBase (Gene Ontology)	Golgi stack GO0005795	over-represented	2.12e-4	0.0019234	11	hsa-miR-7-5p; hsa-miR-9-5p; hsa-miR-16-5p; hsa-miR-29a-5p; hsa-miR-29a-3p; hsa-miR-32-5p; hsa-miR-101-3p; hsa-miR-124-3p; hsa-miR-125b-5p; hsa-miR-195-5p; hsa-miR-218-5p
Annotations derived over miRTarBase (Gene Ontology)	negative regulation of myeloid cell differentiation GO0045638	over-represented	2.17e-4	0.0019517	11	hsa-miR-16-5p; hsa-miR-29a-3p; hsa-miR-34a-5p; hsa-miR-34a-3p; hsa-miR-34c-5p; hsa-miR-101-3p; hsa-miR-124-3p; hsa-miR-146a-5p; hsa-miR-195-5p; hsa-miR-195-3p; hsa-miR-218-5p
Annotations derived over miRTarBase (Gene Ontology)	MyD88-independent toll-like receptor signaling pathway GO0002756	over-represented	2.22e-4	0.001978	11	hsa-miR-7-5p; hsa-miR-16-5p; hsa-miR-32-5p; hsa-miR-34a-5p; hsa-miR-101-3p; hsa-miR-124-3p; hsa-miR-128-3p; hsa-miR-146a-5p; hsa-miR-195-5p; hsa-miR-195-3p; hsa-miR-218-5p
Annotations derived over miRTarBase (Gene Ontology)	positive regulation of interleukin-12 production GO0032735	over-represented	2.28e-4	0.0019846	11	hsa-miR-7-5p; hsa-miR-9-5p; hsa-miR-16-5p; hsa-miR-32-5p; hsa-miR-34a-5p; hsa-miR-124-3p; hsa-miR-125b-5p; hsa-miR-128-3p; hsa-miR-146a-5p; hsa-miR-195-5p; hsa-miR-218-5p
Annotations derived over miRTarBase (Gene Ontology)	regulation of telomere maintenance GO0032204	over-represented	2.39e-4	0.0020275	11	hsa-miR-7-5p; hsa-miR-16-5p; hsa-miR-29a-3p; hsa-miR-32-5p; hsa-miR-34a-5p; hsa-miR-34a-3p; hsa-miR-34c-5p; hsa-miR-124-3p; hsa-miR-135a-5p; hsa-miR-195-3p; hsa-miR-218-5p
[truncated: 3,462 more rows]

## Sheet: Table_S2
Table S2. GOs enrichment for dysregulated miRNAs in PD human nervous tissues and circulating fluids
[truncated: 799 more rows]

[truncated: 2 more sheets: Table_S3, Details]
